# Supplementary material for: Prognostic Value of DNA Methylation-Driven Genes in Clear Cell Renal Cell Carcinoma: A Study Based on Methylation and Transcriptome Analyses
Source: Dis Markers. 2020 Jul 11;2020:8817652. doi: 10.1155/2020/8817652 (PMC7369658; doi:10.1155/2020/8817652)
Supplement: Supplementary Materials — Table S1 a training cohort. Table S2 a validation cohort. Table S3 normal DNA methylation data. Table S4 cancer DNA methylation data. Table S5 matched gene expression data. [file 8817652.f1.zip]

Archive with 6 entries (5 files):
- supplemental data/
- supplemental data/Supplementary Table S1.xls
- supplemental data/Supplementary Table S2.xls
- supplemental data/Supplementary Table S3.xls
- supplemental data/Supplementary Table S4.xls
- supplemental data/Supplementary Table S5.xls
