# Supplementary material for: Prognostic Value of DNA Methylation-Driven Genes in Clear Cell Renal Cell Carcinoma: A Study Based on Methylation and Transcriptome Analyses
Source: Dis Markers. 2020 Jul 11;2020:8817652. doi: 10.1155/2020/8817652 (PMC7369658; doi:10.1155/2020/8817652)
Supplement: Supplementary Materials — Table S1 a training cohort. Table S2 a validation cohort. Table S3 normal DNA methylation data. Table S4 cancer DNA methylation data. Table S5 matched gene expression data. [file 8817652.f1.zip › supplemental data/Supplementary Table S1.xls]

id	futime	fustat
TCGA-B0-5102	7.57260274	1
TCGA-B8-5158	0.802739726	0
TCGA-CJ-6032	6.980821918	0
TCGA-A3-3343	2.589041096	0
TCGA-B4-5836	0.38630137	0
TCGA-B0-4691	0.380821918	1
TCGA-CJ-5675	6.657534247	0
TCGA-DV-5567	2.493150685	0
TCGA-B8-4153	1.109589041	0
TCGA-DV-5574	1.980821918	0
TCGA-CW-6087	0.112328767	1
TCGA-B0-5108	2.495890411	0
TCGA-B0-4827	2.424657534	1
TCGA-BP-4999	3.468493151	0
TCGA-B0-4816	3.756164384	1
TCGA-BP-4784	5.079452055	0
TCGA-B0-5084	0.608219178	1
TCGA-B0-4696	2.37260274	1
TCGA-CJ-4918	0.254794521	1
TCGA-CJ-5686	5.583561644	0
TCGA-B0-5709	8.539726027	0
TCGA-BP-4162	8.421917808	0
TCGA-A3-3308	0.043835616	0
TCGA-BP-4766	4.005479452	0
TCGA-CJ-5677	2.142465753	1
TCGA-BP-4991	3.871232877	0
TCGA-A3-3370	6.230136986	0
TCGA-B0-5711	8.030136986	0
TCGA-EU-5904	1.509589041	0
TCGA-B0-4819	0.501369863	1
TCGA-B8-5165	0.021917808	0
TCGA-BP-4970	1.18630137	0
TCGA-AK-3440	4.780821918	0
TCGA-BP-5201	2.605479452	0
TCGA-BP-4776	1.126027397	0
TCGA-BP-4804	3.997260274	0
TCGA-A3-3383	2.35890411	0
TCGA-CJ-4907	4.106849315	0
TCGA-CJ-5672	5.402739726	1
TCGA-BP-4167	7.446575342	0
TCGA-BP-4983	3.871232877	0
TCGA-B8-5551	0.04109589	0
TCGA-BP-4158	9.252054795	0
TCGA-BP-4330	5.17260274	0
TCGA-CJ-5678	1.57260274	1
TCGA-BP-5173	0.169863014	1
TCGA-B0-5085	2.109589041	1
TCGA-BP-4960	5.950684932	0
TCGA-B0-5402	1.230136986	0
TCGA-CJ-4640	5.473972603	0
TCGA-B0-4833	6.536986301	1
TCGA-B0-5115	2.183561644	0
TCGA-BP-4759	6.498630137	0
TCGA-CZ-4863	4.632876712	0
TCGA-B0-4828	0.84109589	1
TCGA-CJ-4905	4.098630137	0
TCGA-B4-5844	0.019178082	0
TCGA-B0-5107	2.539726027	1
TCGA-CW-6088	8.82739726	0
TCGA-AK-3428	6.090410959	0
TCGA-EU-5905	0.326027397	0
TCGA-B2-3924	1.016438356	0
TCGA-A3-3317	4.084931507	0
TCGA-B0-4824	4.539726027	1
TCGA-B0-4822	3.043835616	1
TCGA-B8-5164	0.063013699	0
TCGA-BP-5006	2.301369863	0
TCGA-B0-4706	0.178082192	1
TCGA-B0-5691	9.4	0
TCGA-A3-3313	2.01369863	1
TCGA-BP-4976	4.471232877	0
TCGA-BP-4344	4.564383562	0
TCGA-CW-5581	7.668493151	0
TCGA-CZ-5469	2.591780822	1
TCGA-B2-5639	1.142465753	0
TCGA-BP-5175	2.553424658	0
TCGA-BP-5181	4.095890411	0
TCGA-B0-4852	3.071232877	1
TCGA-A3-3376	4.646575342	1
TCGA-CZ-4858	5.323287671	0
TCGA-B0-4846	3.287671233	1
TCGA-BP-5001	3.224657534	0
TCGA-AK-3454	2.394520548	0
TCGA-CJ-6033	0.61369863	1
TCGA-BP-4985	2.608219178	1
TCGA-B0-5696	4.731506849	0
TCGA-B0-4690	0.117808219	1
TCGA-BP-4959	7.287671233	0
TCGA-B2-4099	1.024657534	0
TCGA-BP-5177	0.802739726	0
TCGA-CZ-5466	1.876712329	0
TCGA-CJ-4869	6.997260274	0
TCGA-A3-3359	6.860273973	0
TCGA-BP-5189	2.252054795	1
TCGA-BP-5168	4.008219178	1
TCGA-CJ-4884	4.819178082	0
TCGA-A3-3387	1.690410959	0
TCGA-B0-5700	2.964383562	0
TCGA-BP-4969	4.915068493	0
TCGA-BP-4345	4.153424658	0
TCGA-CJ-4887	2.553424658	1
TCGA-CJ-4920	0.380821918	1
TCGA-BP-4982	2.778082192	0
TCGA-BP-4803	0.55890411	0
TCGA-CZ-5451	4.569863014	0
TCGA-AK-3455	1.871232877	1
TCGA-BP-4173	5.18630137	0
TCGA-A3-3331	3.443835616	0
TCGA-CJ-4890	5.712328767	0
TCGA-B2-3923	0.991780822	0
TCGA-CJ-4876	5.356164384	0
TCGA-CJ-6027	5.082191781	0
TCGA-CZ-5459	4.150684932	0
TCGA-AK-3434	5.717808219	0
TCGA-CJ-4635	3.879452055	0
TCGA-CZ-4857	3.923287671	1
TCGA-CJ-4885	5.821917808	0
TCGA-CJ-4871	6.638356164	0
TCGA-B0-4834	5.726027397	1
TCGA-B0-5120	1.350684932	0
TCGA-CZ-4862	5.049315068	0
TCGA-BP-4325	8.120547945	0
TCGA-CZ-5988	1.898630137	0
TCGA-B0-5077	3.608219178	1
TCGA-AK-3450	4.131506849	0
TCGA-B0-5116	1.8	0
TCGA-BP-4768	1.095890411	0
TCGA-B8-5159	0.657534247	0
TCGA-BP-4992	1.37260274	0
TCGA-CZ-5463	1.81369863	0
TCGA-BP-4340	1.539726027	1
TCGA-B2-5633	0.980821918	0
TCGA-A3-3319	3.095890411	0
TCGA-BP-4161	7.523287671	0
TCGA-EU-5906	0.564383562	0
TCGA-BP-4353	1.02739726	1
TCGA-B0-5702	4.397260274	0
TCGA-BP-4327	0.298630137	1
TCGA-B0-4843	0.876712329	1
TCGA-B0-5075	1.745205479	1
TCGA-BP-4775	5.049315068	0
TCGA-B4-5378	0.479452055	0
TCGA-B0-4818	1.397260274	1
TCGA-BP-5183	3.536986301	0
TCGA-CW-5583	6.819178082	0
TCGA-B0-4698	0.115068493	1
TCGA-CJ-4916	3.761643836	0
TCGA-CJ-5684	6.112328767	0
TCGA-B0-4694	0.290410959	1
TCGA-B0-4814	0.460273973	1
TCGA-CJ-4895	3.287671233	1
TCGA-A3-3316	4.090410959	0
TCGA-CW-6093	8.619178082	0
TCGA-CJ-6031	5.221917808	0
TCGA-B0-4703	0.498630137	1
TCGA-AK-3426	2.424657534	1
TCGA-A3-3380	1.553424658	0
TCGA-A3-3328	3.794520548	0
TCGA-B2-4101	0.515068493	0
TCGA-BP-5191	2.649315068	0
TCGA-BP-4765	5.983561644	0
TCGA-BP-5196	2.789041096	0
TCGA-A3-3363	0.873972603	0
TCGA-CZ-5985	4.463013699	0
TCGA-A3-3324	3.249315068	0
TCGA-B4-5377	1	0
TCGA-BP-5170	6.608219178	0
TCGA-B8-5549	0.531506849	0
TCGA-CJ-4643	4.912328767	0
TCGA-CZ-4860	0.564383562	1
TCGA-DV-5569	0.97260274	0
TCGA-B4-5835	0.043835616	0
TCGA-B8-5552	1.073972603	0
TCGA-BP-4774	5.164383562	0
TCGA-CJ-5671	5.323287671	0
TCGA-CZ-5453	0.068493151	0
TCGA-BP-4801	3.079452055	0
TCGA-BP-5199	3.712328767	0
TCGA-CJ-4892	4.167123288	0
TCGA-B0-4714	0.271232877	1
TCGA-CJ-4875	6.446575342	0
TCGA-CJ-4881	5.517808219	0
TCGA-BP-4349	1.019178082	0
TCGA-B0-4712	3.663013699	1
TCGA-A3-3335	5.167123288	0
TCGA-B0-5713	5.109589041	0
TCGA-B0-4718	1.687671233	0
TCGA-BP-4795	1.698630137	0
TCGA-CZ-5468	0.161643836	1
TCGA-A3-3349	3.794520548	0
TCGA-AS-3778	0.117808219	0
TCGA-BP-4763	3.479452055	1
TCGA-CZ-4859	4.895890411	0
TCGA-B0-5100	5.24109589	1
TCGA-BP-5169	0.528767123	0
TCGA-CW-5588	5.526027397	0
TCGA-G6-A5PC	0.663013699	1
TCGA-B0-4813	0.049315068	1
TCGA-BP-4974	0.578082192	1
TCGA-B8-4151	0.767123288	0
TCGA-A3-3372	2.01369863	0
TCGA-BP-4354	2.832876712	1
TCGA-B0-5110	2.991780822	0
TCGA-B2-4098	0.139726027	1
TCGA-B0-4844	0.857534247	1
TCGA-A3-3346	0.375342466	1
TCGA-BP-4797	3.032876712	0
TCGA-B0-5812	8.117808219	0
TCGA-CJ-4900	4.695890411	1
TCGA-CJ-4639	6.323287671	0
TCGA-A3-3358	3.580821918	0
TCGA-CZ-4856	0.049315068	0
TCGA-BP-4352	0.942465753	1
TCGA-CZ-4861	1.221917808	1
TCGA-B0-5098	4.339726027	1
TCGA-A3-3323	3.030136986	0
TCGA-B2-5635	0.863013699	0
TCGA-CW-6097	1.564383562	1
TCGA-A3-3362	4.271232877	0
TCGA-AK-3461	2.336986301	0
TCGA-BP-5007	3.123287671	0
TCGA-B8-4621	1.180821918	0
TCGA-AK-3447	3.334246575	0
TCGA-BP-4989	0.323287671	0
TCGA-BP-4968	4.783561644	0
TCGA-B0-5399	1.78630137	0
TCGA-BP-4170	6.419178082	1
TCGA-B0-5094	0.912328767	1
TCGA-CZ-4866	4.843835616	0
TCGA-CW-5587	6.098630137	0
TCGA-CJ-4893	2.054794521	0
TCGA-CZ-5467	0.2	1
TCGA-CW-5590	2.945205479	1
TCGA-BP-5190	2.769863014	0
TCGA-BP-4975	3.926027397	0
TCGA-AK-3445	3.506849315	0
TCGA-CZ-5452	4.263013699	0
TCGA-CJ-4644	0.920547945	1
TCGA-BP-4986	2.150684932	0
TCGA-B0-4839	4.490410959	1
TCGA-BP-5185	3.101369863	0
TCGA-CJ-4642	4.460273973	0
TCGA-CW-5585	7.147945205	0
TCGA-B0-5400	3.101369863	0
