# Supplementary material for: Prognostic Value of DNA Methylation-Driven Genes in Clear Cell Renal Cell Carcinoma: A Study Based on Methylation and Transcriptome Analyses
Source: Dis Markers. 2020 Jul 11;2020:8817652. doi: 10.1155/2020/8817652 (PMC7369658; doi:10.1155/2020/8817652)
Supplement: Supplementary Materials — Table S1 a training cohort. Table S2 a validation cohort. Table S3 normal DNA methylation data. Table S4 cancer DNA methylation data. Table S5 matched gene expression data. [file 8817652.f1.zip › supplemental data/Supplementary Table S2.xls]

id	futime	fustat
TCGA-BP-4769	5.139726027	0
TCGA-CZ-4853	2.120547945	0
TCGA-B0-5088	1.542465753	1
TCGA-B0-5706	6.61369863	0
TCGA-B0-4811	3.882191781	1
TCGA-CJ-5681	1.512328767	1
TCGA-AK-3453	3.82739726	0
TCGA-B0-5104	0	1
TCGA-CJ-4912	4.539726027	0
TCGA-BP-4782	0.969863014	0
TCGA-B8-5545	1.430136986	0
TCGA-BP-4343	5.238356164	1
TCGA-B0-4710	0.263013699	0
TCGA-BP-5010	2.405479452	1
TCGA-CZ-5460	3.917808219	0
TCGA-B0-5701	4.745205479	0
TCGA-CZ-5989	4.380821918	0
TCGA-B0-5690	6.597260274	0
TCGA-CJ-4902	4.164383562	0
TCGA-BP-4807	0.578082192	0
TCGA-DV-5565	3.64109589	0
TCGA-BP-4177	4.575342466	0
TCGA-CJ-4904	4.909589041	0
TCGA-AK-3425	9.15890411	0
TCGA-BP-5180	6.2	0
TCGA-CW-5580	5.380821918	1
TCGA-BP-4164	2.717808219	1
TCGA-CJ-4908	4.194520548	0
TCGA-CZ-5986	1.021917808	0
TCGA-BP-4761	0.498630137	0
TCGA-BP-5195	2.052054795	0
TCGA-CW-6090	6.991780822	0
TCGA-CJ-5689	0	1
TCGA-B0-4699	0.301369863	1
TCGA-B0-4700	5.424657534	1
TCGA-BP-5000	1.542465753	0
TCGA-CJ-4891	2.243835616	1
TCGA-BP-4756	1.024657534	0
TCGA-B0-5117	1.465753425	0
TCGA-BP-4174	5.147945205	0
TCGA-BP-4329	2.315068493	1
TCGA-BP-4790	3.043835616	1
TCGA-DV-5575	2.756164384	0
TCGA-B0-5121	1.517808219	0
TCGA-CJ-4870	4.104109589	0
TCGA-EU-5907	0.347945205	0
TCGA-A3-3329	4.449315068	0
TCGA-BP-4771	0.443835616	1
TCGA-BP-5198	1.652054795	0
TCGA-BP-4326	4.452054795	1
TCGA-BP-4165	8.320547945	0
TCGA-CZ-5470	0	0
TCGA-B2-4102	0.553424658	0
TCGA-B8-5162	0.060273973	0
TCGA-DV-5568	1.01369863	0
TCGA-BP-5192	1.956164384	0
TCGA-A3-3326	3.115068493	0
TCGA-CJ-4899	4.18630137	0
TCGA-BP-5194	1.117808219	0
TCGA-BP-4787	1.315068493	1
TCGA-B0-4841	0.55890411	1
TCGA-BP-4351	2.657534247	0
TCGA-AK-3458	3.2	0
TCGA-B8-4146	1.4	0
TCGA-BP-4342	6.180821918	1
TCGA-B0-5083	2.863013699	1
TCGA-CZ-4854	3.846575342	1
TCGA-BP-5186	1.898630137	0
TCGA-A3-3351	2.493150685	0
TCGA-B0-4837	3.775342466	1
TCGA-CJ-6028	4.452054795	1
TCGA-B0-5710	3.997260274	0
TCGA-A3-3385	5.460273973	0
TCGA-B0-4701	0.652054795	1
TCGA-BP-4971	4.073972603	0
TCGA-BP-4760	6.468493151	0
TCGA-B8-4154	0.698630137	0
TCGA-DV-5573	3.095890411	0
TCGA-CJ-5680	2.104109589	1
TCGA-BP-5009	2.991780822	1
TCGA-B0-4810	1.309589041	1
TCGA-B2-5636	0.726027397	0
TCGA-CJ-4888	4.293150685	1
TCGA-CJ-4638	1.180821918	1
TCGA-CJ-4634	4.98630137	0
TCGA-CW-5589	6.515068493	0
TCGA-CZ-5461	0.904109589	1
TCGA-B8-4619	0.052054795	0
TCGA-CZ-4865	0.454794521	1
TCGA-B0-5113	0.983561644	0
TCGA-CJ-4903	4.273972603	0
TCGA-B0-4849	0.189041096	1
TCGA-CJ-4882	5.15890411	0
TCGA-B0-5699	7.509589041	0
TCGA-BP-4163	7.778082192	0
TCGA-BP-4987	3.079452055	0
TCGA-CJ-4641	4.550684932	1
TCGA-A3-3320	4.131506849	0
TCGA-BP-5174	6.183561644	0
TCGA-CZ-5456	4.268493151	0
TCGA-CJ-4637	6.101369863	1
TCGA-BP-5178	5.238356164	1
TCGA-B0-5099	1.328767123	1
TCGA-BP-4799	3.104109589	1
TCGA-3Z-A93Z	1.054794521	0
TCGA-A3-3382	1.57260274	0
TCGA-BP-5200	2.912328767	0
TCGA-BP-4347	3.745205479	0
TCGA-B0-4823	1.243835616	1
TCGA-B0-4688	0.276712329	1
TCGA-B8-5163	0.010958904	0
TCGA-B0-4838	2.284931507	1
TCGA-BP-4331	6.723287671	1
TCGA-CZ-4864	3.602739726	1
TCGA-A3-3347	4.410958904	1
TCGA-B8-4622	0.495890411	0
TCGA-B8-5550	1.189041096	0
TCGA-B4-5843	0.030136986	0
TCGA-BP-4961	5.301369863	0
TCGA-BP-4770	0.901369863	1
TCGA-BP-4166	0.035616438	0
TCGA-BP-4762	3.679452055	1
TCGA-B0-5109	1.608219178	1
TCGA-BP-4998	2.553424658	0
TCGA-BP-4777	4.742465753	0
TCGA-B0-5712	7.457534247	0
TCGA-BP-4789	4.079452055	0
TCGA-A3-3306	3.068493151	0
TCGA-B0-4713	0.553424658	1
TCGA-A3-3325	3.205479452	1
TCGA-CZ-5984	4.084931507	0
TCGA-CJ-4897	4.953424658	0
TCGA-CZ-5982	5.594520548	0
TCGA-CJ-4901	3.97260274	0
TCGA-B0-5106	4.378082192	1
TCGA-BP-4169	1.920547945	1
TCGA-A3-3311	3.263013699	1
TCGA-DV-5576	1.991780822	1
TCGA-B0-5693	8.42739726	0
TCGA-B4-5832	0.424657534	0
TCGA-B0-5119	0.161643836	0
TCGA-B4-5834	0.104109589	0
TCGA-B0-5081	0.991780822	1
TCGA-BP-4781	5.698630137	0
TCGA-A3-3373	4.44109589	0
TCGA-B8-4143	1.942465753	1
TCGA-BP-4973	3.791780822	0
TCGA-CJ-5682	5.15890411	0
TCGA-B0-4821	3.369863014	1
TCGA-DV-5566	3.830136986	0
TCGA-BP-4159	7.126027397	1
TCGA-CJ-5679	1.860273973	1
TCGA-CW-5591	6.221917808	0
TCGA-B0-5707	7.747945205	0
TCGA-B0-4697	1.583561644	1
TCGA-CJ-4873	4.865753425	0
TCGA-B0-4817	2.791780822	1
TCGA-A3-3322	4.049315068	0
TCGA-BP-4995	3.756164384	0
TCGA-BP-4963	5.024657534	0
TCGA-AK-3429	5.526027397	0
TCGA-BP-4176	5.356164384	0
TCGA-CJ-5676	7.054794521	0
TCGA-B8-4620	0.619178082	0
TCGA-AK-3460	2.605479452	0
TCGA-B0-5705	10.04931507	0
TCGA-CJ-4894	2.304109589	1
TCGA-B0-4815	4.350684932	1
TCGA-CZ-5987	1.219178082	1
TCGA-BP-4758	6.049315068	0
TCGA-BP-5202	0.079452055	0
TCGA-B8-5546	1.383561644	0
TCGA-CZ-5457	4.238356164	0
TCGA-CZ-5464	4.087671233	0
TCGA-B0-4945	5.876712329	1
TCGA-A3-3365	2.391780822	0
TCGA-BP-4335	1.301369863	1
TCGA-BP-4993	0.484931507	0
TCGA-CZ-5462	0.852054795	1
TCGA-BP-4965	5.126027397	0
TCGA-B0-5080	0.936986301	1
TCGA-CJ-6030	6.298630137	1
TCGA-B0-5095	0.671232877	1
TCGA-CJ-4886	5.347945205	0
TCGA-CJ-4636	5.271232877	0
TCGA-A3-3374	3.6	0
TCGA-B0-4693	0.210958904	1
TCGA-CJ-5683	5.175342466	0
TCGA-CZ-5455	1.536986301	1
TCGA-BP-4337	0.005479452	1
TCGA-A3-3367	6.219178082	0
TCGA-BP-4972	4.115068493	0
TCGA-B0-4848	2.419178082	1
TCGA-BP-4346	4.090410959	1
TCGA-B0-5698	7.076712329	0
TCGA-A3-3352	1.536986301	1
TCGA-BP-4967	0.561643836	0
TCGA-AK-3451	4.057534247	0
TCGA-BP-5004	3.084931507	0
TCGA-BP-5008	2.934246575	0
TCGA-BP-5182	3.191780822	0
TCGA-B0-5694	1.315068493	1
TCGA-BP-4341	4.353424658	1
TCGA-AK-3456	3.131506849	0
TCGA-B8-4148	1.038356164	0
TCGA-B0-4842	4.723287671	1
TCGA-B0-5097	1.821917808	0
TCGA-CJ-4868	1.769863014	1
TCGA-B0-5692	4.073972603	0
TCGA-B0-5703	3.295890411	0
TCGA-BP-5184	3.104109589	0
TCGA-A3-3378	1.726027397	0
TCGA-BP-4160	7.893150685	0
TCGA-CJ-4889	5.331506849	0
TCGA-CW-5584	0.449315068	1
TCGA-AK-3436	5.6	0
TCGA-A3-3357	7.364383562	0
TCGA-BP-4962	4.890410959	0
TCGA-CZ-5465	3.77260274	0
TCGA-CJ-4874	6.254794521	0
TCGA-BP-4332	3.104109589	0
TCGA-BP-4977	1.243835616	0
TCGA-CJ-4872	3.931506849	0
TCGA-B0-4707	1.643835616	1
TCGA-BP-4964	5.101369863	0
TCGA-B0-5697	5.02739726	0
TCGA-B0-4847	2.17260274	1
TCGA-B0-5092	1.257534247	1
TCGA-AK-3431	5.076712329	0
TCGA-BP-4338	7.832876712	0
TCGA-B0-4836	3.391780822	1
TCGA-CJ-4878	5.989041096	0
TCGA-BP-5187	1.112328767	0
TCGA-CZ-5454	1.978082192	1
TCGA-BP-5176	4.356164384	1
TCGA-BP-4981	3.005479452	1
TCGA-BP-4355	2.610958904	1
TCGA-B2-5641	0.887671233	0
TCGA-B0-5695	3.890410959	0
TCGA-B0-4845	5.44109589	1
TCGA-B8-5553	1.191780822	0
TCGA-CZ-5458	4.268493151	0
