# Supplementary material for: Prognostic Value of DNA Methylation-Driven Genes in Clear Cell Renal Cell Carcinoma: A Study Based on Methylation and Transcriptome Analyses
Source: Dis Markers. 2020 Jul 11;2020:8817652. doi: 10.1155/2020/8817652 (PMC7369658; doi:10.1155/2020/8817652)
Supplement: Supplementary Materials — Table S1 a training cohort. Table S2 a validation cohort. Table S3 normal DNA methylation data. Table S4 cancer DNA methylation data. Table S5 matched gene expression data. [file 8817652.f1.zip › supplemental data/Supplementary Table S3.xls]

id	TCGA-CZ-4866-01A	TCGA-B0-4688-01A	TCGA-B0-4811-01A	TCGA-B0-4707-01A	TCGA-B0-4706-01A	TCGA-B8-5546-01A	TCGA-BP-4969-01A	TCGA-CW-6097-01A	TCGA-CJ-4872-01A	TCGA-CJ-6031-01A	TCGA-B0-5094-01A	TCGA-CZ-4853-01A	TCGA-A3-3324-01A	TCGA-6D-AA2E-01A	TCGA-BP-5186-01A	TCGA-BP-5189-01A	TCGA-A3-3367-01A	TCGA-B0-5113-01A	TCGA-B0-4827-01A	TCGA-BP-5175-01A	TCGA-B0-4837-01A	TCGA-CJ-4639-01A	TCGA-BP-5006-01A	TCGA-B8-A54J-01A	TCGA-B0-4718-01A	TCGA-B0-4700-01A	TCGA-CZ-4865-01A	TCGA-A3-3378-01A	TCGA-B0-4823-01A	TCGA-CJ-4900-01A	TCGA-B0-4813-01A	TCGA-CZ-5455-01A	TCGA-AK-3443-01A	TCGA-AK-3458-01A	TCGA-B8-4619-01A	TCGA-CJ-5683-01A	TCGA-BP-4337-01A	TCGA-AK-3427-01A	TCGA-BP-4998-01A	TCGA-A3-3359-01A	TCGA-CJ-4918-01A	TCGA-CJ-5682-01A	TCGA-B8-A7U6-01A	TCGA-A3-A8OX-01A	TCGA-CJ-4642-01B	TCGA-CJ-4643-01A	TCGA-B0-4690-01A	TCGA-A3-3326-01A	TCGA-BP-4798-01A
RCSD1	0.317046367759291	0.438065439263527	0.307066936841632	0.342412169827339	0.359665017816008	0.453545186137934	0.440553372733257	0.259026427277376	0.497358330492494	0.249129234389682	0.350947000063158	0.426634986926196	0.568810914085877	0.260594503143468	0.248343905951194	0.304234682567075	0.367984300944309	0.364628075828365	0.258732433576625	0.318146445063022	0.541562578155917	0.583342161172419	0.376717642911318	0.261272879008127	0.358997210935508	0.184939046628927	0.271605015635735	0.460986745393748	0.33431064119127	0.487747012595317	0.342993684920218	0.243734781921463	0.702126002503708	0.320767206975961	0.597338151262296	0.383956299381885	0.410855410855977	0.35717124721029	0.425999787518433	0.508938722477832	0.270769968164548	0.362640787499689	0.238573612726481	0.216837185383841	0.542216478885415	0.519489762749625	0.252115594289887	0.509063845790224	0.453033586723829
TSPAN4	0.144633102757789	0.347566136088561	0.160801232964978	0.263311777017844	0.148418671261412	0.156583359349679	0.0426054179931717	0.248718306270227	0.0425023320998351	0.21185202926017	0.139878726373495	0.147695706632697	0.0420014163657528	0.175579539371055	0.164515453447623	0.185083836699733	0.133423082259084	0.164671434747013	0.225103770140552	0.221150436287111	0.0421014795429482	0.0420014163657528	0.0426198761435621	0.194255732058334	0.186309743921595	0.233573526940907	0.159766709861538	0.0420085727520237	0.203665110004605	0.0420506995204438	0.164984155181943	0.17897027456224	0.0420085727520237	0.158784580264661	0.0419946145478048	0.161671192243356	0.0420293044008327	0.0420085727520237	0.0426919572071258	0.0419946145478048	0.204946423822559	0.145549948485325	0.176280363253449	0.225485063762933	0.0422794195494453	0.0419946145478048	0.1933609368421	0.0419946145478048	0.0420654470772483
LINC00323	0.803402493270837	0.383595247911956	0.537268920020853	0.56123309253919	0.66613482109799	0.787488936470354	0.0426054179931717	0.662609655418193	0.0425023320998351	0.694186364109616	0.766932947755664	0.590339331856519	0.0420014163657528	0.598581579369062	0.768258815297349	0.504464410377592	0.731277092244781	0.483614860710441	0.716848375175478	0.647337724541571	0.0421014795429482	0.0420014163657528	0.0426198761435621	0.705491676556771	0.631297584492066	0.661941093428009	0.790627712306715	0.0420085727520237	0.768098277026114	0.0420506995204438	0.793014985823462	0.78469255266962	0.0420085727520237	0.736782599258966	0.0419946145478048	0.651539577653088	0.0420293044008327	0.0420085727520237	0.0426919572071258	0.0419946145478048	0.566156195078491	0.718487148626597	0.748043289037145	0.683827169454485	0.0422794195494453	0.0419946145478048	0.711435215621964	0.0419946145478048	0.0420654470772483
BHLHE41	0.055693437297326	0.112610930668263	0.046953622173224	0.0471182682369338	0.0501797303979051	0.026048559422187	0.350881244944355	0.0644209990903927	0.230817390964653	0.0723112093738763	0.0359465876910455	0.0336445479277561	0.263898826855243	0.046071338118837	0.0512401816903195	0.0564700747085153	0.0369951806537279	0.0388142288224914	0.0554375411520493	0.049744286420737	0.282173068924393	0.274034398657442	0.386525121296536	0.057629551924	0.0307600051762592	0.0799393757249398	0.0637883822537312	0.244147459414128	0.039244452624925	0.252555640628295	0.0343007400725625	0.0546809440637457	0.247509056536032	0.0471640672424697	0.309778381770618	0.0432815851906392	0.279133932192975	0.220522367092911	0.336027203080236	0.229730036686298	0.0647572387645734	0.0333913223419188	0.0557381585399616	0.0713046951346829	0.231699154674632	0.283199955685848	0.077060680900267	0.206124884401871	0.215330077624358
ITGA2B	0.273352048134855	0.340224994024047	0.241895898170046	0.250941844862184	0.272306112067615	0.246554093173248	0.0426054179931717	0.257779530327541	0.0425023320998351	0.234326189455168	0.217464590480243	0.269399506905842	0.0420014163657528	0.242614654947071	0.241194109492536	0.25821027196435	0.246507388492511	0.235699871524036	0.254783623855084	0.25863532006014	0.0421014795429482	0.0420014163657528	0.0426198761435621	0.245512928105139	0.265226211281701	0.242614654947071	0.237192012229496	0.0420085727520237	0.227204907817153	0.0420506995204438	0.196246976392917	0.247921113207323	0.0420085727520237	0.252115594289887	0.0419946145478048	0.265175407154149	0.0420293044008327	0.0420085727520237	0.0426919572071258	0.0419946145478048	0.235073746339751	0.241108091612612	0.262392257432449	0.252454835926588	0.0422794195494453	0.0419946145478048	0.241895898170046	0.0419946145478048	0.0420654470772483
FBLN1	0.0312325342779893	0.0396813855309887	0.0296276506739365	0.031142539085976	0.0244926873701142	0.0383244630734092	0.0426054179931717	0.052691623855114	0.0425023320998351	0.0429419497528461	0.0307885328284421	0.0287124999019134	0.0420014163657528	0.0568680360996259	0.0267279306760652	0.041176379202417	0.0272564485626073	0.0302057888867646	0.0447260363973562	0.0296826899148126	0.0421014795429482	0.0420014163657528	0.0426198761435621	0.0269797951430157	0.0392166832483221	0.148946940968537	0.0395839081231967	0.0420085727520237	0.0334828489686373	0.0420506995204438	0.0386790202595162	0.0462482411909635	0.0420085727520237	0.0289630989016434	0.0419946145478048	0.0285262855617665	0.0420293044008327	0.0420085727520237	0.0426919572071258	0.0419946145478048	0.0378848835122352	0.039992855075717	0.0317663611077319	0.0585036144596007	0.0422794195494453	0.0419946145478048	0.0399371846238659	0.0419946145478048	0.0420654470772483
SLC41A2	0.372491795328322	0.362440714200643	0.363940265379769	0.363257048635009	0.360801374986656	0.428054412150217	0.755250056265477	0.402946197394282	0.778902677830516	0.389002515979668	0.286306996265114	0.355812171657625	0.734755956568057	0.461726362711666	0.383146969984577	0.35048471149534	0.35275124017156	0.343500186161452	0.420404321370122	0.328985632695319	0.787164282034433	0.750759397807706	0.795618545490797	0.391230232267921	0.369185418366938	0.3514739152608	0.407812000709376	0.813569945787608	0.353275206178748	0.807014012806286	0.349963644310431	0.380676419888826	0.674764056585528	0.353861264980497	0.881265513439738	0.351605487140632	0.794178875216006	0.727779612662321	0.82284164160676	0.71464307378161	0.384258469062978	0.307303319069035	0.361893880945401	0.4245503845549	0.786845504831459	0.757599445833789	0.421972094367714	0.728611997277929	0.821660062595642
CLEC12A	0.701823361844378	0.13391481448666	0.777275103138432	0.609817406340926	0.721106505402078	0.816374760258946	0.720939524682113	0.644691996338551	0.871603216217934	0.719142041886227	0.728952960354233	0.45802001541485	0.76626568758454	0.488225198402689	0.626481954408125	0.636376714329466	0.571596679806707	0.560294049898049	0.695631921972349	0.490488352892066	0.888787477437148	0.885977909234602	0.761442530393524	0.718166042289717	0.530751224768217	0.596649240908249	0.627486906159272	0.791103658321787	0.606682770513512	0.834563259046443	0.459912915390837	0.741395403675064	0.897211597812603	0.768757696096291	0.767263610500385	0.651957301522499	0.766429224363404	0.924715487515063	0.853404748746721	0.906952294422268	0.503108280333812	0.894420286049518	0.460876855337447	0.725664843478541	0.792686706419773	0.794991132854076	0.465801670588171	0.901218103417198	0.883058479600621
LINC00887	0.138925851622302	0.247053297787542	0.118347815288209	0.124351569838107	0.116102510999697	0.0718494444678217	0.0426054179931717	0.204094540364111	0.0425023320998351	0.181069970086687	0.0955520122280136	0.116323915685934	0.0420014163657528	0.13790748193825	0.157650531259991	0.134251882101266	0.113513799712619	0.119851789408951	0.163045215441459	0.134844059511602	0.0421014795429482	0.0420014163657528	0.0426198761435621	0.144170874675201	0.106557870069506	0.145635868870615	0.152805898802132	0.0420085727520237	0.166815351017574	0.0420506995204438	0.0797672046319093	0.154874191048142	0.0420085727520237	0.128634397493906	0.0419946145478048	0.172560714966636	0.0420293044008327	0.0420085727520237	0.0426919572071258	0.0419946145478048	0.144291907056627	0.0948477651391459	0.154752802894403	0.194291394038728	0.0422794195494453	0.0419946145478048	0.13525433015964	0.0419946145478048	0.0420654470772483
RHD	0.741079088261034	0.653996408599335	0.884690106447663	0.792522838800959	0.678941821018896	0.618915371928171	0.805596357936405	0.695051462128297	0.887738052416993	0.869206657400411	0.720293605125955	0.389692829619885	0.887269100303955	0.684904071164501	0.574873576051623	0.600234288392961	0.777275103138432	0.558591104507868	0.713968527852652	0.731277092244781	0.848496690764653	0.902707229668391	0.821660062595642	0.467654219334349	0.413434703152026	0.67185901792968	0.632885744726899	0.899066283702596	0.689675691762015	0.914782946217777	0.902400584547833	0.601618613532735	0.903241687106961	0.467548001051962	0.813569945787608	0.412534930772663	0.899492972785949	0.65925094447239	0.891740677065657	0.816846528565002	0.873216021740312	0.685851384676265	0.643415163402519	0.567609458493031	0.884807836655005	0.839555436517064	0.535909279497459	0.680675677913685	0.851079919286382
RPS2	0.645938774004707	0.701070350970516	0.649746150425806	0.432190130780522	0.60230698060927	0.725011711370035	0.0426054179931717	0.44791884027033	0.0425023320998351	0.468644329667591	0.593007227761199	0.663924025234636	0.0420014163657528	0.507290833889071	0.660610753332277	0.646218464203371	0.689675691762015	0.63782627585174	0.535646063247883	0.557924978995248	0.0421014795429482	0.0420014163657528	0.0426198761435621	0.587095961030136	0.700343681411049	0.400474600200544	0.633190223862118	0.0420085727520237	0.567749245815987	0.0420506995204438	0.494897354949783	0.62519852515874	0.0420085727520237	0.599960930108787	0.0419946145478048	0.744205635716275	0.0420293044008327	0.0420085727520237	0.0426919572071258	0.0419946145478048	0.576891196057055	0.467443021536684	0.667441476874382	0.444708547683908	0.0422794195494453	0.0419946145478048	0.60599653202161	0.0419946145478048	0.0420654470772483
FRK	0.881737264402822	0.613379489736906	0.910643495123828	0.798845703004977	0.852043157672915	0.893874662558119	0.0426054179931717	0.84961415997256	0.0425023320998351	0.870334960066387	0.79335220442113	0.844874873020809	0.0420014163657528	0.883983331846503	0.826912157916442	0.877119999915146	0.877479067040715	0.903778834845874	0.881864742567387	0.859036720327626	0.0421014795429482	0.0420014163657528	0.0426198761435621	0.863988227776455	0.891275863643248	0.910958306031711	0.920098450121796	0.0420085727520237	0.865802568775474	0.0420506995204438	0.768258815297349	0.819423305372922	0.0420085727520237	0.83428122048032	0.0419946145478048	0.89252052988573	0.0420293044008327	0.0420085727520237	0.0426919572071258	0.0419946145478048	0.899066283702596	0.861387614675602	0.857211442696558	0.87208589256686	0.0422794195494453	0.0419946145478048	0.826621410835768	0.0419946145478048	0.0420654470772483
B4GALNT4	0.166266520175159	0.235523618812966	0.149184302681754	0.149533435171782	0.129911215699246	0.157162877170544	0.151916378804542	0.156980242353812	0.331072690318474	0.152420961199138	0.138897901799434	0.168514430842003	0.246151870280404	0.131070009818235	0.116389422117154	0.130957839591807	0.117288745886693	0.12714218915328	0.138162027322329	0.161610065136334	0.153164038760522	0.22472110282512	0.181206497877917	0.146470168920681	0.146583364579828	0.176247218273395	0.124278216145784	0.193811161229514	0.132620290278555	0.322548614577566	0.124325219660396	0.171250747469124	0.136228564843492	0.138777436245991	0.158815156018479	0.142392817519513	0.32691036113563	0.173685207326382	0.237148151740574	0.317594054547657	0.121607468060358	0.124895285646449	0.119897671352778	0.134455760418266	0.455826059604958	0.186875756762212	0.119993918543662	0.235566465837747	0.468209728991132
CMTM2	0.369044202216403	0.45447128261844	0.261610963224954	0.266406010268579	0.213612629200838	0.200732072810619	0.697660696418144	0.137539940076383	0.666649158136292	0.194575120371502	0.340224994024047	0.299094299066064	0.583603109376071	0.258442490980233	0.136023697984675	0.254833270393432	0.391384052010617	0.229464428622492	0.307886935220707	0.173920987487011	0.809967793089406	0.499110466207179	0.688026395806482	0.200615536356498	0.394335494882682	0.162979312271141	0.154600351512009	0.661674500107844	0.212783954134435	0.599407030963157	0.274828848853374	0.215618922764853	0.838403565147859	0.195388514110603	0.749748684512792	0.396271272123202	0.490249763468211	0.588851950761264	0.617133965220791	0.625900587261392	0.207163650860262	0.319785384808573	0.253604137031331	0.210347470180847	0.554608691010196	0.589405170675791	0.238618303136066	0.650446045356939	0.804318863408709
SLC39A4	0.443329565941041	0.62937407955738	0.42832021605624	0.338312213676891	0.335073532554517	0.296981491237517	0.931215755158102	0.508547551229919	0.882109985581316	0.411778896965987	0.361139925003821	0.26038718529104	0.687065304946707	0.36736401081238	0.328037371606946	0.429783244153632	0.351809117498772	0.349832913225102	0.417556435965702	0.308306605764889	0.807179251235737	0.667851525890326	0.670946240932158	0.359931842558018	0.406148960086237	0.591401634373762	0.359469345561829	0.817300424701665	0.316872744857316	0.932206950067888	0.365117787947612	0.418081289721924	0.680801216628407	0.361819417354009	0.913449808455922	0.352483764760643	0.757432202257999	0.848228350340983	0.800594916939047	0.678170571416498	0.445090045037956	0.428414221849922	0.351277165858486	0.407727012110432	0.858374786741407	0.669151658070762	0.512911196917456	0.792364448452766	0.775428292585406
RASL11B	0.293661581509636	0.462577168685575	0.279038173135566	0.297418130279834	0.245417860849292	0.257684238628065	0.0426054179931717	0.252256259094457	0.0425023320998351	0.254268523489999	0.287665004492083	0.31108066609807	0.0420014163657528	0.232961379801787	0.184729668236052	0.283982509713617	0.343371624586087	0.256036348587952	0.308720953230862	0.276327643048804	0.0421014795429482	0.0420014163657528	0.0426198761435621	0.200929845627574	0.343758929323468	0.305385463053383	0.205886912117502	0.0420085727520237	0.196882617446153	0.0420506995204438	0.344351955193695	0.262719282164983	0.0420085727520237	0.274778959344058	0.0419946145478048	0.223990445963855	0.0420293044008327	0.0420085727520237	0.0426919572071258	0.0419946145478048	0.296981491237517	0.293551964670241	0.261464351316477	0.251410606790673	0.0422794195494453	0.0419946145478048	0.341379002711686	0.0419946145478048	0.0420654470772483
MZB1	0.504722899807065	0.524890714560774	0.468209728991132	0.381495076597985	0.509575268844111	0.470069988708443	0.859437892573411	0.331579605887888	0.892748429327621	0.369891681172593	0.352350729463709	0.443036699970067	0.891615433484057	0.403028123720064	0.447229882016506	0.378548954380947	0.465040583701076	0.477463535072115	0.279085209051283	0.438156822884669	0.896122535624431	0.817763115926353	0.874955074871194	0.416520199557269	0.417379705370464	0.301502740998793	0.404003843137923	0.883279917431742	0.323427468569474	0.891275863643248	0.438824279982334	0.412200494530114	0.861642242743843	0.414545774356021	0.889021425458545	0.457401551297482	0.895449647509925	0.915931878342629	0.896446658902447	0.880692661259641	0.363736608212005	0.487622949064835	0.48244884647096	0.377383777080339	0.911461868137115	0.900054123865586	0.321548285707717	0.889366537342734	0.894420286049518
NGF	0.0979452816561177	0.108791852008228	0.0850919530465676	0.0990708084363748	0.077570830201177	0.0579517151440839	0.249821780626056	0.118465790877815	0.519223106790971	0.0999300709830772	0.245970650979656	0.159268522088096	0.408061870649861	0.087487700314182	0.0739343280433116	0.0830169045636294	0.108210644875739	0.086088573907198	0.119107692279576	0.0909026128157676	0.387271313849733	0.359197444478446	0.445862884819505	0.0842920444199236	0.112414004400735	0.161238353253267	0.0861973318217709	0.38592403152134	0.124278216145784	0.538607158056368	0.100029587892581	0.10904406821557	0.188558388009091	0.0729081287790327	0.526749004233139	0.0709818091598574	0.444018588650424	0.277264296728137	0.412616674436475	0.39425602605555	0.0813848290636831	0.171484596447101	0.0668942152436384	0.102424989646421	0.442847618616758	0.418594042916477	0.0994844302961901	0.448707753032085	0.43634748902984
ARMC12	0.318440264136675	0.347695428720712	0.307363154894593	0.349053062688854	0.313406894223461	0.307768501421361	0.86668890824852	0.306721491651002	0.887269100303955	0.334501657865494	0.299807484389831	0.339593376706619	0.844310043875757	0.294829384769028	0.320767206975961	0.310187149560222	0.309602656194891	0.337994277291302	0.304469332197803	0.344087363342909	0.822098372086406	0.874213248925182	0.851767950638598	0.287981381662536	0.298136189674878	0.326206401739098	0.282533620433593	0.873216021740312	0.316448682041073	0.885631797829799	0.391925069034217	0.298861935417648	0.816529397119771	0.311438805725593	0.856124492821303	0.325956390332275	0.822399614172988	0.797571933923795	0.896344324389009	0.801359095267554	0.307768501421361	0.314055742329732	0.316388909067466	0.312564532463817	0.882819326027997	0.819120665349986	0.329684182893147	0.86668890824852	0.9209312982746
TUBA3C	0.866302671381678	0.529543095492845	0.840691385657925	0.794178875216006	0.758110838355541	0.888674756533302	0.0426054179931717	0.738269195203362	0.0425023320998351	0.795472771747852	0.866177851292425	0.767592199456006	0.0420014163657528	0.774934655174196	0.813246272286122	0.635814405386959	0.726166223147483	0.62776465480332	0.772262090221292	0.635814405386959	0.0421014795429482	0.0420014163657528	0.0426198761435621	0.788149299988947	0.69606086369063	0.838255843890185	0.770569641513364	0.0420085727520237	0.776277149328754	0.0420506995204438	0.605575613846045	0.699877255570057	0.0420085727520237	0.833689345718999	0.0419946145478048	0.718802928639856	0.0420293044008327	0.0420085727520237	0.0426919572071258	0.0419946145478048	0.78782997308067	0.829847611539115	0.681868173953739	0.797259462077283	0.0422794195494453	0.0419946145478048	0.699569838835634	0.0419946145478048	0.0420654470772483
TSPAN18	0.408397692375251	0.300987813130288	0.56109455648472	0.488709060246544	0.437115441763555	0.759935852498371	0.0426054179931717	0.583088137966275	0.0425023320998351	0.589271262307469	0.386525121296536	0.478712908311933	0.0420014163657528	0.848932278200983	0.635814405386959	0.409881160359729	0.405650901314894	0.565498988842625	0.520815137910067	0.451234341327558	0.0421014795429482	0.0420014163657528	0.0426198761435621	0.590339331856519	0.351739024491439	0.681476191819165	0.521068802942474	0.0420085727520237	0.454780725991491	0.0420506995204438	0.614971376207187	0.487501255518872	0.0420085727520237	0.489890874518284	0.0419946145478048	0.641995627559811	0.0420293044008327	0.0420085727520237	0.0426919572071258	0.0419946145478048	0.535511656288084	0.4729562229754	0.784195580341886	0.675286472570282	0.0422794195494453	0.0419946145478048	0.704271600353207	0.0419946145478048	0.0420654470772483
SLC7A8	0.132650931538014	0.0937185942370569	0.314534339807988	0.206322053936512	0.249129234389682	0.183137361822561	0.0426054179931717	0.242383742281178	0.0425023320998351	0.177592347363577	0.185961647946044	0.176347949488923	0.0420014163657528	0.172758495966353	0.169729062955162	0.211530163149679	0.363123214090941	0.327663673400367	0.134782508644374	0.163846877906289	0.0421014795429482	0.0420014163657528	0.0426198761435621	0.192736852133828	0.373484565542972	0.200074303005023	0.161106152253346	0.0420085727520237	0.221655995214443	0.0420506995204438	0.279232069097387	0.18641410919247	0.0420085727520237	0.300532138859278	0.0419946145478048	0.182258079333491	0.0420293044008327	0.0420085727520237	0.0426919572071258	0.0419946145478048	0.184939046628927	0.34814401770828	0.231303679572936	0.241194109492536	0.0422794195494453	0.0419946145478048	0.178078678626728	0.0419946145478048	0.0420654470772483
RPS20	0.942635995616957	0.933005789682023	0.920823278435345	0.918179389882955	0.934748130170042	0.919796082326369	0.0426054179931717	0.952856525740857	0.0425023320998351	0.924310236688182	0.908633629696479	0.870334960066387	0.0420014163657528	0.922415633306318	0.93011599562975	0.90143425639522	0.84961415997256	0.937449131603406	0.95216633764399	0.738106043102564	0.0421014795429482	0.0420014163657528	0.0426198761435621	0.879147562881909	0.749581751166066	0.927807642003062	0.910643495123828	0.0420085727520237	0.952437333949998	0.0420506995204438	0.890719087574813	0.913254144396919	0.0420085727520237	0.806520420127319	0.0419946145478048	0.921138383144151	0.0420293044008327	0.0420085727520237	0.0426919572071258	0.0419946145478048	0.932398552099504	0.877954920858828	0.925334346210163	0.913352889305842	0.0422794195494453	0.0419946145478048	0.915527170030656	0.0419946145478048	0.0420654470772483
HOXA11	0.209077097046888	0.0733041205663075	0.206365393521029	0.212086463406586	0.162600684021175	0.176579782436468	0.598302836430998	0.130437346810447	0.716848375175478	0.118554074731621	0.220439029102658	0.212949222628362	0.4274364339155	0.183854581699684	0.160768426155873	0.168514430842003	0.201903591214949	0.270380590316431	0.0995850176934471	0.210506242334674	0.577535749131614	0.43844573667255	0.650446045356939	0.160920192134567	0.307066936841632	0.145292195560617	0.169232772631772	0.528084366645104	0.153819854127613	0.711896160163523	0.254029938269543	0.173055002506468	0.299207073035174	0.108961871650872	0.404579123991485	0.14947395348047	0.480119155224576	0.32082638907219	0.533156725814141	0.486676999348099	0.167273277376078	0.232094562163562	0.0987290921258138	0.111507644109365	0.355085565459731	0.678941821018896	0.169797312902387	0.562035381471089	0.455616373349983
LILRB1	0.303089955884718	0.109234349812871	0.289291473342422	0.306192871056543	0.282122592927766	0.309484396949928	0.0426054179931717	0.284394645967904	0.0425023320998351	0.329166587557032	0.433670894393262	0.279879811757818	0.0420014163657528	0.403835355500301	0.372988947249703	0.313998810459802	0.357910419267111	0.265076642233471	0.367984300944309	0.340033773061863	0.0421014795429482	0.0420014163657528	0.0426198761435621	0.342931371923289	0.305503690701529	0.315412451343281	0.336027203080236	0.0420085727520237	0.384258469062978	0.0420506995204438	0.368271173075619	0.297307848380976	0.0420085727520237	0.330812850936966	0.0419946145478048	0.293607158772986	0.0420293044008327	0.0420085727520237	0.0426919572071258	0.0419946145478048	0.296151155454769	0.305443012105587	0.30036558454981	0.312444796656318	0.0422794195494453	0.0419946145478048	0.28449626173121	0.0419946145478048	0.0420654470772483
STARD9	0.0163706389353294	0.012661595954674	0.0112447058151598	0.0131519336774063	0.0140710091823691	0.0130732564689508	0.0426054179931717	0.014330836625696	0.0425023320998351	0.0143068321097045	0.0152543476375491	0.0141498490904089	0.0420014163657528	0.0136654921787325	0.0154612054358396	0.0162965188387491	0.0140365053649547	0.0133051317353423	0.0135882455004927	0.0105487734355295	0.0421014795429482	0.0420014163657528	0.0426198761435621	0.0158302886549513	0.0175428379249158	0.0144221180244349	0.013015156682673	0.0420085727520237	0.0138647022721023	0.0420506995204438	0.0138551905918985	0.0131069663464184	0.0420085727520237	0.0149616201148553	0.0419946145478048	0.0106046124848136	0.0420293044008327	0.0420085727520237	0.0426919572071258	0.0419946145478048	0.0145019053135031	0.0140365053649547	0.0133152956344631	0.0115438253657396	0.0422794195494453	0.0419946145478048	0.01164036635728	0.0419946145478048	0.0420654470772483
AGAP2	0.237063115808156	0.23459033768614	0.252406371920024	0.269837458490871	0.234326189455168	0.217425798540563	0.902707229668391	0.339081038743862	0.920203088314143	0.29488392477279	0.218020114569825	0.205886912117502	0.94563597789394	0.265275318669082	0.212041691306826	0.258119256511957	0.251832570920597	0.241543891634381	0.330755020799439	0.282943125017956	0.874338655342192	0.93516331591208	0.906212089028928	0.270769968164548	0.204017582183747	0.344284341828101	0.267635286637646	0.907789875611654	0.256324727989263	0.922118444457865	0.234283292444738	0.263507123779653	0.869077627809764	0.279976084866057	0.951632783124452	0.232573142936767	0.937751425407865	0.954730088752881	0.826336437095437	0.927515469520831	0.264592820954514	0.20194059226783	0.225528309243143	0.272704534731999	0.8984302723496	0.932398552099504	0.266654971811639	0.940064635510317	0.938060552589119
PMFBP1	0.327473001653289	0.285118181476399	0.332775268445792	0.345760388616569	0.365330847689004	0.401987103818459	0.0426054179931717	0.342993684920218	0.0425023320998351	0.410524447852589	0.344740450004583	0.337353482482477	0.0420014163657528	0.362440714200643	0.317294707648542	0.386071602589058	0.362504235495856	0.253269633949757	0.353407410848131	0.421621121274527	0.0421014795429482	0.0420014163657528	0.0426198761435621	0.375128540561684	0.257779530327541	0.327723494939946	0.417470020312393	0.0420085727520237	0.368760290830628	0.0420506995204438	0.275225287717333	0.376864037546154	0.0420085727520237	0.326529339821097	0.0419946145478048	0.337868598751182	0.0420293044008327	0.0420085727520237	0.0426919572071258	0.0419946145478048	0.352483764760643	0.340356056211099	0.319114413939735	0.361548154433828	0.0422794195494453	0.0419946145478048	0.347759639881039	0.0419946145478048	0.0420654470772483
KIAA0319	0.105150063932263	0.0911705050656264	0.09938452811353	0.146214325495172	0.0777402531666621	0.132205211396047	0.0426054179931717	0.100029587892581	0.0425023320998351	0.110244762071843	0.115141003477027	0.0771293354604093	0.0420014163657528	0.0917960519519303	0.0880142991389504	0.0831248354860225	0.0702280376210691	0.0930667151132772	0.0941352235237918	0.0931054992150537	0.0421014795429482	0.0420014163657528	0.0426198761435621	0.122889097754158	0.145120807089976	0.109319434557159	0.116717062929226	0.0420085727520237	0.123056954107314	0.0420506995204438	0.117358795664969	0.117108509920119	0.0420085727520237	0.143913626581057	0.0419946145478048	0.104691095819298	0.0420293044008327	0.0420085727520237	0.0426919572071258	0.0419946145478048	0.117704051669469	0.0748332163689097	0.13124140484074	0.12303305523288	0.0422794195494453	0.0419946145478048	0.103958766743053	0.0419946145478048	0.0420654470772483
OR7E47P	0.528758930013292	0.770904944696518	0.615972774852692	0.621690706560019	0.492470958485735	0.858511906241825	0.0426054179931717	0.674764056585528	0.0425023320998351	0.587772209438594	0.530333407464245	0.543028995666873	0.0420014163657528	0.590339331856519	0.585331589799131	0.531155601139849	0.479175215013993	0.674764056585528	0.579264484964424	0.579661966512993	0.0421014795429482	0.0420014163657528	0.0426198761435621	0.556189922284215	0.657907921047712	0.605007885040618	0.531963839205451	0.0420085727520237	0.60781230106942	0.0420506995204438	0.729290156683611	0.544358804549117	0.0420085727520237	0.55035231142227	0.0419946145478048	0.632013659764143	0.0420293044008327	0.0420085727520237	0.0426919572071258	0.0419946145478048	0.605575613846045	0.618155218342795	0.588313403943309	0.652509960371712	0.0422794195494453	0.0419946145478048	0.551820639546038	0.0419946145478048	0.0420654470772483
ABAT	0.392080517729192	0.180244980040161	0.328353956530633	0.360597072901186	0.345887849010879	0.387421154848728	0.201047009380336	0.319054009586086	0.185396490932013	0.358657628348649	0.360260831228818	0.379269381458764	0.204830759093757	0.345124580314797	0.325401397363838	0.336151540103076	0.354061340102426	0.407143572343946	0.340224994024047	0.384628020315698	0.196882617446153	0.199842480699422	0.25617900060822	0.319306783702787	0.386898288310099	0.339840381940067	0.339906592116252	0.252795387838668	0.341635971105723	0.168090678094353	0.33232916298591	0.349699954510562	0.224331864959416	0.354127836920667	0.19259143922266	0.362851605680444	0.175846840519528	0.247145743249817	0.180281634883508	0.207893152662981	0.328985632695319	0.357104325963909	0.305966732581876	0.293886708115545	0.201903591214949	0.171724198134446	0.310956069604752	0.248011774172758	0.203939030120797
SLC29A4	0.364833911824165	0.41488416658428	0.361619328966213	0.42987064585861	0.362376111292443	0.394726980928896	0.440267310694204	0.466341272577692	0.516393711326923	0.428962595258843	0.337420011387008	0.350685831099558	0.527813204367551	0.450925303535044	0.310482779158996	0.427613360045997	0.361345188710011	0.418336170517664	0.426726743494819	0.387643546479828	0.495883326232107	0.437586216032153	0.577269669765362	0.431161821379368	0.403591099604736	0.44821610314293	0.43777862831827	0.515879163902065	0.440362882234534	0.450727302466581	0.433395562172018	0.411692970279215	0.513965930909646	0.396348232382553	0.484797315358477	0.403917508449362	0.452830613745999	0.502856857883019	0.63782627585174	0.55672518545222	0.365679474216964	0.311852670669371	0.395731744142328	0.363669113606368	0.47463654906511	0.492593255890909	0.325095466439787	0.53954426252492	0.457401551297482
ZDHHC11	0.71717573934492	0.6600654421439	0.674764056585528	0.686666508751998	0.680022113576104	0.773605114828117	0.0426054179931717	0.8081346245488	0.0425023320998351	0.791584959714083	0.753593355909265	0.667974963335275	0.0420014163657528	0.771437230607393	0.654277622252901	0.694333164425443	0.739088193226291	0.732581892767042	0.68857223718534	0.718644253079221	0.0421014795429482	0.0420014163657528	0.0426198761435621	0.693908862481852	0.647073696261107	0.61438664577194	0.794515748636766	0.0420085727520237	0.696188554479726	0.0420506995204438	0.780232799313098	0.758589327330984	0.0420085727520237	0.831773268744972	0.0419946145478048	0.776786603946537	0.0420293044008327	0.0420085727520237	0.0426919572071258	0.0419946145478048	0.735078277108977	0.694475539056856	0.735759396866643	0.671071348725721	0.0422794195494453	0.0419946145478048	0.670946240932158	0.0419946145478048	0.0420654470772483
LEF1	0.0940045771505487	0.162510240480417	0.121199385701037	0.104897534723616	0.174904151672122	0.146612459880033	0.321129976496414	0.102526963984075	0.301044215243767	0.112697011927543	0.0945762569175225	0.14810379359859	0.307768501421361	0.101740464940271	0.141497609299749	0.154478075094693	0.158603627660955	0.141268690983919	0.110460946126005	0.100672193676528	0.33201055475805	0.364979858172556	0.343888165612493	0.150239559416485	0.15077090939743	0.121154635397401	0.102731613182153	0.300704092401801	0.101516590273965	0.416606398598093	0.141989286032852	0.127790690323261	0.294990998169921	0.133519196531911	0.280943363588972	0.130957839591807	0.232742883334252	0.275776714534842	0.290032567938043	0.292364755719749	0.14737125003083	0.178660434259984	0.133393086331171	0.115763630530631	0.292905981213955	0.260440069357034	0.106806730925638	0.262719282164983	0.259172636101581
AMZ1	0.436154634668026	0.604862680791255	0.452025851054644	0.500471368183745	0.465148551512412	0.422679998152066	0.0426054179931717	0.473632643698166	0.0425023320998351	0.458429339513237	0.509953685630837	0.474423027401966	0.0420014163657528	0.436439297869837	0.464083436758459	0.446835705325208	0.471055158580129	0.493924852506548	0.451531406981737	0.466672431200722	0.0421014795429482	0.0420014163657528	0.0426198761435621	0.511226502556913	0.513040069692358	0.427528379918188	0.495632520241719	0.0420085727520237	0.486090926265387	0.0420506995204438	0.553815749823885	0.48715712950082	0.0420085727520237	0.432838937743952	0.0419946145478048	0.430244193366868	0.0420293044008327	0.0420085727520237	0.0426919572071258	0.0419946145478048	0.464406967711462	0.444509506462732	0.477916485484693	0.486564011921962	0.0422794195494453	0.0419946145478048	0.471960043135042	0.0419946145478048	0.0420654470772483
GBP5	0.368341112146269	0.414713903897566	0.263115678524439	0.28413599767625	0.126497135500577	0.464299182364511	0.0426054179931717	0.265030764304494	0.0425023320998351	0.313347045677418	0.228464162551319	0.406557204311272	0.0420014163657528	0.309834237775419	0.256909319523194	0.263851660560424	0.246872755617489	0.131036744388805	0.185748749726855	0.180897371511477	0.0421014795429482	0.0420014163657528	0.0426198761435621	0.297752060041354	0.161300329099903	0.285738423826319	0.135400471439667	0.0420085727520237	0.344544575730804	0.0420506995204438	0.394025407541242	0.19317762284126	0.0420085727520237	0.239858377370509	0.0419946145478048	0.377749544184836	0.0420293044008327	0.0420085727520237	0.0426919572071258	0.0419946145478048	0.217850396166381	0.331579605887888	0.300873500538134	0.271951251943252	0.0422794195494453	0.0419946145478048	0.35615622213203	0.0419946145478048	0.0420654470772483
SPI1	0.463427178918899	0.463538819007356	0.475090206570444	0.483966845756454	0.557793848779544	0.557246386948896	0.850947988184362	0.352211715322697	0.854764762798242	0.429783244153632	0.475554864300648	0.520684660305699	0.862572597804739	0.455297623525255	0.469524707532796	0.407479879564948	0.496255938547035	0.509193022521429	0.370869448334697	0.435597141221466	0.865671152832108	0.841370252756549	0.820910309447583	0.502243898714073	0.538055768825565	0.370590747859375	0.437964194287907	0.819120665349986	0.419288051089425	0.80637449510624	0.582030628344871	0.424285525288172	0.827919211218945	0.451430922053237	0.784527337079349	0.484914533867062	0.816529397119771	0.778584640551137	0.826030086134687	0.870853133124028	0.387718219150636	0.485856522095011	0.436062166620973	0.396741388605267	0.806687785609901	0.831625964360713	0.333799523740123	0.826912157916442	0.820910309447583
RALGPS1	0.146470168920681	0.108210644875739	0.160676525977095	0.15740386021442	0.165685342343385	0.178078678626728	0.637394189296369	0.172227524646477	0.459805946689826	0.138812052317752	0.176681997548035	0.199341260427927	0.379858189465585	0.152835979926831	0.183499425487802	0.160920192134567	0.222852389090411	0.185505816539292	0.122366020960959	0.157957617111356	0.34705635218411	0.591798365260433	0.471730711868353	0.162539178220961	0.195909314696136	0.156494379192347	0.208265105018172	0.519223106790971	0.244055212339949	0.424285525288172	0.106973570459281	0.148418671261412	0.692202753567939	0.190753077797854	0.326333241872929	0.227204907817153	0.31381937124884	0.280024367482676	0.408642510700846	0.507662642658997	0.142048376410497	0.1388677781799	0.141385080888375	0.144348157079468	0.735759396866643	0.302298322644484	0.1341312666106	0.376210540968837	0.300032202610442
LGALS3	0.172724732544929	0.25868158418826	0.19945267006361	0.178007930056425	0.206322053936512	0.257297085286608	0.147194659926933	0.214107738279832	0.166045503723366	0.187231578322843	0.196542999145919	0.205808773825725	0.188017289766018	0.198282162177401	0.203505682102909	0.204209863916519	0.195572075673833	0.214884468401169	0.208350342800927	0.196581377942895	0.198020480007999	0.155563202783639	0.143627410211955	0.206283605928838	0.146007162562706	0.20170724758688	0.187161223256459	0.195460402157907	0.214107738279832	0.143770922285299	0.104202612474921	0.222427757833353	0.204596996618148	0.214029883005946	0.169630204489341	0.220940213870919	0.16113876790079	0.218313178173158	0.13845305156922	0.165650692171566	0.21009954103885	0.183103072505067	0.219770418839278	0.20948147939589	0.165111055542317	0.15740386021442	0.210266204893778	0.176716324596072	0.159615067262845
SLAMF8	0.338505967028455	0.335394093392936	0.365610872394641	0.310364063307206	0.352947541524102	0.356907070873923	0.0426054179931717	0.259367250658571	0.673504352363872	0.286154621101263	0.241280509446665	0.297035194070625	0.724019557942057	0.326849503306124	0.34814401770828	0.264342043201314	0.345314207791022	0.335521271167653	0.298978822394552	0.282889453313254	0.669283983350648	0.695330749660647	0.671328528281407	0.303146953707614	0.362025399953232	0.191489776264476	0.284394645967904	0.474975338793957	0.330875257308097	0.616545513957646	0.412941687812234	0.291154120634003	0.713015733213384	0.327163545662438	0.793510611712436	0.375634825637678	0.589405170675791	0.797729630261381	0.0426919572071258	0.704271600353207	0.277815308997558	0.323735710238895	0.32515783505262	0.288031517038597	0.752917034273045	0.690972955262809	0.256861279545128	0.652931080389355	0.444411271410953
L3MBTL1	0.280685871219256	0.601476677956685	0.270284582250035	0.311557930895784	0.299262181124924	0.288814839940341	0.771758071328661	0.277019040502729	0.761953197055236	0.308720953230862	0.323171790799049	0.283560692864918	0.748043289037145	0.283982509713617	0.278599454333352	0.28413599767625	0.311318969702663	0.32691036113563	0.304643149784418	0.299316944847276	0.78601175802123	0.725353116611585	0.779064935532613	0.308720953230862	0.28792593489959	0.280535395909814	0.299807484389831	0.790450406791215	0.297530988598408	0.746857970647684	0.307363154894593	0.290991415725717	0.791255638642849	0.295427482642365	0.770904944696518	0.29565253957361	0.786680204345441	0.802934851190868	0.821817914144932	0.736449029616936	0.284905501856873	0.271999060426095	0.303435268213494	0.287192025967809	0.774591600272524	0.759595834229768	0.324721638863323	0.744205635716275	0.818371775054607
PTPN7	0.415990620458977	0.405069088243045	0.43911079962727	0.407226247803012	0.499609232465106	0.585745234923293	0.861387614675602	0.304759914079186	0.836686347424163	0.36168504039118	0.419546132634101	0.485154377941313	0.828210124595104	0.373269547553996	0.463649974276226	0.384706629847895	0.504464410377592	0.468317635851649	0.363535037465719	0.418681892198814	0.846148833849224	0.831625964360713	0.820760104601033	0.466447214824132	0.507790148626424	0.25946197871814	0.366379496749046	0.729951651839325	0.438920430348319	0.787008679383141	0.439206481839922	0.371642900740252	0.904212045367726	0.42987064585861	0.86411997663503	0.528224571578545	0.814047290706529	0.855985771795877	0.827919211218945	0.851767950638598	0.362092634040688	0.462048786295402	0.422769509011065	0.309542544858333	0.875331076435197	0.854906328171038	0.312805064239218	0.821954047346187	0.792205735670832
FABP6	0.373269547553996	0.240843239344047	0.328539575692832	0.233804180972289	0.334632491577782	0.396201413061453	0.939960247363846	0.309778381770618	0.919796082326369	0.266902509322325	0.211689741412012	0.279976084866057	0.935057638670904	0.318321713484892	0.359469345561829	0.303949598796906	0.331009004403494	0.337929159080225	0.215703330328423	0.238701731597217	0.924209668244038	0.930522708109152	0.956342439316681	0.284905501856873	0.380231117203827	0.202531061643153	0.230602045492526	0.936815293636235	0.278599454333352	0.940586318417266	0.279728045396433	0.264934114213526	0.932110742375237	0.350161297651003	0.931014167762186	0.330875257308097	0.9510947293438	0.930815962685831	0.932700673857228	0.936922358033114	0.306367109963539	0.408806567539018	0.333161000564091	0.281144793817852	0.92271822637818	0.939433694460281	0.215497545679835	0.942310995700897	0.940691513653308
NODAL	0.209158387020949	0.399106274046157	0.283772152253923	0.307245165215644	0.272453428407204	0.242207032190065	0.0426054179931717	0.258881383638471	0.0425023320998351	0.282995666362734	0.302920039955148	0.235254017894863	0.0420014163657528	0.28729675081007	0.29758716101094	0.309183860752796	0.22472110282512	0.213277358083648	0.273744204526899	0.235254017894863	0.0421014795429482	0.0420014163657528	0.0426198761435621	0.273052590069542	0.273352048134855	0.262719282164983	0.294716882313168	0.0420085727520237	0.25113716835583	0.0420506995204438	0.262344112293256	0.273500156661491	0.0420085727520237	0.298474385870641	0.0419946145478048	0.28934204855579	0.0420293044008327	0.0420085727520237	0.0426919572071258	0.0419946145478048	0.275175010125084	0.236487081679135	0.250661213661832	0.290404175884711	0.0422794195494453	0.0419946145478048	0.275427958384296	0.0419946145478048	0.0420654470772483
ATP1B1	0.0715629377424703	0.0540075449503747	0.0573306950440221	0.0500014203034608	0.0715145167344346	0.0685178556682671	0.301787159755872	0.0583827198217608	0.204366646373232	0.0563634499796693	0.0438798377952345	0.0450957484335509	0.226419285519826	0.0582347065958326	0.0702280376210691	0.0529755063916249	0.0538127100999453	0.0548135120553486	0.0565742682114947	0.0538127100999453	0.207043562092812	0.330691155756599	0.352549543750146	0.0666816495802771	0.0478266608979578	0.0526014486024565	0.0671259052625232	0.267047304330599	0.0689857333068122	0.3209445217352	0.0397935824058587	0.070764051855416	0.174090551007343	0.056720591846524	0.334891009163017	0.0579816885303128	0.346665985527356	0.232320873714212	0.347117277084278	0.252504350161234	0.0524117135850683	0.0548135120553486	0.0648619947488524	0.0533697021568983	0.233935573667669	0.357910419267111	0.047268765940152	0.212704476507863	0.233935573667669
CCNE2	0.0804459149135851	0.0673854153827961	0.0674309728800656	0.0806753006872972	0.070624156598671	0.0671873415240522	0.154301174372423	0.0584293611794377	0.146036913485283	0.0694576978423981	0.0676771024694544	0.0665443972061197	0.174192151648406	0.0795441093766263	0.0679867346155311	0.0704658243828139	0.0625670474948283	0.0652596963079239	0.0607951580995259	0.0718333539016942	0.145863325740469	0.140845724930648	0.151770995632205	0.0771119799875822	0.0647572387645734	0.0582347065958326	0.0745500346050149	0.144867464299025	0.0681732864558183	0.150597001137451	0.070084773424952	0.0643752905654893	0.146525561472469	0.0686117280783535	0.144348157079468	0.0660202376510734	0.147051392756118	0.157744142765925	0.155741390756648	0.165463947341631	0.0720090863892862	0.0640584042043753	0.0730184361801599	0.0666059818655357	0.157679831015467	0.153730472853383	0.0638509542102591	0.152720277234148	0.141268690983919
CNTD2	0.152182538897335	0.109298287010962	0.152952454547399	0.124991886198997	0.163909387455679	0.187161223256459	0.637243722517229	0.166783029582122	0.648733346697516	0.132171275435941	0.228156908211987	0.190679693438482	0.708139353480157	0.132335969796241	0.137451561984923	0.175405841705602	0.181069970086687	0.151594730761575	0.111356474705499	0.149152653418509	0.4539569911425	0.433486964126707	0.618604759165843	0.159117390230766	0.154387110119734	0.168450046326616	0.156044936568688	0.456662328150907	0.155952812100803	0.505492836441294	0.182080362923801	0.116563518910369	0.776622882327949	0.184729668236052	0.440078889420918	0.0815292847562314	0.545414923801835	0.66510647821513	0.615671713209884	0.606273401890593	0.137451561984923	0.16017142175243	0.148917523122412	0.134813102441611	0.644691996338551	0.583088137966275	0.160269956020744	0.711601154349493	0.484679061718101
AGT	0.359332584742647	0.189100962450314	0.330059671267417	0.381194275400337	0.324478124272758	0.292743368885826	0.51047437526552	0.399912768135026	0.58149339361635	0.388400608858066	0.299207073035174	0.308954289942529	0.57421588081602	0.33901886550025	0.328603944375262	0.357104325963909	0.32385192874257	0.35074795373879	0.385240871950428	0.371079153943773	0.57303483032616	0.531560559615831	0.574741217497597	0.342545929524499	0.313347045677418	0.394493096417055	0.326016913947859	0.69138145119431	0.326398882406452	0.618014509587416	0.326592271776375	0.364357187594912	0.57185478042836	0.330438292364244	0.604290664298207	0.322170967032972	0.544617169173154	0.520414485498582	0.638982542462721	0.532763867342464	0.363940265379769	0.285684086524619	0.353081589310574	0.39364485134019	0.535378367414831	0.51728566897095	0.37192497455138	0.549947671990392	0.718973839256007
ANKLE1	0.262344112293256	0.303435268213494	0.243100280911627	0.184729668236052	0.228726083261616	0.242655399679468	0.360260831228818	0.208307249242248	0.443428253148058	0.215005788872037	0.286206043645314	0.230774998956435	0.370451612642009	0.208097467694663	0.20740511327336	0.218852578107299	0.232961379801787	0.252115594289887	0.198432366164213	0.203977048078981	0.349313209177727	0.320033184446207	0.29764330472252	0.240843239344047	0.244055212339949	0.237457646091468	0.207442384480781	0.250386252140193	0.227329469360422	0.358111028728447	0.269696999100026	0.215046401760963	0.352077280471594	0.240932197216769	0.344740450004583	0.226162530771628	0.321429320332081	0.222381469350592	0.225269172535985	0.342281742286572	0.233573526940907	0.303146953707614	0.230127234271477	0.191346751003996	0.290138227339066	0.338182534718559	0.209561378474311	0.349635176249764	0.597468633784773
C9orf153	0.917074601435873	0.956675565715285	0.905582170896496	0.92592114864293	0.944168563911947	0.924116932037596	0.0426054179931717	0.913449808455922	0.0425023320998351	0.92331354522441	0.877479067040715	0.573429482548058	0.0420014163657528	0.845576635853465	0.923109636643424	0.900788830694962	0.911259605943117	0.950436781517	0.946206439853925	0.925134266519586	0.0421014795429482	0.0420014163657528	0.0426198761435621	0.934133111960181	0.922315995665075	0.919895564575552	0.952717745809055	0.0420085727520237	0.949051816550724	0.0420506995204438	0.931915938447088	0.942094865896961	0.0420085727520237	0.925524639784956	0.0419946145478048	0.916875419996091	0.0420293044008327	0.0420085727520237	0.0426919572071258	0.0419946145478048	0.922515240667329	0.916972682320494	0.865297560224965	0.884098951565191	0.0422794195494453	0.0419946145478048	0.941328359858542	0.0419946145478048	0.0420654470772483
CHGB	0.0646947799536563	0.0305943658474598	0.0611875494996561	0.0466267855924419	0.0451119874581834	0.0237134186427964	0.327222794587869	0.0458037943854591	0.332646807649305	0.0738691123300595	0.0512847070224654	0.11265278354842	0.383595247911956	0.032091996007474	0.0369575154381348	0.046233337658045	0.0837512720936302	0.0351616810849154	0.0357750864525772	0.0940767267639496	0.370451612642009	0.422155136046061	0.404003843137923	0.0917584636754187	0.0440315632476329	0.0785544895308841	0.0535331940988717	0.374207363612406	0.0477977209316303	0.527539506155379	0.0293248863922904	0.0750301525268419	0.350289797287304	0.0623735375830778	0.338379422443967	0.035750384915665	0.36812838944774	0.325583157378342	0.369185418366938	0.411862408182346	0.0532832732063859	0.0291749712092479	0.0378984988952436	0.0335625951397516	0.399429367392132	0.511367616937065	0.0397517883168902	0.383522119529467	0.41143362837958
PTGR1	0.0513438083809258	0.115940144799876	0.0675221733137839	0.0664668947249465	0.0508680108617821	0.0403791422638195	0.16344858895809	0.115516316116909	0.345376654157407	0.0899304168418932	0.0638945605469192	0.0453762685449625	0.375340615642238	0.0872087573974084	0.0531958217303506	0.0835710054739807	0.0447880658227913	0.0543971681486235	0.0917025501544717	0.097400707042314	0.361893880945401	0.322049945939813	0.224331864959416	0.0713851433886569	0.0426198761435621	0.10597760372535	0.0768784889252544	0.478029456472973	0.0551556849194873	0.375858000609067	0.0463968580861798	0.062418173789313	0.184342913819407	0.0611271870550005	0.271109184733827	0.0395839081231967	0.323362183323803	0.189173868311901	0.352350729463709	0.375128540561684	0.0822065921155831	0.0561144857434068	0.0509439235964815	0.0944601586125882	0.317839271022743	0.305966732581876	0.0912674244791836	0.347695428720712	0.458532839496757
PRG4	0.644259516783763	0.669022182673957	0.578334652788089	0.559763208209385	0.604862680791255	0.437586216032153	0.711435215621964	0.667188581574613	0.781228782935726	0.673381272920143	0.664980820612711	0.810755641717771	0.664313889081183	0.80543691884705	0.790627712306715	0.630250842723779	0.811874069495276	0.462792024494541	0.654552993919374	0.659654501747103	0.623587766807036	0.472737081572179	0.789296230705321	0.504339887275899	0.596649240908249	0.662466120355957	0.631146227732026	0.738600156400561	0.611643209802321	0.726322953003172	0.709073401152928	0.507920599243888	0.634931050063027	0.613527536581394	0.546221594354911	0.589405170675791	0.608822031529501	0.786189025568374	0.718644253079221	0.706244353701233	0.7302949780691	0.594222279939054	0.776786603946537	0.711107955614603	0.658042443391266	0.691523953094816	0.583470290174254	0.653603473023147	0.70063569159183
GJB2	0.173653980850944	0.169596487463719	0.153848789474571	0.124159368974457	0.147432007951776	0.108668167897769	0.138047493828522	0.0591902508966511	0.136873622106504	0.0796119807561386	0.171217232427611	0.136609117164737	0.136726746539082	0.140221300778549	0.121438274118528	0.110694335962835	0.147838173373422	0.139878726373495	0.0840902688955603	0.0865673712720785	0.13822164897322	0.148568530521857	0.144263287539783	0.101841060453352	0.227589730790583	0.0742107921001966	0.115538240412572	0.134575458950911	0.110715706193165	0.300202545287108	0.171084197094031	0.094384971717872	0.208908283843629	0.135993570917512	0.162131936211659	0.113975671762449	0.139099549614228	0.158518493189778	0.144170874675201	0.138657726645716	0.132487758461235	0.185683419236684	0.137190353161089	0.0939480310870766	0.13124140484074	0.156524869388939	0.127642295631051	0.132205211396047	0.140360612858472
ITGA4	0.202292805516909	0.117402804744775	0.235385474811594	0.173886400380716	0.20256854971107	0.193435876628373	0.25445511555935	0.135993570917512	0.336336623752306	0.185044852284849	0.177727860201987	0.188809887196142	0.328603944375262	0.151356117415529	0.154301174372423	0.243872504857968	0.195797505694614	0.159268522088096	0.175745005056183	0.161951752434924	0.257829046757241	0.250709432369782	0.328353956530633	0.172328100867885	0.191526245145131	0.220312681346667	0.140333043443262	0.264293800739822	0.168482826871549	0.286463601644782	0.253175230000419	0.190141194804756	0.373913059669179	0.19407045991343	0.275532647767971	0.158208840774486	0.238928491245246	0.313347045677418	0.258487842920399	0.281664507988437	0.170324999508963	0.264982134473517	0.167929786689911	0.140448048079135	0.291099265350855	0.241852834903538	0.213031314927808	0.32385192874257	0.275676689616504
CLECL1	0	0	0	0	0	0	0.0426054179931717	0	0.0425023320998351	0	0	0	0.0420014163657528	0	0	0	0	0	0	0	0.0421014795429482	0.0420014163657528	0.0426198761435621	0	0	0	0	0.0420085727520237	0	0.0420506995204438	0	0	0.0420085727520237	0	0.0419946145478048	0	0.0420293044008327	0.0420085727520237	0.0426919572071258	0.0419946145478048	0	0	0	0	0.0422794195494453	0.0419946145478048	0	0.0419946145478048	0.0420654470772483
GLTPD2	0.183103072505067	0.331134570570414	0.196246976392917	0.227938579393165	0.197864876141366	0.0610975584000632	0.0426054179931717	0.264541268298126	0.0425023320998351	0.262628713983734	0.183285072718105	0.159888100967997	0.0420014163657528	0.156641690001665	0.179758493503909	0.205768774940487	0.178352794512354	0.192006044775569	0.262293374060112	0.216710322829226	0.0421014795429482	0.0420014163657528	0.0426198761435621	0.225870077391516	0.145922403535133	0.252212060947999	0.255364395163364	0.0420085727520237	0.245557699145698	0.0420506995204438	0.259954194058001	0.211610870613434	0.0420085727520237	0.212783954134435	0.0419946145478048	0.0810103346151807	0.0420293044008327	0.0420085727520237	0.0426919572071258	0.0419946145478048	0.251272465916939	0.146126158815468	0.138047493828522	0.200457863295202	0.0422794195494453	0.0419946145478048	0.243321653868129	0.0419946145478048	0.0420654470772483
PLXNB3	0.379055591164917	0.584943216747831	0.438156822884669	0.451332674166714	0.43403785394916	0.386525121296536	0.912299278253284	0.446351119997789	0.900163245349093	0.393332100345165	0.400862892929376	0.336654475656972	0.886909956507838	0.380451921762998	0.374557872684343	0.428414221849922	0.37477171998054	0.397361478186957	0.344867396457196	0.453341680480929	0.909918295000618	0.907789875611654	0.890162139465805	0.420494030684915	0.397286346195759	0.427172175224287	0.409539448269057	0.918690264258715	0.368833590055464	0.901543135018896	0.479402436315008	0.423296831295609	0.921536300413968	0.378194296820118	0.929014098578736	0.405650901314894	0.90632146835386	0.725991146899785	0.865924958310361	0.904313446772779	0.424914248534915	0.407143572343946	0.38592403152134	0.404082277362895	0.888090372230757	0.887738052416993	0.417819754184006	0.893654179935895	0.885399565602771
CAPN5	0.13180778924877	0.116389422117154	0.122295312668191	0.122792713031347	0.124753705310047	0.124300970803084	0.0426054179931717	0.112952897378354	0.0425023320998351	0.118508093645867	0.108316886537987	0.123606656244174	0.0420014163657528	0.108668167897769	0.12165333988454	0.128247843931035	0.114718207920596	0.121509920231904	0.110781325579645	0.143255244936143	0.0421014795429482	0.0420014163657528	0.0426198761435621	0.1341312666106	0.111530615881583	0.106349890327566	0.118395045456771	0.0420085727520237	0.131114488722776	0.0420506995204438	0.0994643856047364	0.122051087453734	0.0420085727520237	0.1218412956691	0.0419946145478048	0.138251037777515	0.0420293044008327	0.0420085727520237	0.0426919572071258	0.0419946145478048	0.121487316225979	0.122554541748769	0.117132714439091	0.116235718072639	0.0422794195494453	0.0419946145478048	0.104854846363497	0.0419946145478048	0.0420654470772483
NOL3	0.0606783656789643	0.113908718448935	0.0701654089285207	0.0573894235140747	0.0770439832999516	0.102979372352987	0.678549411201194	0.0785363245937911	0.641842982412566	0.0699943078505985	0.0486682244614918	0.0652905965116082	0.681747438131849	0.0933536782942447	0.0720562636247321	0.0649680058081453	0.06210640557034	0.0676141485103308	0.0647871907822863	0.0601328587291421	0.603571682690015	0.646358971143216	0.705640614435175	0.0789679598533334	0.055964055822152	0.0698844792698705	0.0720722498419704	0.604290664298207	0.075844664710615	0.639840961380562	0.054083044434667	0.0680183046046144	0.76410256826256	0.0597937741109651	0.712545693410298	0.0672011640585779	0.674512666018017	0.737441033888769	0.692631445598517	0.694906103278219	0.0696307133583292	0.05360814429188	0.0701654089285207	0.0820459438119832	0.704416769142788	0.666779457615863	0.0568680360996259	0.683311669814439	0.600519167329819
CDK5R1	0.0246024393835886	0.0350970364742407	0.0237501478403394	0.0229705214665563	0.0341710208169349	0.0245188009505247	0.326398882406452	0.0225273314867318	0.265126337195523	0.0244473359301625	0.0402651739397847	0.0308372230092724	0.244867417662491	0.0341828621873015	0.0327352064736474	0.0261400902598701	0.0281120050037562	0.043487261092614	0.0224237142598823	0.0317769308881757	0.22603638919915	0.25150519358199	0.219267961042103	0.0334028084003998	0.0333124134318814	0.0286610227592937	0.03281224869555	0.257199160594027	0.0408633930289702	0.228944538946605	0.023805628004752	0.027399074022425	0.236972425307967	0.0247809078811578	0.313760878218675	0.0279559584472897	0.331513149634129	0.282122592927766	0.363257048635009	0.252212060947999	0.0247206847975684	0.0261196876517576	0.0258862867647658	0.0218055684616794	0.241543891634381	0.2656650980734	0.0346575983180908	0.249404277546781	0.291259744204305
OTOGL	0.704416769142788	0.364628075828365	0.747360266204332	0.341251673006073	0.879147562881909	0.93011599562975	0.823905546937199	0.419463621086092	0.824807801495344	0.837114990964436	0.821954047346187	0.894312645039353	0.90313727461335	0.796766059482388	0.905054897258643	0.822992083152172	0.887618298530108	0.664851667261672	0.873961712050029	0.873461956672191	0.888438156291758	0.916252682797601	0.884210559438136	0.896873792351514	0.831337416679141	0.541689959724413	0.43911079962727	0.832663188465997	0.920098450121796	0.865297560224965	0.399837506477766	0.716202730752521	0.89083022073421	0.756108379633946	0.901762433300789	0.90143425639522	0.90165401991529	0.926415838744445	0.841511129823344	0.927317040660392	0.760265085953785	0.920098450121796	0.889827019840459	0.765435928482387	0.881864742567387	0.907585314778868	0.321067681459396	0.908331644488583	0.852584605934992
IFI44L	0.0492998329251433	0.0555293737248853	0.053903289718628	0.0946156243409489	0.0381443659993847	0.0402933458532179	0.458532839496757	0.212535661007352	0.557519211066159	0.122389264706842	0.0641337658031071	0.0411345337457388	0.418424355172907	0.100691337744924	0.0599697459718795	0.0866941615117619	0.0539481012364086	0.0692852886769006	0.115940144799876	0.0872818437037583	0.426451825658163	0.367222174088207	0.485273250079726	0.0662039526798739	0.0446661328597181	0.205530286006805	0.0675989082120027	0.488709060246544	0.0608399220572622	0.443528270709075	0.0486841537016573	0.105626590739085	0.449912927074805	0.0630861886635175	0.376503077798236	0.03612774479748	0.426634986926196	0.48220897062967	0.505621486183155	0.418424355172907	0.0940045771505487	0.0371256388519404	0.0853264223883038	0.158932567654772	0.499609232465106	0.329166587557032	0.116921022265353	0.420494030684915	0.554345399495867
PADI1	0	0	0	0	0	0	0.0426054179931717	0	0.0425023320998351	0	0	0	0.0420014163657528	0	0	0	0	0	0	0	0.0421014795429482	0.0420014163657528	0.0426198761435621	0	0	0	0	0.0420085727520237	0	0.0420506995204438	0	0	0.0420085727520237	0	0.0419946145478048	0	0.0420293044008327	0.0420085727520237	0.0426919572071258	0.0419946145478048	0	0	0	0	0.0422794195494453	0.0419946145478048	0	0.0419946145478048	0.0420654470772483
RGS10	0.625751460672724	0.381194275400337	0.576368548625147	0.657245395452908	0.651812152586027	0.697365489700262	0.0426054179931717	0.449105090807055	0.0425023320998351	0.428690638453668	0.589271262307469	0.672250045347515	0.0420014163657528	0.497620348408192	0.48834522917658	0.543435567959933	0.52224831984639	0.668753697506347	0.379934007485793	0.520547010840541	0.0421014795429482	0.0420014163657528	0.0426198761435621	0.632161557720981	0.705491676556771	0.340997433446798	0.514094590238156	0.0420085727520237	0.64988729921835	0.0420506995204438	0.723192294004759	0.449811789766412	0.0420085727520237	0.542484837409994	0.0419946145478048	0.465040583701076	0.0420293044008327	0.0420085727520237	0.0426919572071258	0.0419946145478048	0.394412681200408	0.62705112506035	0.600935376645571	0.477353040886376	0.0422794195494453	0.0419946145478048	0.489422146847204	0.0419946145478048	0.0420654470772483
SH3GL3	0.0835161308728061	0.112131666515466	0.090491418624294	0.0602663435744457	0.0839855324741441	0.0895980471360466	0.249174023233104	0.0848747397079428	0.208180187788992	0.0945961245527458	0.0842920444199236	0.0747017277969779	0.14737125003083	0.0873954584925846	0.0635797733590932	0.083498192809966	0.0880142991389504	0.0903614986421807	0.0814378780455058	0.0972871434632931	0.150918762303667	0.219687033478425	0.189743151387171	0.0925332215609578	0.0846529392805867	0.112255869702027	0.0917960519519303	0.180932985276752	0.0898920695342409	0.583747637079018	0.110096417695823	0.0784504905971828	0.166331895331828	0.086088573907198	0.13678418302151	0.103979417042361	0.145835710049827	0.169797312902387	0.164005571808194	0.471170522681404	0.113214013655483	0.0512989235935681	0.0823309001209887	0.0924768174371649	0.701223882512703	0.132271157023455	0.107744234372863	0.157495085095184	0.232447297709085
CASP5	0.567749245815987	0.399023682837203	0.448311970730122	0.507662642658997	0.666779457615863	0.540894981785609	0.0426054179931717	0.498981836643472	0.0425023320998351	0.491462412919325	0.269349840219462	0.772938833007642	0.0420014163657528	0.6382565118298	0.771437230607393	0.539274056169322	0.783703895164174	0.575140025372312	0.506508052922845	0.337420011387008	0.0421014795429482	0.0420014163657528	0.0426198761435621	0.692631445598517	0.887269100303955	0.566560022675989	0.421450978120924	0.0420085727520237	0.736267265362927	0.0420506995204438	0.580437106478216	0.667047966659299	0.0420085727520237	0.407143572343946	0.0419946145478048	0.522112766676907	0.0420293044008327	0.0420085727520237	0.0426919572071258	0.0419946145478048	0.532633381274087	0.433581587363664	0.690259891470203	0.761779827325328	0.0422794195494453	0.0419946145478048	0.654819290731222	0.0419946145478048	0.0420654470772483
SULT2B1	0.31108066609807	0.0956676389496015	0.213907302327413	0.119107692279576	0.345314207791022	0.352211715322697	0.0426054179931717	0.296425686866352	0.0425023320998351	0.275676689616504	0.250006074258607	0.433755751264557	0.0420014163657528	0.30110133172001	0.259409494298809	0.277365139121428	0.423754627883836	0.410608216254676	0.208307249242248	0.236397800188963	0.0421014795429482	0.0420014163657528	0.0426198761435621	0.320885515984514	0.44245507848221	0.23030271368488	0.323236406517992	0.0420085727520237	0.415483768005405	0.0420506995204438	0.260340775768003	0.283717117374914	0.0420085727520237	0.401193120762033	0.0419946145478048	0.478712908311933	0.0420293044008327	0.0420085727520237	0.0426919572071258	0.0419946145478048	0.271207109392117	0.17564381821642	0.288031517038597	0.207729255311843	0.0422794195494453	0.0419946145478048	0.196246976392917	0.0419946145478048	0.0420654470772483
FAM110A	0.117060751222002	0.465251301788694	0.0892325403752163	0.229376281716817	0.0787790892591898	0.138925851622302	0.294604430025921	0.097752991575767	0.428690638453668	0.111507644109365	0.0854727030467269	0.135821006264693	0.414456341350065	0.108687996087249	0.103607099250939	0.0918332692261108	0.0698224743702207	0.0960195170421124	0.093237920982752	0.148073509431186	0.532763867342464	0.306660020416864	0.321369840983681	0.100731895953196	0.0757119304092221	0.0822935956861116	0.075792943013524	0.470508174872174	0.113689964284247	0.395964171596485	0.178765106327855	0.0955324373729653	0.284598452079272	0.0746189241718686	0.435229488387679	0.0948102204653859	0.553159772755113	0.227980839978665	0.547695739630614	0.34660032590159	0.114896652435071	0.0924212700788665	0.0822768373567442	0.119557613446538	0.391230232267921	0.359665017816008	0.106062579390472	0.41351945527146	0.621690706560019
PRAME	0.630110447364269	0.160393153247931	0.434951098650859	0.599270090245817	0.565099182140857	0.615972774852692	0.0426054179931717	0.464833797440477	0.0425023320998351	0.394955032947877	0.530071700464771	0.397909682467386	0.0420014163657528	0.641995627559811	0.637243722517229	0.546221594354911	0.643415163402519	0.364152693084368	0.450727302466581	0.441300975378116	0.0421014795429482	0.0420014163657528	0.0426198761435621	0.566817117970148	0.336090376122047	0.525425159545065	0.372271520405178	0.0420085727520237	0.525691865743531	0.0420506995204438	0.51575294985898	0.575826565667323	0.0420085727520237	0.627486906159272	0.0419946145478048	0.795618545490797	0.0420293044008327	0.0420085727520237	0.0426919572071258	0.0419946145478048	0.476454785378853	0.559245205525176	0.385320061791735	0.4729562229754	0.0422794195494453	0.0419946145478048	0.691242816747638	0.0419946145478048	0.0420654470772483
NID2	0.0841816423353721	0.0697758570632297	0.0963336370981699	0.0953775737498238	0.121060875595136	0.102837384099981	0.467767624147057	0.0914208727024696	0.451633134251381	0.087561859928835	0.0868629471147186	0.200151827493743	0.245327547523378	0.103245243086205	0.0907732199617226	0.1012393593331	0.156703313324863	0.113975671762449	0.0784671585244051	0.0878621810721346	0.367435301364452	0.284962362408832	0.28729675081007	0.0811011452035332	0.215906474322431	0.140818050409076	0.0770439832999516	0.348016895397073	0.10795796249875	0.374348638194503	0.143054937126732	0.101498056443652	0.547695739630614	0.153280628745279	0.216584515248266	0.136259523766592	0.294548412034329	0.273005246793583	0.222895750851277	0.2164141883461	0.0730344546719332	0.156406441244414	0.0967856234644438	0.103245243086205	0.399593598644219	0.306952229465203	0.0732565466538169	0.276871354175389	0.369185418366938
HMCN1	0.934547029989828	0.939847812868016	0.90548141457362	0.852863734310709	0.957714085474492	0.733261942072281	0.0426054179931717	0.858245986746678	0.0425023320998351	0.950049024778504	0.948322408868727	0.944721337585401	0.0420014163657528	0.902603759304052	0.948806556040211	0.933720903715548	0.952032735418154	0.940064635510317	0.924918261312612	0.910018369480211	0.0421014795429482	0.0420014163657528	0.0426198761435621	0.944721337585401	0.896873792351514	0.947832627386448	0.93837761818449	0.0420085727520237	0.947599109627979	0.0420506995204438	0.947241360053466	0.961952396516227	0.0420085727520237	0.916138880396561	0.0419946145478048	0.903456462133893	0.0420293044008327	0.0420085727520237	0.0426919572071258	0.0419946145478048	0.924209668244038	0.947479878284614	0.903998244546991	0.90026714535931	0.0422794195494453	0.0419946145478048	0.812318159521822	0.0419946145478048	0.0420654470772483
IRX3	0.0886007761648081	0.0679269705974376	0.110630990581855	0.101618657769095	0.0768276251036504	0.141017244352937	0.182328308262601	0.0801844144604673	0.279133932192975	0.0912864108474946	0.0760559278087641	0.100050056789642	0.213238982754674	0.0907914172361107	0.0910358571221703	0.0735713906670576	0.0801135117404809	0.103384781911185	0.0945762569175225	0.0828712608253866	0.260151905114297	0.299094299066064	0.198282162177401	0.103060005144294	0.0674454232247883	0.0737706029828388	0.0930472337039551	0.339840381940067	0.108232797877803	0.297035194070625	0.0696000621375266	0.069760452997344	0.198171685000658	0.0658261789927408	0.257005885761628	0.0663733308983921	0.288136280868675	0.23874663203508	0.243279694628559	0.249310340053761	0.0910358571221703	0.0775881727157846	0.100691337744924	0.0966256967250666	0.209938326934206	0.266406010268579	0.0741618821150122	0.280890531623108	0.255940196052194
AP1G2	0.148655076314548	0.144981558796759	0.139013770220211	0.163816092982045	0.153730472853383	0.150829335831137	0.422414482805042	0.145951044443577	0.431357305367373	0.150357061549006	0.1407916774635	0.143860181289863	0.469524707532796	0.15165129721308	0.151063211325586	0.150655361029472	0.13268492696651	0.150741800487145	0.134994031220166	0.161702650484001	0.42832021605624	0.465148551512412	0.569350823590751	0.151916378804542	0.135224423739746	0.129088725123457	0.130110421132815	0.493553805011365	0.151976520681966	0.417470020312393	0.148684599058454	0.149714605773442	0.628203409294263	0.146414082907087	0.612528072440507	0.163383271571186	0.451730913686092	0.508810836773534	0.486676999348099	0.450619766733137	0.145863325740469	0.121487316225979	0.145350876008449	0.140360612858472	0.45499038364797	0.47860117179381	0.137365974924157	0.467548001051962	0.481734784839594
IGKV2D-29	0.219687033478425	0.12714218915328	0.338633552865157	0.207973655640336	0.145292195560617	0.22911956834828	0.0426054179931717	0.276276740333577	0.0425023320998351	0.307422159351708	0.315592298945759	0.307478763480864	0.0420014163657528	0.291259744204305	0.303549420667143	0.306192871056543	0.252162871008557	0.195608340092089	0.194648233757476	0.376790872294966	0.0421014795429482	0.0420014163657528	0.0426198761435621	0.178007930056425	0.0672446870772945	0.396271272123202	0.268566111440569	0.0420085727520237	0.255700013050596	0.0420506995204438	0.0754640573643212	0.182857287044217	0.0420085727520237	0.363326981253656	0.0419946145478048	0.116124658209304	0.0420293044008327	0.0420085727520237	0.0426919572071258	0.0419946145478048	0.271999060426095	0.217261240524126	0.330812850936966	0.29035192061548	0.0422794195494453	0.0419946145478048	0.23117342326109	0.0419946145478048	0.0420654470772483
TMEM156	0.31808322258483	0.301502740998793	0.340619071404082	0.33901886550025	0.354539682979058	0.283047793660244	0.511628201260898	0.312564532463817	0.530206140119991	0.343500186161452	0.290730320230832	0.290513445304897	0.464833797440477	0.321676827062172	0.358180561829141	0.365047881881346	0.305561822959374	0.322170967032972	0.323171790799049	0.355149012585152	0.552352858056965	0.389539404533984	0.611498121708413	0.346535969071535	0.295427482642365	0.31108066609807	0.378121718453455	0.540213237262016	0.325956390332275	0.436830026687009	0.341314374138789	0.359197444478446	0.493924852506548	0.315057574114837	0.508425234099401	0.328475752722681	0.548103108844842	0.506638591369582	0.607666567763125	0.49133499202001	0.367009482629032	0.273253623901203	0.336970018841213	0.337480700730827	0.496255938547035	0.482567989283492	0.388622079882771	0.457509324095666	0.529413615711166
KIR2DS4	0.573167270293275	0.439592362983885	0.616837911301164	0.679622437094688	0.653603473023147	0.710344170653837	0.0426054179931717	0.657635633090466	0.0425023320998351	0.668489633530805	0.562428498534876	0.615534819265282	0.0420014163657528	0.824051259947067	0.717663954982755	0.730949120546508	0.623302669829854	0.601763297567979	0.655360524523811	0.64313025085097	0.0421014795429482	0.0420014163657528	0.0426198761435621	0.660610753332277	0.527539506155379	0.517539950121609	0.659121443448823	0.0420085727520237	0.573819540815758	0.0420506995204438	0.656842182823419	0.725837053038059	0.0420085727520237	0.666386755184606	0.0419946145478048	0.568023248151727	0.0420293044008327	0.0420085727520237	0.0426919572071258	0.0419946145478048	0.657117329118494	0.607108309339767	0.891958619397194	0.734427655850482	0.0422794195494453	0.0419946145478048	0.648593944569552	0.0419946145478048	0.0420654470772483
SALL3	0.949675926698916	0.944608476100443	0.94856637609199	0.954428721052448	0.954892458977936	0.931014167762186	0.0426054179931717	0.966610870501104	0.0425023320998351	0.957892274384219	0.95216633764399	0.949551734894121	0.0420014163657528	0.947716141801394	0.954133864457075	0.961952396516227	0.96082117790682	0.842780124013329	0.959777864997851	0.955697853320783	0.0421014795429482	0.0420014163657528	0.0426198761435621	0.923811260948089	0.953004024286995	0.95096557492989	0.95939580940448	0.0420085727520237	0.964645494747478	0.0420506995204438	0.958064549032273	0.814831392148247	0.0420085727520237	0.941549821891241	0.0419946145478048	0.861387614675602	0.0420293044008327	0.0420085727520237	0.0426919572071258	0.0419946145478048	0.93403049052831	0.960397238045601	0.955204526221605	0.961037024800843	0.0422794195494453	0.0419946145478048	0.95939580940448	0.0419946145478048	0.0420654470772483
NYAP1	0.964144191182023	0.965740338732334	0.939847812868016	0.96082117790682	0.757945969698477	0.962662772659907	0.0426054179931717	0.843356983392584	0.0425023320998351	0.821954047346187	0.968755715437531	0.677642445317436	0.0420014163657528	0.980364730801092	0.605575613846045	0.880332292489368	0.902188088787298	0.921536300413968	0.823609891836132	0.867704186651606	0.0421014795429482	0.0420014163657528	0.0426198761435621	0.947832627386448	0.926822309195756	0.971980244598522	0.828210124595104	0.0420085727520237	0.962424468331584	0.0420506995204438	0.682006913140927	0.724361167476591	0.0420085727520237	0.968438471474988	0.0419946145478048	0.932700673857228	0.0420293044008327	0.0420085727520237	0.0426919572071258	0.0419946145478048	0.974378128345134	0.717335250623623	0.97730721697012	0.965740338732334	0.0422794195494453	0.0419946145478048	0.723842621941999	0.0419946145478048	0.0420654470772483
GPR176	0.107389670570689	0.0841816423353721	0.0890086672920075	0.0947725918845601	0.0950249173669642	0.0854196600840859	0.243734781921463	0.0998099478836726	0.21136651841945	0.0982837760541099	0.0881251780279725	0.0982660614359485	0.277913186310334	0.0961577834300122	0.0931247342661924	0.096884060830529	0.0944026768020409	0.0864599194959546	0.0872818437037583	0.100592165228431	0.212867912180196	0.232531137144474	0.170718186024751	0.0988898765366599	0.084838514538648	0.0854554235174035	0.0987290921258138	0.252068161841242	0.105359498951444	0.277264296728137	0.105440598401982	0.0909026128157676	0.52888931195354	0.0963536553858227	0.295148938055746	0.0955520122280136	0.209034657162628	0.253364573969751	0.203353436468403	0.286717602955319	0.0977709071734929	0.0832152760437313	0.0895980471360466	0.0940045771505487	0.279133932192975	0.199225362137917	0.0750301525268419	0.268171789260023	0.309129354012197
TBL1Y	0.235254017894863	0.0350368698468195	0.0339436937089822	0.0230218656139063	0.0265643468606197	0.0795266602928587	0.0426054179931717	0.0327568641964795	0.0425023320998351	0.0336222647386438	0.0406518692405344	0.0668942152436384	0.0420014163657528	0.178319717613135	0	0.0366434261099515	0.034276983824684	0.219898289991982	0.223866723961215	0.0392592023028287	0.0421014795429482	0.0420014163657528	0.0426198761435621	0.0258301951319425	0.03475255769076	0.107263999269567	0.278011414196399	0.0420085727520237	0.0333802523914342	0.0420506995204438	0.0152682496432239	0.0314775841902952	0.0420085727520237	0.0334605742271807	0.0419946145478048	0.0388968650522804	0.0420293044008327	0.0420085727520237	0.0426919572071258	0.0419946145478048	0.0224453949128078	0.153310055317384	0.153310055317384	0.201316671629012	0.0422794195494453	0.0419946145478048	0.0208449523544912	0.0419946145478048	0.0420654470772483
NOTCH4	0.394569665330226	0.245185058076486	0.40351297412162	0.388545872022176	0.401348564157471	0.36940027626949	0.705180313763301	0.405151867663961	0.738920757512865	0.426088336022944	0.424735808587694	0.509953685630837	0.721591125880477	0.453341680480929	0.43097250488573	0.432282807566631	0.406723904020631	0.379055591164917	0.401193120762033	0.381194275400337	0.740600553558122	0.779064935532613	0.707355807916269	0.403347489706813	0.444018588650424	0.421794698272111	0.387718219150636	0.651681367115287	0.430244193366868	0.762635581238518	0.348343035448969	0.400946839170023	0.802934851190868	0.428414221849922	0.747016444230396	0.375997240875838	0.690553066167979	0.770071686897771	0.744205635716275	0.771437230607393	0.422855748712169	0.425186608132419	0.429506191379377	0.409463959491563	0.75776629903785	0.726494260711563	0.442655033405618	0.683430611170395	0.62604328959373
TBC1D30	0.166880727794113	0.167865469474104	0.198357365057076	0.178696724264057	0.197149730875343	0.167372273272334	0.0426054179931717	0.194362254930007	0.0425023320998351	0.170485159769389	0.239554000239457	0.203390480405046	0.0420014163657528	0.162163396864543	0.164005571808194	0.192327131415853	0.172427193509768	0.19215004495163	0.191381964753899	0.221065397902009	0.0421014795429482	0.0420014163657528	0.0426198761435621	0.1853636971292	0.244730995487895	0.187231578322843	0.172361826344023	0.0420085727520237	0.158488906614072	0.0420506995204438	0.182891916971639	0.223990445963855	0.0420085727520237	0.16378730133024	0.0419946145478048	0.188738006265153	0.0420293044008327	0.0420085727520237	0.0426919572071258	0.0419946145478048	0.172095203052508	0.233046800962587	0.163665186642349	0.16335323927818	0.0422794195494453	0.0419946145478048	0.239554000239457	0.0419946145478048	0.0420654470772483
LMX1B	0.0574923404800975	0.364288969270405	0.0748835266809099	0.0297389103198676	0.0396964929461344	0.0305943658474598	0.237541349633023	0.0703087691090203	0.44245507848221	0.0488623191290159	0.10444537314901	0.0436608262456507	0.383887441187333	0.0356232249267618	0.0256602510961497	0.0426766504199315	0.081456770318547	0.0287451398353896	0.0373377022880253	0.0373246645446271	0.263608571120059	0.187734077887558	0.241852834903538	0.0417283900027446	0.0756628205810918	0.0939853727317912	0.0319758949012469	0.278796187073778	0.0292988029252991	0.250099835138589	0.116124658209304	0.037966300962056	0.184028069777019	0.0291112056683836	0.185716096353057	0.0727291090707316	0.241633528724541	0.247011012000987	0.197864876141366	0.251225732176142	0.0479343121786549	0.13299514648833	0.0358368683531912	0.0377363897161268	0.241194109492536	0.170784421344411	0.151033300564585	0.394098788297079	0.303198759822422
RFX8	0.269696999100026	0.191930411940642	0.323485678901928	0.317108981584622	0.343695621610986	0.262486127180857	0.0426054179931717	0.266358481108871	0.0425023320998351	0.222764553642096	0.371850339989908	0.315057574114837	0.0420014163657528	0.300873500538134	0.235296763490241	0.234856030745755	0.26768150742021	0.211047238260021	0.279430249170924	0.18634518240371	0.0421014795429482	0.0420014163657528	0.0426198761435621	0.182114583855145	0.233046800962587	0.240357914230026	0.241895898170046	0.0420085727520237	0.227722305055981	0.0420506995204438	0.365541151977089	0.218479310797903	0.0420085727520237	0.353531362496464	0.0419946145478048	0.320033184446207	0.0420293044008327	0.0420085727520237	0.0426919572071258	0.0419946145478048	0.20221433922834	0.341635971105723	0.218152722735567	0.243734781921463	0.0422794195494453	0.0419946145478048	0.264149650223198	0.0419946145478048	0.0420654470772483
SPRY1	0.0200294442910628	0.0254741704522411	0.0218974314707339	0.0264684979936797	0.0216520078936991	0.0207389635092628	0.34814401770828	0.0240086193441765	0.372418741590398	0.0235207712747328	0.0208002395157997	0.0197709385680591	0.321429320332081	0.0230675232418888	0.0237870132080944	0.0211821513894887	0.0260558930069267	0.0244542786858968	0.0256677504378952	0.0230389608450477	0.37470075363449	0.281457121500395	0.328858000258179	0.0200294442910628	0.0196756649526445	0.0249269551878426	0.0229020029511554	0.369687353744678	0.0215892961127765	0.298303164030047	0.0266988240669435	0.0225777449661954	0.357038661718937	0.0200763956332409	0.307303319069035	0.0193424366537482	0.397207851587544	0.359600705948121	0.395807437860893	0.344931340413792	0.0229473726929672	0.0192573861400105	0.0235803562607154	0.0252106592828474	0.399754870483617	0.289238409130754	0.0242111813635368	0.337868598751182	0.378837054378064
SUOX	0.0304583505088425	0.022058246289174	0.0307981087007695	0.0468943397756234	0.0302637118854995	0.0297573371609514	0.0426054179931717	0.062060246335925	0.0425023320998351	0.0477406470940316	0.0321742478887752	0.0272876888478188	0.0420014163657528	0.0358368683531912	0.0304386293223286	0.0345970180842722	0.0279636452340908	0.0320091225318939	0.0439396213722454	0.046172582648791	0.0421014795429482	0.0420014163657528	0.0426198761435621	0.0497147216456594	0.0325299468865495	0.080708779720714	0.0437045521370645	0.0420085727520237	0.0386372109113165	0.0420506995204438	0.0229190519936154	0.0385818137627191	0.0420085727520237	0.0334138126051885	0.0419946145478048	0.0257312592892611	0.0420293044008327	0.0420085727520237	0.0426919572071258	0.0419946145478048	0.0412207681669121	0.0298491972422229	0.0222696812630652	0.0680620412844147	0.0422794195494453	0.0419946145478048	0.047446380374253	0.0419946145478048	0.0420654470772483
CNR1	0.292961982836375	0.227680425432038	0.220271581136602	0.244009170658287	0.246554093173248	0.233311942367278	0.825117056506989	0.224070252214656	0.850947988184362	0.232447297709085	0.249086078548794	0.276276740333577	0.840831647821558	0.208137771616418	0.223533881897595	0.223107880498627	0.234988765545267	0.211489724379271	0.267880913444359	0.244239225877193	0.86969758005232	0.822098372086406	0.870979387034636	0.243963799442972	0.253791425229722	0.228860009636454	0.242161838067421	0.720461361138168	0.22724606736173	0.829536808017217	0.259702497083121	0.211769573641494	0.826336437095437	0.230860972817304	0.821061525545399	0.24569548998629	0.842211726661058	0.836965759891661	0.885517697380564	0.851364027453053	0.229778643202235	0.237945518199923	0.236619373320704	0.228201190408097	0.845160824247742	0.871347090629313	0.224762685782453	0.817763115926353	0.555650313812981
AADAC	0.721747594737248	0.748561139436413	0.710179355634333	0.754249087873155	0.646498321921444	0.445187618709344	0.957188876985859	0.67288697429866	0.953286156841504	0.720939524682113	0.631864085020471	0.742566370451865	0.934236038579262	0.683563828022014	0.714300599169422	0.745709099922233	0.657117329118494	0.718166042289717	0.723192294004759	0.735078277108977	0.944954297159693	0.940272890692724	0.959986876747337	0.760265085953785	0.622279419512274	0.753765691387199	0.735078277108977	0.926618081754236	0.69138145119431	0.917383350892177	0.482684387219177	0.663530159131299	0.93837761818449	0.713328275204387	0.963395182347771	0.756761481513317	0.947832627386448	0.93734287775369	0.953146851714781	0.954287072119047	0.708139353480157	0.71464307378161	0.67608417452558	0.756919097549469	0.945518787601045	0.940374500977293	0.545552655906968	0.950571037677327	0.944721337585401
HLA-A	0	0	0	0	0	0	0.0426054179931717	0	0.0425023320998351	0	0	0	0.0420014163657528	0	0	0	0	0	0	0	0.0421014795429482	0.0420014163657528	0.0426198761435621	0	0	0	0	0.0420085727520237	0	0.0420506995204438	0	0	0.0420085727520237	0	0.0419946145478048	0	0.0420293044008327	0.0420085727520237	0.0426919572071258	0.0419946145478048	0	0	0	0	0.0422794195494453	0.0419946145478048	0	0.0419946145478048	0.0420654470772483
RGS1	0.317962159915317	0.780232799313098	0.695631921972349	0.548103108844842	0.67185901792968	0.670688260888604	0.720120200346455	0.307768501421361	0.758267039080162	0.496997961062192	0.391846702165188	0.533419744183756	0.468964067711151	0.573695999945331	0.663135583612745	0.405316279575543	0.690553066167979	0.410364181301493	0.301616834233595	0.384480721152603	0.760434990709103	0.680935623629093	0.581097294785403	0.635520009108611	0.726965556748321	0.245829981335416	0.568810914085877	0.421015884264868	0.303376417980533	0.418508251517284	0.879624122578482	0.43191524866557	0.838985632545881	0.47988422558175	0.637394189296369	0.347117277084278	0.481971237716655	0.871841278699857	0.578334652788089	0.640411037786594	0.360664946428274	0.642866588434589	0.692344193449997	0.523945291936899	0.747360266204332	0.691663373524927	0.517410140979326	0.756263514854086	0.527539506155379
PARP15	0.311145136268433	0.41678847254788	0.318747281408554	0.345563407953516	0.365752631001387	0.343823969351358	0.507662642658997	0.35048471149534	0.550748577986154	0.320154836824233	0.43467348195815	0.406148960086237	0.521198419692886	0.308663971443755	0.33062404606748	0.374631263854792	0.385999600220245	0.461940941848005	0.254597411352586	0.384334623631892	0.621840594743591	0.405813879223473	0.606411783715832	0.330941961798613	0.422060487833588	0.273744204526899	0.32484899425101	0.561771878910638	0.333412862165217	0.542484837409994	0.320274140490387	0.455399720278069	0.548486886404542	0.371779115081389	0.615252954500934	0.375858000609067	0.517928286357283	0.523682078152282	0.564700016175891	0.512654257393195	0.317718504814113	0.389075484022661	0.336027203080236	0.290730320230832	0.608100951099181	0.511499801509922	0.308720953230862	0.469959303665076	0.65630593128058
VSNL1	0.0317042072945567	0.0227706229656119	0.0470141448311148	0.0315193638498805	0.043616731460868	0.0586077450295097	0.188310712290422	0.0393580668597261	0.199995438573591	0.0441320336413145	0.239061965155331	0.0886205625444195	0.272599686939631	0.0418863462570786	0.0327467056600774	0.0525589839538903	0.0497755011608319	0.0754481922368467	0.0321742478887752	0.0442201122839178	0.366725621633992	0.195498323949304	0.186875756762212	0.0565006616758762	0.0921026345516669	0.0656257069440311	0.0436761706622559	0.39689356454051	0.032091996007474	0.183818398537273	0.0730021660337103	0.0428852294068686	0.178419322941659	0.0328229470800578	0.165367272105426	0.0259448121243476	0.178799832942164	0.166815351017574	0.228201190408097	0.183818398537273	0.0492280428738992	0.0608247757364954	0.03612774479748	0.0423527011713963	0.357438811669513	0.165367272105426	0.143741831215624	0.180757484478083	0.198020480007999
IFITM10	0.18017662527776	0.351541089656845	0.187843399180904	0.202452044808537	0.206682615053886	0.225269172535985	0.0426054179931717	0.268812850786497	0.0425023320998351	0.183355331298388	0.123967935964784	0.23261369943634	0.0420014163657528	0.257976790224404	0.241280509446665	0.193588631554777	0.188017289766018	0.217727812995305	0.198057853889625	0.209605189853744	0.0421014795429482	0.0420014163657528	0.0426198761435621	0.228288563193969	0.202729446093801	0.259077716962444	0.206203854176325	0.0420085727520237	0.254549759197714	0.0420506995204438	0.314113866074888	0.247240285938276	0.0420085727520237	0.256425278497478	0.0419946145478048	0.207325225989134	0.0420293044008327	0.0420085727520237	0.0426919572071258	0.0419946145478048	0.184903721764752	0.212207183772993	0.212576416893148	0.246507388492511	0.0422794195494453	0.0419946145478048	0.210222629297269	0.0419946145478048	0.0420654470772483
B2M	0.0616141044868701	0.0779753421491717	0.0787274219722346	0.0868810053967659	0.0759085825606481	0.101637609362886	0.135821006264693	0.0611707295238126	0.140306722528421	0.0826374303731058	0.0803392990082523	0.101618657769095	0.133677266196654	0.0865323276493436	0.0847638517278536	0.0792654498409482	0.082475060665699	0.0657033690170814	0.0574329627739786	0.0766930222862882	0.136348113177325	0.135963949837852	0.134905286884163	0.100853488539543	0.058981664071235	0.0491655724287167	0.0679108184497217	0.134636131255925	0.102485413105964	0.132070867441088	0.0837512720936302	0.0588321916688245	0.132427790677288	0.068532592865136	0.132620290278555	0.0817779654930648	0.170060539568592	0.131768128174882	0.140079662219667	0.132271157023455	0.0807274255262151	0.0617639420775427	0.079317416489057	0.0709654875796271	0.135024872624164	0.160519602205163	0.0714178238665216	0.133119006979936	0.133677266196654
LRRN2	0.222124475275778	0.165814436853461	0.192078863227813	0.191165182797241	0.22724606736173	0.209938326934206	0.944608476100443	0.196581377942895	0.925134266519586	0.196695870226009	0.257248035693913	0.215126814053743	0.923109636643424	0.213527445217495	0.218479310797903	0.207893152662981	0.225741508125379	0.2244202862596	0.186589713183314	0.226205800522707	0.895222932728398	0.923411676182677	0.945977909980234	0.239683270717781	0.161826711687428	0.218152722735567	0.200189579184413	0.862572597804739	0.221065397902009	0.90047438180443	0.0851479555031849	0.1929940992393	0.871963433776782	0.222852389090411	0.9292108789878	0.25103971644531	0.831050478522103	0.948322408868727	0.910221290850056	0.894997463677805	0.213200642865815	0.236707530302598	0.218560827198163	0.20166727174562	0.618915371928171	0.922914978564633	0.166331895331828	0.905162928793661	0.835134271879093
RNU6-1223P	0	0	0	0	0	0	0.0426054179931717	0	0.0425023320998351	0	0	0	0.0420014163657528	0	0	0	0	0	0	0	0.0421014795429482	0.0420014163657528	0.0426198761435621	0	0	0	0	0.0420085727520237	0	0.0420506995204438	0	0	0.0420085727520237	0	0.0419946145478048	0	0.0420293044008327	0.0420085727520237	0.0426919572071258	0.0419946145478048	0	0	0	0	0.0422794195494453	0.0419946145478048	0	0.0419946145478048	0.0420654470772483
PROSER2	0.209360662112486	0.264789593831175	0.22707069334975	0.250479403858111	0.215046401760963	0.240932197216769	0.214599167556435	0.232274721709282	0.240887838289073	0.220439029102658	0.275676689616504	0.173385473798116	0.169929073229905	0.228201190408097	0.22345223941705	0.231959973739091	0.237148151740574	0.219476850525047	0.187947556487358	0.263559011104717	0.189137280225674	0.235916140919446	0.180757484478083	0.236883075525288	0.239508654914878	0.235873224536409	0.242831435388838	0.179275726039609	0.24158978004302	0.18054734001525	0.212407054052542	0.242033567667014	0.192700293010225	0.227028726007916	0.229420940951987	0.194838146147541	0.172724732544929	0.167929786689911	0.175846840519528	0.210305205327811	0.242161838067421	0.223280745552204	0.240493258453541	0.237367851455775	0.181696213908309	0.229868103494708	0.232828294751769	0.169830420496295	0.190072055961646
C6orf141	0.0885621867319057	0.171050721195753	0.0650761796651029	0.0679269705974376	0.0995248606894308	0.0655663656054831	0.443329565941041	0.0677089544311322	0.374277290493273	0.0737204730676183	0.0725375029474193	0.107263999269567	0.540213237262016	0.0768276251036504	0.0671411754332286	0.0711104481656436	0.100268453344603	0.0747846170233151	0.0685479216075222	0.0705753740216365	0.406557204311272	0.410045889094116	0.430881862039925	0.079178122364058	0.134251882101266	0.0580264904591545	0.0747017277969779	0.432376340919764	0.0703895258464493	0.415654904790566	0.0843842722971923	0.0696000621375266	0.571728249194084	0.108399120965301	0.417379705370464	0.101860981371992	0.382920925052124	0.458223470450454	0.411184667436169	0.412861325332671	0.0697905591533785	0.0603700772792502	0.0985744412578227	0.0707167983488375	0.47431413334129	0.435319379297987	0.0623588240519872	0.41093971752323	0.400555819867345
ERMP1	0.281352024108153	0.219144811820775	0.267586475312911	0.291356317763771	0.286564357142977	0.264836620757799	0.0426054179931717	0.25863532006014	0.0425023320998351	0.246917874251606	0.26292024346801	0.252406371920024	0.0420014163657528	0.253175230000419	0.28532817958823	0.275026407385066	0.274580160498071	0.304004612038883	0.24565096421836	0.296922004561516	0.0421014795429482	0.0420014163657528	0.0426198761435621	0.294325779882841	0.293393802107756	0.258442490980233	0.274977736591411	0.0420085727520237	0.282533620433593	0.0420506995204438	0.306952229465203	0.278255189306751	0.0420085727520237	0.284341632275993	0.0419946145478048	0.288868141638952	0.0420293044008327	0.0420085727520237	0.0426919572071258	0.0419946145478048	0.322981796387544	0.234765997429368	0.257248035693913	0.246060998511772	0.0422794195494453	0.0419946145478048	0.269647341358403	0.0419946145478048	0.0420654470772483
PLEKHN1	0.211610870613434	0.230860972817304	0.212535661007352	0.228069969093578	0.206365393521029	0.223280745552204	0.0426054179931717	0.244596443810607	0.0425023320998351	0.215248033853604	0.190828193750525	0.242074818341111	0.0420014163657528	0.245829981335416	0.210671380386814	0.215618922764853	0.179965561856143	0.19317762284126	0.206801329169402	0.182504028504983	0.0421014795429482	0.0420014163657528	0.0426198761435621	0.230127234271477	0.188310712290422	0.203665110004605	0.221237784221446	0.0420085727520237	0.212207183772993	0.0420506995204438	0.242341470083251	0.212126201690543	0.0420085727520237	0.233399921398181	0.0419946145478048	0.196999161713422	0.0420293044008327	0.0420085727520237	0.0426919572071258	0.0419946145478048	0.217727812995305	0.150800082331467	0.22728612301357	0.245557699145698	0.0422794195494453	0.0419946145478048	0.199416708976492	0.0419946145478048	0.0420654470772483
XRCC3	0.0412347054678715	0.0213428951663248	0.0304283873326651	0.0343845932528572	0.0509582702107148	0.0471640672424697	0.476682297204334	0.0288851552299119	0.621987249683771	0.0401206651740683	0.0353093376802456	0.0462781045049265	0.362232972865997	0.0285347422242015	0.0266383435009553	0.0432969812709101	0.0326483903465781	0.0316321040474881	0.0419310690113834	0.0442913306095578	0.240541426609103	0.462153054120931	0.332838555390755	0.0268042450187237	0.0289279502659363	0.0363855969381405	0.0321228497835032	0.475876805889386	0.0363189877580642	0.580958406546948	0.0204757524867469	0.0285848830735048	0.360199465086976	0.0262576200140514	0.207559475205263	0.0499130689969752	0.565231279094349	0.321251377648959	0.366654147168711	0.47860117179381	0.0374045909221245	0.0364769273938376	0.0215379825906026	0.0344566232783407	0.688163080980108	0.564035958661755	0.0272961465169145	0.479526582031574	0.37052315567469
IL12RB2	0.198585416796324	0.357975534817642	0.333672298715259	0.137539940076383	0.359332584742647	0.216710322829226	0.886785992585299	0.153730472853383	0.878786932156313	0.193473265107135	0.358180561829141	0.26743785450167	0.735921352008343	0.277415539594911	0.297863351384042	0.282173068924393	0.189672624218062	0.320520913586325	0.214682453208564	0.181418003026094	0.790294564000478	0.852444148428913	0.864251059824007	0.416250423675352	0.452537764116862	0.187304745580933	0.362025399953232	0.513294827091426	0.122221587695938	0.855456697149956	0.104404068528672	0.109728049629351	0.817903952703025	0.341507154357196	0.872985385791309	0.25868158418826	0.850546481966744	0.619655053476488	0.779064935532613	0.893305380688387	0.288868141638952	0.456876229991773	0.301558093004988	0.208471341270322	0.841103605723894	0.89600974204123	0.163665186642349	0.868962014835335	0.531422776267131
PCED1A	0.0655040360146184	0.0805531864785896	0.0509439235964815	0.0519619498846071	0.0542487800344449	0.0832152760437313	0.161391261660965	0.0571819694554138	0.188522408988617	0.0606484433954048	0.0489544146603653	0.0744353216868426	0.15811228324457	0.0508987319065429	0.0571819694554138	0.0496843558572166	0.0503896665594134	0.0783000585090858	0.0796626212266548	0.0541268427681597	0.152805898802132	0.160647725383374	0.151946923022442	0.0552748743929701	0.0452434984921799	0.051667720034204	0.0733041205663075	0.169863355264137	0.0730184361801599	0.185891625043394	0.0493731653084859	0.0558294883304471	0.203898906608742	0.0506132292996933	0.17345219324213	0.0586221360306648	0.164735675245068	0.15805092095934	0.167698749646971	0.169830420496295	0.0507493202680389	0.0610826630850485	0.046071338118837	0.0495797906031131	0.155416110460935	0.157010171747039	0.0479622222100177	0.260885470507888	0.174259490854797
RUNX1	0.0398651214904785	0.0318797443664325	0.083053132649025	0.0516527691892339	0.112848488080614	0.114368365718092	0.83339116431435	0.0502986924739658	0.52687844537929	0.0477977209316303	0.0340176340419231	0.0973243606590341	0.722876953253256	0.0818666283561262	0.0960377263419745	0.0552316962717628	0.101498056443652	0.0711744613389718	0.0397935824058587	0.0363855969381405	0.558326585110648	0.786511618204071	0.772432699639532	0.082475060665699	0.0571197168631053	0.0371644814578956	0.0392744369589746	0.489067322662271	0.0933727759488801	0.722552967757142	0.038801444818119	0.0920444491395807	0.506895651835656	0.0995248606894308	0.4539569911425	0.0971933960837319	0.741395403675064	0.546083494403189	0.682664324161938	0.74436640805094	0.0375767415628358	0.0340764422272793	0.0964900228458645	0.0789856480896578	0.686666508751998	0.36805767219346	0.0377228330016272	0.751778754398694	0.49997865799591
CABYR	0.0567062192706277	0.0479037542333167	0.0937185942370569	0.0551269229228875	0.0891760005304812	0.0789510573229858	0.267827341072274	0.0655513209943929	0.289134397174377	0.0747017277969779	0.0964692811645765	0.178660434259984	0.240932197216769	0.0678802482778933	0.0828712608253866	0.0689067605967722	0.0705918187195602	0.102586699917813	0.0634449315410614	0.0585772319626873	0.235742086813089	0.211243950128687	0.263754382513382	0.0818491503205454	0.0897292060206719	0.112827167051313	0.0794419820410057	0.265226211281701	0.062060246335925	0.274778959344058	0.0709654875796271	0.0935434922279345	0.286981063596348	0.106349890327566	0.21750878186614	0.0561294630972324	0.266310332612056	0.2562240241712	0.298978822394552	0.318870964631276	0.0684686411751149	0.160891023229761	0.106497334175075	0.0715315148038081	0.272254032970647	0.214764294509495	0.0648921118668771	0.27215234716058	0.298136189674878
SFRP1	0.348665343453108	0.434304375238738	0.317169701798733	0.217218023818769	0.296705337452038	0.225145590331147	0.450119644981266	0.204479227393355	0.575959992054359	0.258881383638471	0.376573619435732	0.341059353187719	0.728952960354233	0.246782804787866	0.281866203964141	0.247464194960423	0.230817390964653	0.269791119499793	0.372705617134997	0.195683087451037	0.364288969270405	0.511761642352093	0.475090206570444	0.27359601032973	0.344087363342909	0.224374797767801	0.244824046627112	0.444117904309375	0.373913059669179	0.610496756621393	0.240127682006312	0.259852900050359	0.437115441763555	0.270036765839512	0.450318495226172	0.322857150048569	0.466341272577692	0.453341680480929	0.479526582031574	0.41143362837958	0.222720579328051	0.213031314927808	0.306660020416864	0.261610963224954	0.65630593128058	0.496373921924561	0.244284341024842	0.699877255570057	0.582290967333738
MYRFL	0.623008460390075	0.122075059758594	0.637243722517229	0.647604656980025	0.585208919811419	0.87759765271011	0.0426054179931717	0.491092079294764	0.0425023320998351	0.515494139590476	0.683048351044432	0.702442950672372	0.0420014163657528	0.491092079294764	0.486920801956723	0.543957643795093	0.675543870161734	0.721264812457879	0.576100624624749	0.656166615836513	0.0421014795429482	0.0420014163657528	0.0426198761435621	0.433486964126707	0.787164282034433	0.406723904020631	0.604290664298207	0.0420085727520237	0.539006041486215	0.0420506995204438	0.411350294692095	0.586957631776139	0.0420085727520237	0.598855509907879	0.0419946145478048	0.611354685898397	0.0420293044008327	0.0420085727520237	0.0426919572071258	0.0419946145478048	0.501481761616279	0.597879867671674	0.541303076495724	0.444117904309375	0.0422794195494453	0.0419946145478048	0.692482603560294	0.0419946145478048	0.0420654470772483
PCCA	0.0709973275669072	0.079493169955992	0.077452459201213	0.0849315927722705	0.082620157491804	0.0842920444199236	0.204132625308008	0.0775881727157846	0.222935694486665	0.0812213519927117	0.0743076659960095	0.0776057551135269	0.217302798904436	0.073476878193896	0.0762413252988027	0.0836966023392739	0.073048942045587	0.0816712048077392	0.0768096776063916	0.092006751094669	0.237240355111772	0.166331895331828	0.217046642894632	0.084524497588227	0.073223754993192	0.077317846864518	0.0784851194126062	0.214269081347886	0.0834072159386963	0.196063674500404	0.0801316863968823	0.080289691664615	0.258831911793212	0.0822935956861116	0.156918849221914	0.0798694319390175	0.21993972688366	0.206283605928838	0.20498593128523	0.233804180972289	0.0798864333760616	0.0693945038480688	0.0746353638258645	0.0771119799875822	0.221572318212129	0.165747623101786	0.0727604956629274	0.233311942367278	0.230602045492526
TCHH	0.365752631001387	0.59501862741435	0.577535749131614	0.641407411829015	0.64988729921835	0.676862824317972	0.0426054179931717	0.524762021543587	0.0425023320998351	0.618604759165843	0.586818110426459	0.417991609461112	0.0420014163657528	0.675677382981363	0.508425234099401	0.560965839316046	0.439016727741729	0.517410140979326	0.66510647821513	0.605858377913511	0.0421014795429482	0.0420014163657528	0.0426198761435621	0.63854324955087	0.345376654157407	0.561771878910638	0.513040069692358	0.0420085727520237	0.641995627559811	0.0420506995204438	0.250524619149357	0.576368548625147	0.0420085727520237	0.523551239300598	0.0419946145478048	0.479175215013993	0.0420293044008327	0.0420085727520237	0.0426919572071258	0.0419946145478048	0.591401634373762	0.536995283531689	0.56734609279668	0.733423981578889	0.0422794195494453	0.0419946145478048	0.518310199712357	0.0419946145478048	0.0420654470772483
OTOA	0.856528632276536	0.240036315139415	0.868573583641678	0.873707067576387	0.814047290706529	0.85638790986525	0.0426054179931717	0.839272600041338	0.0425023320998351	0.750244129897527	0.840964739030936	0.678549411201194	0.0420014163657528	0.79852713614064	0.81805722340064	0.878553394187339	0.840127406934616	0.816529397119771	0.905270189636554	0.867315422458967	0.0421014795429482	0.0420014163657528	0.0426198761435621	0.793014985823462	0.847275934652008	0.617429783911401	0.677507344263288	0.0420085727520237	0.877479067040715	0.0420506995204438	0.570945944325508	0.814517114439043	0.0420085727520237	0.652786975411119	0.0419946145478048	0.734102533667303	0.0420293044008327	0.0420085727520237	0.0426919572071258	0.0419946145478048	0.825269538367219	0.848228350340983	0.769904160839173	0.869336727944176	0.0422794195494453	0.0419946145478048	0.856528632276536	0.0419946145478048	0.0420654470772483
CHL1	0.0977135736650149	0.295483074834916	0.08004223234667	0.0805882697075105	0.0976939382000491	0.070084773424952	0.379558319217607	0.101358243971289	0.4692942466287	0.0987494781463474	0.148888273035912	0.101477464214545	0.377453369266968	0.104691095819298	0.0764243037063549	0.077756605925552	0.087487700314182	0.0678039960098682	0.109902111894402	0.0729081287790327	0.661544360797826	0.347117277084278	0.382920925052124	0.0761056109900912	0.0986138812044791	0.138339100848277	0.0990898284757922	0.381791068577349	0.0891584134318918	0.408061870649861	0.0886205625444195	0.0673696842569227	0.369822625240341	0.0781287930291281	0.667441476874382	0.0595392042945709	0.49172347206011	0.374348638194503	0.372565239086519	0.39022950211509	0.106577293622733	0.107057937101224	0.0699943078505985	0.0947327739000678	0.384628020315698	0.39752369014211	0.132070867441088	0.382920925052124	0.364558569429602
GNRH1	0.921827578304379	0.818211587931611	0.91717948803183	0.784858162065985	0.927617919016012	0.915211605854566	0.0426054179931717	0.951358714219715	0.0425023320998351	0.934748130170042	0.80400788111932	0.939742850996117	0.0420014163657528	0.930522708109152	0.912941942421211	0.92592114864293	0.902603759304052	0.917383350892177	0.904945127493473	0.901762433300789	0.0421014795429482	0.0420014163657528	0.0426198761435621	0.954730088752881	0.774591600272524	0.857078406136438	0.908738253516736	0.0420085727520237	0.936712335729237	0.0420506995204438	0.839128498214772	0.949926202493798	0.0420085727520237	0.916365262996433	0.0419946145478048	0.76410256826256	0.0420293044008327	0.0420085727520237	0.0426919572071258	0.0419946145478048	0.929014098578736	0.901975622929146	0.920517652333811	0.918285913570587	0.0422794195494453	0.0419946145478048	0.822992083152172	0.0419946145478048	0.0420654470772483
GRAP	0.706405468018048	0.706405468018048	0.881035465429551	0.90026714535931	0.703350154014124	0.831625964360713	0.0426054179931717	0.939544857440714	0.0425023320998351	0.843762260106417	0.810910688956226	0.758110838355541	0.0420014163657528	0.790627712306715	0.886785992585299	0.784527337079349	0.807014012806286	0.829231987206124	0.896446658902447	0.829080497358903	0.0421014795429482	0.0420014163657528	0.0426198761435621	0.851903145394403	0.805289346353999	0.921736267328628	0.809044075322295	0.0420085727520237	0.453545186137934	0.0420506995204438	0.8804493245596	0.721106505402078	0.0420085727520237	0.715266692758809	0.0419946145478048	0.887269100303955	0.0420293044008327	0.0420085727520237	0.0426919572071258	0.0419946145478048	0.816846528565002	0.86957887967231	0.920302547731398	0.798373384964808	0.0422794195494453	0.0419946145478048	0.815927420223193	0.0419946145478048	0.0420654470772483
CYS1	0.0273834239633437	0.0268942669560703	0.0310114803701078	0.0304091793988514	0.0404229359570958	0.0293515017450189	0.0426054179931717	0.035874545509174	0.0425023320998351	0.0361800338990199	0.0306241637997275	0.0274791626172016	0.0420014163657528	0.0463513292072278	0.0332784370938713	0.0316221880530549	0.0320091225318939	0.0278080089408085	0.0289710714456547	0.0285262855617665	0.0421014795429482	0.0420014163657528	0.0426198761435621	0.0348441580252835	0.0261333429353186	0.0515807718104798	0.0292810984097963	0.0420085727520237	0.0277277827557458	0.0420506995204438	0.157988490859026	0.0275919766867598	0.0420085727520237	0.02761652175269	0.0419946145478048	0.0348804747831358	0.0420293044008327	0.0420085727520237	0.0426919572071258	0.0419946145478048	0.0323998374196438	0.04204358555737	0.0393580668597261	0.0336108344743507	0.0422794195494453	0.0419946145478048	0.0460995788200625	0.0419946145478048	0.0420654470772483
BTN2A3P	0.0625670474948283	0.0690014923866173	0.103486606663149	0.0965868013394713	0.0900191392004753	0.0799576857871506	0.295316229719978	0.108770268537086	0.361482719468023	0.0835710054739807	0.0665443972061197	0.077096034233618	0.246782804787866	0.0995850176934471	0.109319434557159	0.0832675121026686	0.101418659624439	0.135139275776571	0.0757449388803276	0.0997488633716826	0.336654475656972	0.336717655758482	0.327095631092432	0.0990708084363748	0.0888965567206587	0.0995248606894308	0.0947915457922628	0.240265856726894	0.0928740181716156	0.250524619149357	0.111834285727052	0.111788605231386	0.360597072901186	0.0980052480721109	0.286255778422231	0.0995647830786875	0.256717976747163	0.309659682516173	0.311913547265296	0.268715579011149	0.103080145516593	0.0775047681872389	0.0932757492412819	0.105853136065999	0.276327643048804	0.248343905951194	0.102997678523968	0.268910253847231	0.281252169305746
HIF1A	0.0349165441544571	0.0258934406885699	0.030992299733725	0.0283123054553894	0.030497640503718	0.0268412759494305	0.175035201659201	0.0354603121953374	0.193249703945616	0.0366959289226299	0.0291373053767456	0.077212256189517	0.203390480405046	0.027624054027802	0.0298955036345548	0.0339801185185567	0.0333688613863136	0.0284743836023886	0.0240086193441765	0.0291839137780072	0.19407045991343	0.183779053286207	0.173318718300241	0.0371895019793555	0.0328677899733847	0.0345970180842722	0.0294237945160742	0.171521538513436	0.0311212120288515	0.167898501938564	0.0256541006519811	0.030497640503718	0.176280363253449	0.0322710223574664	0.191785434528202	0.0393012221783675	0.181274723830668	0.232918069822766	0.16694669865789	0.180036688815468	0.0458188462582617	0.0314997320802939	0.0260115851085834	0.030342176236892	0.179861109695764	0.17022678666832	0.0339801185185567	0.186622811626648	0.193662792308968
LCP2	0.322358491754837	0.107242500595167	0.353018477835517	0.329043838596465	0.30172883997311	0.364492632434748	0.0426054179931717	0.236085995669438	0.0425023320998351	0.255508308016943	0.334764167305616	0.293234555408872	0.0420014163657528	0.297863351384042	0.27388648935981	0.311261124678495	0.35717124721029	0.289134397174377	0.251181859518257	0.324595199165	0.0421014795429482	0.0420014163657528	0.0426198761435621	0.310956069604752	0.304123012400918	0.243321653868129	0.292364755719749	0.0420085727520237	0.314055742329732	0.0420506995204438	0.278011414196399	0.287770197842837	0.0420085727520237	0.332967800241776	0.0419946145478048	0.315235265133721	0.0420293044008327	0.0420085727520237	0.0426919572071258	0.0419946145478048	0.27532635118919	0.371149905065767	0.319306783702787	0.245784969430341	0.0422794195494453	0.0419946145478048	0.232447297709085	0.0419946145478048	0.0420654470772483
CCND1	0.0710462080089472	0.0765073026224546	0.0786932954189971	0.0764411305023744	0.0780779825788836	0.0891238969223254	0.537524913280716	0.075941608055633	0.551007911910145	0.0732080094017501	0.0584884104147888	0.0719290859489951	0.555259930991368	0.0748012659625156	0.0677237880323334	0.0694267941465589	0.0699165275490875	0.0675849417162622	0.0643444203384571	0.0638196514089616	0.50497678102867	0.534466466943731	0.585208919811419	0.0602663435744457	0.0537245282996083	0.0873200109066914	0.0707946953047624	0.583088137966275	0.0764411305023744	0.46722057204415	0.0509439235964815	0.0666059818655357	0.591662299808949	0.0823114118573078	0.648443441557999	0.0721693644845586	0.54007537301107	0.623587766807036	0.614101554922078	0.572128367236163	0.0765406914504117	0.0666059818655357	0.0657033690170814	0.0816712048077392	0.569082808108841	0.540350199484898	0.0692055266285613	0.593007227761199	0.596502645037041
CWH43	0.144109871643452	0.230215354808769	0.151711781902443	0.12165333988454	0.133453742873662	0.144201281522125	0.483736953867461	0.148361222695869	0.462683921655162	0.151946923022442	0.198099766462234	0.154331450196647	0.490723960514969	0.114457439085726	0.104959340139252	0.136492989650344	0.13822164897322	0.110803616933948	0.151770995632205	0.12967312615582	0.442259021828114	0.415483768005405	0.384334623631892	0.142163962843103	0.128247843931035	0.180618813620068	0.115807810180872	0.548227469315115	0.132366031088585	0.522112766676907	0.19284474703984	0.139272733618596	0.288714811927163	0.141413395694797	0.341507154357196	0.149123482602769	0.50716413214573	0.37592952262527	0.460131086324834	0.459912915390837	0.13147650949646	0.1381335384126	0.112131666515466	0.116056861189464	0.433115455829458	0.400555819867345	0.176480064254977	0.430702435518434	0.541819260426745
SYN1	0.13993666511419	0.057256313661884	0.0635056793466501	0.10436492752047	0.10506505737475	0.163573855176234	0.565498988842625	0.0689698674009074	0.402946197394282	0.0695694011087842	0.079509179319346	0.105440598401982	0.466017223989717	0.262967998841786	0.264789593831175	0.0771619441515095	0.101014439136785	0.289876339598433	0.246507388492511	0.107618910940576	0.418849375501821	0.550748577986154	0.478826801464867	0.0885805256647033	0.0989483269704462	0.0654890435735414	0.238701731597217	0.568023248151727	0.0795940206037609	0.547025174720151	0.0771783398698061	0.0875056875596883	0.577932427426039	0.0794055437992589	0.4692942466287	0.0798523687161633	0.605575613846045	0.680282455764666	0.444509506462732	0.610629864673436	0.0756952043492197	0.090114230442432	0.246734157640058	0.235385474811594	0.626903458743885	0.697072442056063	0.0721390474337058	0.428054412150217	0.586556195349919
TSPAN1	0.229778643202235	0.255940196052194	0.209521623394981	0.175069608962093	0.249634264522712	0.226802800413186	0.0426054179931717	0.250795678295484	0.0425023320998351	0.188956007639319	0.224633721721916	0.269449921728552	0.0420014163657528	0.219227073216499	0.233756964430171	0.213821040255987	0.227589730790583	0.263311777017844	0.255940196052194	0.151415149650826	0.0421014795429482	0.0420014163657528	0.0426198761435621	0.25863532006014	0.247053297787542	0.297035194070625	0.231656385745622	0.0420085727520237	0.208908283843629	0.0420506995204438	0.261710121172172	0.238659165723945	0.0420085727520237	0.259906786847648	0.0419946145478048	0.244912835167247	0.0420293044008327	0.0420085727520237	0.0426919572071258	0.0419946145478048	0.216499718840658	0.142709285197584	0.242655399679468	0.231739751396356	0.0422794195494453	0.0419946145478048	0.21357177311359	0.0419946145478048	0.0420654470772483
GSAP	0.0336910877401223	0.0914942793066311	0.0389112002536053	0.0490004317609889	0.0538738696297491	0.0263583704608109	0.0426054179931717	0.0593584266754115	0.0425023320998351	0.0753968466978328	0.0268189837016652	0.0300726247595556	0.0420014163657528	0.0459975671596477	0.0561430455873609	0.057211005960156	0.0336222647386438	0.036306550197095	0.0578464339746646	0.0529599831217406	0.0421014795429482	0.0420014163657528	0.0426198761435621	0.0694420104171922	0.0291468036963156	0.0666059818655357	0.0701654089285207	0.0420085727520237	0.0566167962122862	0.0420506995204438	0.0296919453010013	0.0560227014636461	0.0420085727520237	0.0460851581595996	0.0419946145478048	0.0304684328578016	0.0420293044008327	0.0420085727520237	0.0426919572071258	0.0419946145478048	0.0553198561452564	0.0361926611551097	0.0428852294068686	0.0642374025890699	0.0422794195494453	0.0419946145478048	0.0336681694939508	0.0419946145478048	0.0420654470772483
PTCH2	0.0490604130143484	0.0223462706151136	0.0216836523908031	0.0224293081668883	0.0325511865277276	0.0396118405722127	0.137597418417708	0.0271480694709692	0.154091833134273	0.0234496102143444	0.0218007903502785	0.0281286646707635	0.179965561856143	0.0263224866667877	0.0235149633901618	0.0221498666068937	0.0221014029577584	0.0244215697385382	0.0229244410855132	0.0236227762088183	0.145979522655483	0.147460432749973	0.140587872676517	0.0277359168303329	0.0574477672083699	0.030351665224863	0.0326913863795711	0.196999161713422	0.0238924777666906	0.235029576110342	0.0282371262994806	0.0232567031269977	0.170750668735913	0.0223795894477692	0.146470168920681	0.0232990436929494	0.388545872022176	0.171656526327783	0.149591370702028	0.1930310520962	0.022058246289174	0.0254398423479398	0.0218861152365847	0.0262365750885316	0.143111502856064	0.150918762303667	0.0238738819890633	0.177185254363711	0.18299675242601
PKMYT1	0.156196313388173	0.149355320429507	0.13748188171445	0.163879309339753	0.153668018357954	0.145008608986685	0.131390265308024	0.141497609299749	0.132867945937097	0.161171628578458	0.135400471439667	0.144838219595642	0.12849781731011	0.139156054547681	0.142334892591432	0.152805898802132	0.142220904933217	0.146846792362122	0.149741549320285	0.169367034980473	0.129403576138494	0.127642295631051	0.175439577836667	0.162824065945761	0.142824458998776	0.10795796249875	0.155143009961642	0.131511125950552	0.15780523816762	0.128862476409376	0.15863160677829	0.139765069060373	0.128148604630696	0.152600181437797	0.127642295631051	0.21298935256683	0.129475906828412	0.129750919774951	0.13299514648833	0.130469495937713	0.147695706632697	0.123894190338254	0.145036041955509	0.142248340404309	0.133212420396302	0.134338288421381	0.134427099770006	0.126698287563546	0.128764837066829
ZMYND15	0.628647476621595	0.501613065168362	0.666916244348607	0.746039110716345	0.649034362456883	0.720293605125955	0.0426054179931717	0.618014509587416	0.0425023320998351	0.605156617638068	0.658579594029839	0.69592571566319	0.0420014163657528	0.588722967438798	0.601476677956685	0.544885368123058	0.661544360797826	0.653730103574717	0.720293605125955	0.683430611170395	0.0421014795429482	0.0420014163657528	0.0426198761435621	0.610496756621393	0.763277316376804	0.70152456442184	0.617721406232111	0.0420085727520237	0.615534819265282	0.0420506995204438	0.739585329998566	0.678027627247384	0.0420085727520237	0.617721406232111	0.0419946145478048	0.582158882817685	0.0420293044008327	0.0420085727520237	0.0426919572071258	0.0419946145478048	0.543957643795093	0.597338151262296	0.564299482133703	0.623157737877025	0.0422794195494453	0.0419946145478048	0.750244129897527	0.0419946145478048	0.0420654470772483
MFAP3L	0.224633721721916	0.183741177274092	0.195165210688956	0.205490972416023	0.216584515248266	0.187195586262963	0.0426054179931717	0.189779202261219	0.0425023320998351	0.192553419669134	0.154213128217428	0.208350342800927	0.0420014163657528	0.192041565549111	0.200693430255754	0.20894848236784	0.198508853993647	0.200036671947234	0.195201847449708	0.178218358116745	0.0421014795429482	0.0420014163657528	0.0426198761435621	0.221320754111157	0.201275285409799	0.177460000062878	0.191128391606053	0.0420085727520237	0.213947868969637	0.0420506995204438	0.212491666674744	0.197525777318897	0.0420085727520237	0.212086463406586	0.0419946145478048	0.22089804038794	0.0420293044008327	0.0420085727520237	0.0426919572071258	0.0419946145478048	0.169004827079217	0.180618813620068	0.201508659144588	0.192402302012662	0.0422794195494453	0.0419946145478048	0.178319717613135	0.0419946145478048	0.0420654470772483
TRPM6	0.102505920180849	0.112478505028872	0.212491666674744	0.227897589028739	0.23004038863919	0.11765606749472	0.656707100539942	0.199225362137917	0.78469255266962	0.175103207838067	0.158692963476643	0.193588631554777	0.688026395806482	0.232004112365946	0.165524692433802	0.198508853993647	0.232406401778065	0.122744210531732	0.133519196531911	0.161361044863481	0.598715167156663	0.599270090245817	0.547835241839932	0.199842480699422	0.17405600921545	0.255845474297421	0.158518493189778	0.570011005450377	0.185612679791308	0.556854297678812	0.122985621728555	0.151356117415529	0.476113413633442	0.205332989223488	0.675036588818231	0.155655494191447	0.609247978124919	0.44017192420429	0.664455597182599	0.735246142165933	0.172427193509768	0.261464351316477	0.177832505794066	0.215991293739765	0.742901354109054	0.542892167824212	0.2004956751648	0.757432202257999	0.619215198698449
CCR5	0.51510930290913	0.283612316169204	0.447717984951822	0.399106274046157	0.674003336126027	0.608822031529501	0.0426054179931717	0.346535969071535	0.0425023320998351	0.470389407499426	0.563369106206706	0.418081289721924	0.0420014163657528	0.481494742471183	0.731592168215853	0.603865705977725	0.402468043176077	0.626760761028486	0.326333241872929	0.429417844159572	0.0421014795429482	0.0420014163657528	0.0426198761435621	0.606968257191784	0.606411783715832	0.319726070096734	0.591935629035689	0.0420085727520237	0.550748577986154	0.0420506995204438	0.762116804103114	0.477688701758671	0.0420085727520237	0.587227783282749	0.0419946145478048	0.839842976638672	0.0420293044008327	0.0420085727520237	0.0426919572071258	0.0419946145478048	0.569350823590751	0.397207851587544	0.551276807247264	0.388773841182651	0.0422794195494453	0.0419946145478048	0.406310573815711	0.0419946145478048	0.0420654470772483
TRPV5	0.577668899119608	0.183390710333189	0.651681367115287	0.540760304729043	0.643271777180848	0.767592199456006	0.871963433776782	0.465801670588171	0.859568394007107	0.51110125350131	0.513425703605082	0.660746149413205	0.841103605723894	0.646935934104956	0.636524614989605	0.662609655418193	0.623587766807036	0.491092079294764	0.463649974276226	0.573819540815758	0.878672897748416	0.84206926544967	0.894538243311481	0.640976900482029	0.675286472570282	0.406892807244611	0.592608196699267	0.870212216374114	0.535242352294905	0.771923790555605	0.14813130046863	0.584943216747831	0.851903145394403	0.617871195784536	0.859964271068369	0.656166615836513	0.844178081296529	0.869822152589289	0.872985385791309	0.871471133631962	0.571204329838898	0.583218772552597	0.72452497518947	0.44821610314293	0.822992083152172	0.838846527665916	0.257347071493881	0.852310461443412	0.714793887250131
EOMES	0.106307869236872	0.0917216768679747	0.0695694011087842	0.114546274887267	0.0864943215404917	0.0338287818002048	0.348016895397073	0.0779262850906135	0.418424355172907	0.082620157491804	0.168706469815799	0.0996257484587208	0.466341272577692	0.0607223010020725	0.0633691139666512	0.0815292847562314	0.090284228772499	0.0566621933434509	0.0946345608141048	0.0847818026723687	0.471730711868353	0.523945291936899	0.595561356863901	0.0587430422259819	0.0849683526987547	0.10091574228574	0.0721058291534309	0.389075484022661	0.053050688503887	0.433755751264557	0.26675447149409	0.070196565619028	0.251554606893084	0.0769300755448247	0.445282845679084	0.0862907884890504	0.438920430348319	0.364288969270405	0.328166130559636	0.358997210935508	0.0503289868386291	0.145292195560617	0.100833818532781	0.0755447650392245	0.484914533867062	0.599270090245817	0.14294189214317	0.376717642911318	0.615388145850287
IL7	0.0561144857434068	0.0731445494790419	0.0627162559871576	0.0767433462663256	0.0558730628679019	0.0952628622797093	0.2562240241712	0.0763242830500156	0.260199147108032	0.0850394425674987	0.0569713125854839	0.0460258791619444	0.233618933754212	0.105400147232835	0.0934106677888473	0.0671726036386923	0.0520054980887716	0.0605607746335017	0.0715472403663258	0.0597208608571473	0.247967017626524	0.218109921102913	0.262719282164983	0.0718808370313372	0.0552171106100321	0.0841610162048709	0.0584445072979562	0.24565096421836	0.0933536782942447	0.276822739078157	0.0571056496606882	0.06210640557034	0.271109184733827	0.0665751000594988	0.268765568026336	0.0847075012736273	0.235916140919446	0.268812850786497	0.291356317763771	0.218152722735567	0.0966256967250666	0.0424439817978647	0.0638656047104083	0.100553317705909	0.284034219823801	0.230817390964653	0.078503285452116	0.24903976325852	0.265619075332382
SSC4D	0.273695705026953	0.402227286107542	0.255508308016943	0.271704772964908	0.297809557132209	0.398708783961767	0.807653993549088	0.375269477189458	0.724361167476591	0.301219883186106	0.190465687397763	0.274232759909672	0.85638790986525	0.314999536217389	0.362376111292443	0.274931323945619	0.247011012000987	0.25383731289472	0.309715986492775	0.298416978396151	0.871718340814007	0.836965759891661	0.863869823720881	0.30712733376724	0.259906786847648	0.338312213676891	0.351342584244426	0.715730539854466	0.365752631001387	0.663272922218594	0.272051868197344	0.293886708115545	0.875331076435197	0.309183860752796	0.871718340814007	0.301673208961034	0.868450089938206	0.868832456415135	0.878193870498178	0.8081346245488	0.336717655758482	0.253935214946329	0.316021220943132	0.348016895397073	0.844310043875757	0.775774069869362	0.280231354927707	0.842780124013329	0.65603488534713
AEN	0.14230550166949	0.127790690323261	0.179861109695764	0.140333043443262	0.164610213630483	0.12714218915328	0.576762507801539	0.152360365210912	0.737276069452534	0.157374344541468	0.137879422355291	0.165367272105426	0.654137178098154	0.131671371413058	0.167044319818531	0.151856454071836	0.16219548528485	0.167601876622659	0.142192245654371	0.176614536506293	0.645805982054737	0.517928286357283	0.700190942604641	0.185433324636069	0.12387007943096	0.136578847160335	0.161732904618204	0.777275103138432	0.185891625043394	0.716037050880523	0.134455760418266	0.165175125791143	0.698843847516396	0.164389587114349	0.461088282328725	0.154752802894403	0.538189588524893	0.683430611170395	0.564569647636794	0.504217930704261	0.168287776335446	0.14514910881818	0.156734539682098	0.171050721195753	0.514222812104103	0.51110125350131	0.16098162067327	0.706565333266283	0.605298241615008
SLC15A2	0.323677392709427	0.315412451343281	0.288447801502635	0.361006371179845	0.275729195950001	0.367009482629032	0.699424180152401	0.382547412151281	0.681747438131849	0.325583157378342	0.383522119529467	0.320642763464242	0.757599445833789	0.258732433576625	0.308245940298304	0.292208205318061	0.251972156867382	0.314232215726083	0.29466150207959	0.329486030643177	0.75342205129345	0.690691875338232	0.704567291856392	0.325401397363838	0.201628428586051	0.450519926549554	0.250941844862184	0.848932278200983	0.293944242844777	0.78057164438183	0.304411444191088	0.311852670669371	0.524890714560774	0.313525049670636	0.522891206868684	0.303316214489644	0.756436130642737	0.515494139590476	0.741395403675064	0.738920757512865	0.324100638470856	0.277467468324752	0.331072690318474	0.310956069604752	0.732248692997306	0.624456190128975	0.400152913048142	0.729457252242734	0.876896184751729
RNF182	0.0595692916252545	0.0603847723570144	0.133608996591744	0.0770793405189737	0.16662283713636	0.100553317705909	0.248437983507118	0.102405059602533	0.317839271022743	0.0934676688391597	0.198469435299096	0.101457808693277	0.274679003919268	0.120591904605576	0.122457922422547	0.131070009818235	0.166911926462309	0.117796242672608	0.0812213519927117	0.103648400623069	0.371850339989908	0.33558326449162	0.221450041120873	0.105894256841043	0.0826741041857476	0.120683530609861	0.0942104201987881	0.281970214281505	0.119154469424383	0.400862892929376	0.145206437284498	0.104773920292525	0.306660020416864	0.0749651422082379	0.215991293739765	0.143111502856064	0.248764101149868	0.308663971443755	0.219392700946658	0.30567886530062	0.122483068515535	0.299639684000653	0.102083586094954	0.0997884022365649	0.353275206178748	0.241455511689136	0.0923833222554301	0.349182593519566	0.240265856726894
CPN2	0.564569647636794	0.676201713013042	0.460769645182907	0.320767206975961	0.461515963782513	0.309304167073492	0.0426054179931717	0.624768474428429	0.0425023320998351	0.414288727504078	0.426726743494819	0.365186162393285	0.0420014163657528	0.606273401890593	0.398226736640003	0.471170522681404	0.491837025837344	0.545686077826209	0.44693538966531	0.355216606887292	0.0421014795429482	0.0420014163657528	0.0426198761435621	0.518692507711965	0.57185478042836	0.556457838680032	0.471170522681404	0.0420085727520237	0.374988561948578	0.0420506995204438	0.618295094934806	0.44596625730603	0.0420085727520237	0.503230735929468	0.0419946145478048	0.308842476431984	0.0420293044008327	0.0420085727520237	0.0426919572071258	0.0419946145478048	0.521068802942474	0.580177221951519	0.569611269128525	0.618915371928171	0.0422794195494453	0.0419946145478048	0.437301735667919	0.0419946145478048	0.0420654470772483
ETV4	0.0468794751068993	0.0262210466277437	0.0307403483683489	0.0235207712747328	0.038061806906814	0.0262210466277437	0.195388514110603	0.0250706311066846	0.171417838691316	0.0267964735153965	0.0425764612646511	0.0596907984470998	0.425096148793708	0.0272174318704489	0.0383109857311352	0.0292901889847018	0.0391071965181265	0.0409335557059786	0.0252985207052328	0.0280301165138415	0.170916986149065	0.268118882534877	0.170258818162502	0.0410340491560382	0.040890063408805	0.0301119965657466	0.0277674309110129	0.306254934183131	0.0361926611551097	0.1982080612979	0.0546953992764764	0.0491200183099735	0.253079020049476	0.0287372326721351	0.267340493847446	0.0497911578516494	0.279728045396433	0.220271581136602	0.180209935612731	0.189348459189498	0.0283293184365362	0.0407509030475586	0.0332214489398385	0.0201447901075863	0.25950899950368	0.264247584320528	0.0260336937415819	0.321800133064522	0.211769573641494
LINC01485	0.301391130889821	0.108460351915996	0.343055087611731	0.177901342428618	0.216079658642282	0.304759914079186	0.0426054179931717	0.277863569707754	0.0425023320998351	0.248484624771565	0.118047781903966	0.125675041129312	0.0420014163657528	0.305848806472427	0.250099835138589	0.205886912117502	0.297809557132209	0.170060539568592	0.206606207261649	0.15631383365057	0.0421014795429482	0.0420014163657528	0.0426198761435621	0.241501237935651	0.33971650763614	0.238837321897691	0.250243563780757	0.0420085727520237	0.211888875746865	0.0420506995204438	0.206246424311644	0.262150950532004	0.0420085727520237	0.166013237235398	0.0419946145478048	0.194328180137218	0.0420293044008327	0.0420085727520237	0.0426919572071258	0.0419946145478048	0.240718067978073	0.205808773825725	0.196432922018225	0.274083947576349	0.0422794195494453	0.0419946145478048	0.174090551007343	0.0419946145478048	0.0420654470772483
BEX2	0.139878726373495	0.0970784526371006	0.105770467263339	0.098399969913627	0.11430226929385	0.269449921728552	0.567213679179949	0.107389670570689	0.130789452040074	0.101477464214545	0.069537270087076	0.102752248978325	0.133766687541156	0.171758561982447	0.263608571120059	0.110396705294726	0.0653533499593035	0.19295848596025	0.283457399469947	0.0783493767708892	0.130369294692551	0.658718989998046	0.14294189214317	0.121199385701037	0.0760886981652189	0.0897850857406023	0.250615950441776	0.141355499222531	0.113059906650133	0.675415888039939	0.103854997913562	0.0931819385822404	0.131390265308024	0.11265278354842	0.129003031961791	0.0684686411751149	0.641266864318993	0.13124140484074	0.134844059511602	0.515235398271341	0.101399026462086	0.105686967439135	0.222591940981215	0.192626574722365	0.132235565302726	0.572778338065523	0.0844003100818832	0.128552222135569	0.130257923334428
ATP2A1	0.26743785450167	0.402308840648013	0.233849830263393	0.244824046627112	0.216964484096222	0.264247584320528	0.82705104679642	0.267880913444359	0.836259276233404	0.250941844862184	0.256324727989263	0.26645413277789	0.702290197197638	0.226892066403086	0.237192012229496	0.242655399679468	0.279038173135566	0.223947565994046	0.243144280577035	0.221022889030275	0.867573912258883	0.777936054633534	0.840267669701349	0.249730141899922	0.231874157428258	0.233046800962587	0.220983069482784	0.80169362245007	0.245829981335416	0.874338655342192	0.248154881028978	0.267147946596021	0.759257048827285	0.240803857998699	0.673261486209711	0.237635290869423	0.785032474158992	0.784355634722481	0.830000110857193	0.811874069495276	0.245603317409839	0.226205800522707	0.247329676404824	0.246917874251606	0.855730173388248	0.804641430728889	0.282943125017956	0.696625078325194	0.801359095267554
SLC16A10	0.0262503692819564	0.0178199285744583	0.0283802265344202	0.0243827474890325	0.0229648126424554	0.0227879618723209	0.358722226447278	0.0215121958684805	0.369617019815573	0.0251566310666419	0.0264453145740177	0.0408498120864544	0.39689356454051	0.0206331097814503	0.0277512622113756	0.0306924188404679	0.0193137612231384	0.0233538297219614	0.0219557801023851	0.0333244334934629	0.394726980928896	0.335455848052394	0.350356116130272	0.030196307190773	0.0225942369226152	0.0204617176629766	0.0275839823398772	0.282533620433593	0.0262803829065978	0.325893889115607	0.020669002406598	0.0240468146714251	0.411184667436169	0.0195177904317485	0.420321892345176	0.0272328890999619	0.372775260857975	0.425186608132419	0.334891009163017	0.423929826553541	0.0274870483051742	0.0217369651427273	0.038705914683074	0.0215841255116963	0.391692770266804	0.386071602589058	0.0198428300220404	0.341443583221266	0.39325260735313
EDNRA	0.555388557645718	0.586556195349919	0.434577962541618	0.468533126978795	0.449508596263643	0.381791068577349	0.0426054179931717	0.40730897894702	0.0425023320998351	0.436924993778983	0.551956876108668	0.453749698861375	0.0420014163657528	0.409217901138537	0.373411148129751	0.440457702696701	0.538331356273198	0.545552655906968	0.523945291936899	0.435970436439962	0.0421014795429482	0.0420014163657528	0.0426198761435621	0.44654558357621	0.558982942743119	0.392002075811557	0.423123832147847	0.0420085727520237	0.340162380594044	0.0420506995204438	0.437301735667919	0.418766187501135	0.0420085727520237	0.430605599433502	0.0419946145478048	0.439882010217649	0.0420293044008327	0.0420085727520237	0.0426919572071258	0.0419946145478048	0.453033586723829	0.507410071290664	0.360801374986656	0.417644965860354	0.0422794195494453	0.0419946145478048	0.493069538750624	0.0419946145478048	0.0420654470772483
SCGB3A2	0.379858189465585	0.151443120041176	0.264049835905508	0.413686368025327	0.381791068577349	0.675286472570282	0.392937931626679	0.392390207752808	0.738106043102564	0.380676419888826	0.413602064286954	0.320092839608739	0.634792062943824	0.483497828458183	0.296425686866352	0.417470020312393	0.4386335830173	0.231303679572936	0.380902214112278	0.375997240875838	0.846996906719398	0.636950039819525	0.756595175918379	0.299695685294348	0.355881702833973	0.446351119997789	0.375858000609067	0.777122027259307	0.362504235495856	0.671723481286605	0.341761860782508	0.402152869636296	0.692482603560294	0.415049543695312	0.839698562704412	0.463649974276226	0.660478569288241	0.674635921554988	0.512654257393195	0.778902677830516	0.403114596512515	0.319600411153598	0.429151118779883	0.366169124512845	0.843496636106012	0.623736290485446	0.586150837401464	0.593684529623894	0.671588721220278
PRSS8	0.232784836540258	0.563763119705623	0.275631835763128	0.305848806472427	0.30712733376724	0.19602215131947	0.480119155224576	0.324912066994327	0.613959910662446	0.286463601644782	0.233573526940907	0.171115923383285	0.641407411829015	0.25763292990981	0.209321151835029	0.291154120634003	0.209775824123493	0.230602045492526	0.296922004561516	0.30036558454981	0.6128181987564	0.570399438983306	0.579795363777496	0.254171931360579	0.199916451619337	0.410364181301493	0.257248035693913	0.762456712430648	0.241543891634381	0.629960022327257	0.196470364367267	0.269006752458719	0.512654257393195	0.241369432829584	0.532238456222905	0.217261240524126	0.6382565118298	0.536861672664877	0.666386755184606	0.582951383024919	0.312991418269752	0.229868103494708	0.26141673730715	0.305561822959374	0.592197336142577	0.541562578155917	0.338762311080902	0.61698475526327	0.737603466870183
ZNF331	0.223023380375595	0.212126201690543	0.186622811626648	0.232742883334252	0.176848885889519	0.188847194212321	0.317046367759291	0.212746551265294	0.361208050752055	0.187843399180904	0.177762463042569	0.187517126298246	0.359332584742647	0.190571404055653	0.1752359456187	0.171417838691316	0.217384770493522	0.201508659144588	0.184695876113826	0.191012381904163	0.374485455643641	0.286255778422231	0.364492632434748	0.191090328295111	0.222427757833353	0.176918824190267	0.176883524936247	0.347566136088561	0.181937492728737	0.326333241872929	0.218769545095699	0.177832505794066	0.372134308419328	0.187590594152277	0.278988216416453	0.181522904489063	0.336027203080236	0.345760388616569	0.413602064286954	0.342801888149432	0.188522408988617	0.232184186875672	0.179445429088725	0.170419598598387	0.380306043491628	0.279430249170924	0.218687268225378	0.363257048635009	0.505744472053476
ADAM19	0.0651518618718348	0.0523355380288228	0.121559344968265	0.0553781065584275	0.103587054690142	0.055693437297326	0.490008991015996	0.0720722498419704	0.413771445085446	0.0702125723569813	0.157100294336853	0.122483068515535	0.413355817675101	0.0783000585090858	0.0901905739604969	0.0928355758271294	0.180108584671103	0.0986518405992658	0.0663582218366808	0.0709496123337667	0.238882155295888	0.367910982513082	0.421363241893314	0.112172774414442	0.208790850243353	0.150685448053946	0.102898272051237	0.421879125760065	0.0898741852091521	0.321800133064522	0.200229229350495	0.131902594442836	0.358385614992877	0.0856391907334171	0.388170019188235	0.103185219347248	0.313760878218675	0.269449921728552	0.354942965967573	0.432562152921228	0.0866045137800378	0.148361222695869	0.100994295864115	0.0776717031765905	0.391770980136092	0.488830858570187	0.0631312653035322	0.42832021605624	0.398708783961767
ST3GAL4	0.111767954522129	0.120966692288053	0.108770268537086	0.108103785232799	0.10091574228574	0.0756292422746259	0.227115027884666	0.101337980063888	0.431819993427732	0.0917025501544717	0.104099850301681	0.0939301607692483	0.520937213620647	0.0857138002537365	0.114697257086301	0.0974207562993637	0.106993687718991	0.110350673559677	0.0954933034274337	0.114062213629173	0.262628713983734	0.24158978004302	0.394647209901623	0.112973522070657	0.115963658402998	0.0990708084363748	0.0896358479905501	0.472622712341704	0.091325382272178	0.399837506477766	0.21750878186614	0.0853815096363624	0.316872744857316	0.0982060437879257	0.244284341024842	0.107474005076006	0.231874157428258	0.312386065857624	0.411609805061984	0.467115304069084	0.0917788156484016	0.119403900254893	0.113123052860877	0.097381097476007	0.255749502644541	0.372342039773519	0.0787108479574449	0.479646875893669	0.263359260413689
VNN2	0	0	0	0	0	0	0.0426054179931717	0	0.0425023320998351	0	0	0	0.0420014163657528	0	0	0	0	0	0	0	0.0421014795429482	0.0420014163657528	0.0426198761435621	0	0	0	0	0.0420085727520237	0	0.0420506995204438	0	0	0.0420085727520237	0	0.0419946145478048	0	0.0420293044008327	0.0420085727520237	0.0426919572071258	0.0419946145478048	0	0	0	0	0.0422794195494453	0.0419946145478048	0	0.0419946145478048	0.0420654470772483
CILP2	0.195537277674764	0.252887920480554	0.148714109758874	0.172595301687137	0.146818031285081	0.149533435171782	0.488225198402689	0.192736852133828	0.51651743391509	0.176480064254977	0.159857606229478	0.21520983944339	0.697660696418144	0.16887282133489	0.182573084781513	0.187195586262963	0.193287677941378	0.144376632530394	0.208137771616418	0.169863355264137	0.703812195998631	0.583747637079018	0.631431756677833	0.163322782844086	0.136638825695808	0.192327131415853	0.130508693146631	0.729121209001546	0.164450944646446	0.523945291936899	0.172494083333651	0.171589601843031	0.73694149337438	0.17405600921545	0.463217518114674	0.164515453447623	0.479292283800653	0.397361478186957	0.574346879120012	0.548358475865377	0.170848962890221	0.1706845342861	0.130540051720318	0.144404929773191	0.523291468826008	0.560965839316046	0.169069008478293	0.480000969400855	0.550748577986154
ZGRF1	0.108626074501192	0.743385761037676	0.189314576414096	0.149684909108052	0.270524838318849	0.341761860782508	0.0426054179931717	0.331704250340177	0.0425023320998351	0.1930310520962	0.214514675504108	0.756919097549469	0.0420014163657528	0.1930310520962	0.218852578107299	0.242253428374984	0.124137767213473	0.367773475203125	0.0848939170989743	0.155143009961642	0.0421014795429482	0.0420014163657528	0.0426198761435621	0.314654991705839	0.288085832851738	0.309422898962489	0.235609698912329	0.0420085727520237	0.562170909311976	0.0420506995204438	0.28104217407166	0.333736473641481	0.0420085727520237	0.269301170883235	0.0419946145478048	0.0970009812893683	0.0420293044008327	0.0420085727520237	0.0426919572071258	0.0419946145478048	0.384933940214416	0.147490131985939	0.3556071027612	0.650728238848192	0.0422794195494453	0.0419946145478048	0.206444959210323	0.0419946145478048	0.0420654470772483
AL117209.1	0.592339140587554	0.616402768224874	0.554345399495867	0.463870646046374	0.571728249194084	0.524351814376969	0.0426054179931717	0.626623936189328	0.0425023320998351	0.623157737877025	0.584542118338284	0.651539577653088	0.0420014163657528	0.521198419692886	0.56109455648472	0.599686455196926	0.575003153631735	0.597603762167153	0.465361716639443	0.632311371682611	0.0421014795429482	0.0420014163657528	0.0426198761435621	0.543435567959933	0.460662697137963	0.505357785262874	0.654683646524054	0.0420085727520237	0.484201161249383	0.0420506995204438	0.337036231860018	0.658042443391266	0.0420085727520237	0.584943216747831	0.0419946145478048	0.488946780708423	0.0420293044008327	0.0420085727520237	0.0426919572071258	0.0419946145478048	0.673632500160091	0.453341680480929	0.578996245948018	0.537794091467808	0.0422794195494453	0.0419946145478048	0.526749004233139	0.0419946145478048	0.0420654470772483
RAP1GAP	0.0610351107440691	0.181418003026094	0.0323034773235276	0.0657033690170814	0.031070645141854	0.0529152671601633	0.208390788402813	0.0333010904266425	0.416250423675352	0.0302922685322807	0.0529152671601633	0.058652355449116	0.269545387213956	0.0290225387863919	0.0295533599348963	0.035897503582579	0.0461424187229473	0.0235743405742354	0.0562588197762042	0.0401059602968943	0.264739165786654	0.205886912117502	0.234241647505716	0.0325625375730091	0.0252719630887824	0.0378167192309329	0.0305740887232241	0.280126237353901	0.036332018190103	0.334059950941523	0.0205624786206241	0.0496397305713734	0.224675330886881	0.0279479366417354	0.203468532421698	0.0633390067453269	0.228420761008037	0.289500967489037	0.230215354808769	0.232784836540258	0.0442777325655791	0.0888781830207531	0.0516233289922189	0.02947015802599	0.230430933308641	0.224549068124465	0.0348326424014736	0.292150910952934	0.261512743659672
LZTS1	0.366448098849206	0.642133987080351	0.33652910307109	0.379633110639994	0.363463013700656	0.443428253148058	0.800900468305638	0.39886517627321	0.818371775054607	0.3585269178902	0.398462358801088	0.427263333444139	0.832233687862571	0.366029862105287	0.329356224178565	0.364698185682213	0.411778896965987	0.260440069357034	0.448612207776056	0.356907070873923	0.839555436517064	0.816846528565002	0.758923762650762	0.343245928878918	0.385159162125696	0.350027546756152	0.373839468688982	0.731743712962877	0.430702435518434	0.82018073962	0.377979404054021	0.418424355172907	0.723192294004759	0.381121723258718	0.745883081928464	0.360064633818748	0.822250379193336	0.738106043102564	0.803083685055942	0.790144198477133	0.331195222938522	0.459696061000561	0.278796187073778	0.310364063307206	0.803083685055942	0.758110838355541	0.446059307819066	0.802330902816032	0.799957814498702
ITIH1	0.373058985200663	0.335200460080248	0.409217901138537	0.358997210935508	0.428962595258843	0.482923030228238	0.927421857118359	0.404082277362895	0.945290922015051	0.396125748708422	0.292150910952934	0.362232972865997	0.934748130170042	0.420842304051278	0.468317635851649	0.372203678312284	0.412941687812234	0.432926585003737	0.390302773989745	0.36784160913126	0.936922358033114	0.940586318417266	0.937849905684139	0.408892876482331	0.390379577244134	0.404003843137923	0.411522274898061	0.901868221069199	0.402631273215783	0.880805550172511	0.292743368885826	0.410855410855977	0.90313727461335	0.423487902305337	0.766429224363404	0.460234060041513	0.93131507873339	0.929622701485665	0.947241360053466	0.935478495413956	0.348923577527436	0.325707892761075	0.44245507848221	0.431722548687765	0.946666698806566	0.934133111960181	0.404663355035421	0.933401521079116	0.879028148843358
C6orf223	0.345499507781609	0.575682495525527	0.249634264522712	0.287718283187736	0.328037371606946	0.313229502257094	0.0426054179931717	0.332200371890368	0.0425023320998351	0.307363154894593	0.216332561507025	0.302529211810989	0.0420014163657528	0.378622389655613	0.306078780873451	0.316507541419665	0.299751705086116	0.257829046757241	0.279976084866057	0.287034251956223	0.0421014795429482	0.0420014163657528	0.0426198761435621	0.29565253957361	0.225060223559219	0.283457399469947	0.259272224996785	0.0420085727520237	0.315235265133721	0.0420506995204438	0.240082920790109	0.279382535457366	0.0420085727520237	0.313113368622053	0.0419946145478048	0.284083753590795	0.0420293044008327	0.0420085727520237	0.0426919572071258	0.0419946145478048	0.333991674324708	0.26920315396607	0.284034219823801	0.327783334766805	0.0422794195494453	0.0419946145478048	0.274428012499289	0.0419946145478048	0.0420654470772483
NTN4	0.0204568706339922	0.06460443845065	0.022112370654633	0.0187859804935603	0.0211151669526492	0.0154612054358396	0.311018792029153	0.0285175366478572	0.162885509006891	0.0234975245866391	0.026329785129497	0.0187333614001851	0.169797312902387	0.0192009593880165	0.0177405713264708	0.0216778306682353	0.0196459880129189	0.0208449523544912	0.0211415495088303	0.0206487455011314	0.163383271571186	0.310128552590497	0.228201190408097	0.0252515838269943	0.0212076170931818	0.048802387212358	0.0205363149215588	0.160045626634832	0.0210268392194406	0.292633109190013	0.0201447901075863	0.020385525742935	0.190107602587825	0.0213783120090043	0.391611806455712	0.017638712532998	0.33062404606748	0.195311702450305	0.222254024514722	0.149714605773442	0.0278236180968457	0.0242551580950105	0.0191441467653309	0.0190683332721822	0.177119410967443	0.332076357594817	0.0270103131186031	0.146271767152522	0.186690052738696
CREG2	0.014462492347635	0.0107157522613296	0.0136463691835998	0.0168408671273397	0.0154152225536544	0.12186358693891	0.0426054179931717	0.031070645141854	0.0425023320998351	0.0178199285744583	0.0170853829849637	0.0254885869814583	0.0420014163657528	0.0156773507994202	0.0128376980009564	0.0139575758370611	0.0129670070742647	0.0145338656322667	0.0172410228618661	0.0127133040902255	0.0421014795429482	0.0420014163657528	0.0426198761435621	0.0145338656322667	0.016173412423609	0.0367086109090341	0.0154747121045576	0.0420085727520237	0.0155274774161954	0.0420506995204438	0.0202663422755268	0.0150758831374267	0.0420085727520237	0.0157199441760522	0.0419946145478048	0.0122564965227004	0.0420293044008327	0.0420085727520237	0.0426919572071258	0.0419946145478048	0.0149114077761001	0.0147268092604441	0.0114607700767945	0.0150055472538248	0.0422794195494453	0.0419946145478048	0.0210634748629223	0.0419946145478048	0.0420654470772483
FLT4	0.355881702833973	0.534206544334405	0.355540152292331	0.336464045198315	0.385081033600401	0.383956299381885	0.252212060947999	0.359796716672763	0.340932044985416	0.370451612642009	0.390765694196034	0.359332584742647	0.308306605764889	0.380306043491628	0.367222174088207	0.383522119529467	0.411692970279215	0.346015012875732	0.395496064144341	0.393169015272314	0.32515783505262	0.339207487698629	0.286820745141298	0.377239338799508	0.457613349133234	0.397207851587544	0.433115455829458	0.321129976496414	0.384628020315698	0.299639684000653	0.359197444478446	0.370382648589927	0.387421154848728	0.444220915039402	0.284341632275993	0.359401012860074	0.289602947512108	0.378837054378064	0.299316944847276	0.338243712531879	0.345250677653101	0.348988330288308	0.403591099604736	0.402631273215783	0.311380481929968	0.267292973976198	0.395268844837903	0.314353681999931	0.336336623752306
ABCA12	0.362573067870114	0.442749807517235	0.592063946967063	0.444117904309375	0.4879927727702	0.347566136088561	0.0426054179931717	0.464083436758459	0.0425023320998351	0.666523619900076	0.395185380893491	0.748902038965068	0.0420014163657528	0.78782997308067	0.818826695426081	0.477353040886376	0.740764860365388	0.802776809258398	0.636234706173778	0.488225198402689	0.0421014795429482	0.0420014163657528	0.0426198761435621	0.564569647636794	0.6600654421439	0.325520478746234	0.387643546479828	0.0420085727520237	0.51536133121199	0.0420506995204438	0.380902214112278	0.489067322662271	0.0420085727520237	0.527539506155379	0.0419946145478048	0.381422449817523	0.0420293044008327	0.0420085727520237	0.0426919572071258	0.0419946145478048	0.593411258872978	0.837547813135682	0.564700016175891	0.67608417452558	0.0422794195494453	0.0419946145478048	0.558982942743119	0.0419946145478048	0.0420654470772483
SMTNL1	0.205452813515726	0.312031430030169	0.256474696654214	0.530471518138189	0.274728495534626	0.301673208961034	0.0426054179931717	0.603295039799647	0.0425023320998351	0.429599473444055	0.238529707286695	0.159735695070426	0.0420014163657528	0.353994991752092	0.265126337195523	0.293829644565202	0.185044852284849	0.245185058076486	0.418165338026691	0.286668894653557	0.0421014795429482	0.0420014163657528	0.0426198761435621	0.306310777021269	0.296705337452038	0.579529281329786	0.356496092338684	0.0420085727520237	0.241108091612612	0.0420506995204438	0.202292805516909	0.335013214264957	0.0420085727520237	0.340997433446798	0.0419946145478048	0.199225362137917	0.0420293044008327	0.0420085727520237	0.0426919572071258	0.0419946145478048	0.385393207791283	0.208908283843629	0.306135996890645	0.549947671990392	0.0422794195494453	0.0419946145478048	0.365679474216964	0.0419946145478048	0.0420654470772483
FOXF2	0.112807984205278	0.241940040965763	0.153699508019687	0.0997277855043188	0.110996276003773	0.117060751222002	0.0426054179931717	0.070700896247467	0.0425023320998351	0.0519179552482424	0.231739751396356	0.0376300777510549	0.0420014163657528	0.0550219449569512	0.0257243722230489	0.066219153855971	0.0628208731317429	0.0373115586068781	0.0704045451626496	0.0348554705586041	0.0421014795429482	0.0420014163657528	0.0426198761435621	0.0382548790520774	0.0792309095365841	0.114018340852302	0.0370611738563184	0.0420085727520237	0.0329877567805628	0.0420506995204438	0.113364088023669	0.0397375835019203	0.0420085727520237	0.0972683837479699	0.0419946145478048	0.027872824367603	0.0420293044008327	0.0420085727520237	0.0426919572071258	0.0419946145478048	0.0725060523840528	0.211201286015411	0.0533126377419017	0.0581299076125107	0.0422794195494453	0.0419946145478048	0.235830420442735	0.0419946145478048	0.0420654470772483
MDS2	0.277415539594911	0.24368771940615	0.289134397174377	0.262098431142641	0.256275387123293	0.217682667600131	0.0426054179931717	0.283199955685848	0.0425023320998351	0.318379107425494	0.485387893744513	0.199878499045701	0.0420014163657528	0.346797432804703	0.337036231860018	0.405487187655913	0.273399522240427	0.208097467694663	0.30269520863952	0.234241647505716	0.0421014795429482	0.0420014163657528	0.0426198761435621	0.472840304255152	0.27388648935981	0.455399720278069	0.594084574590816	0.0420085727520237	0.42887012259438	0.0420506995204438	0.176614536506293	0.233267615418956	0.0420085727520237	0.242784517982934	0.0419946145478048	0.343566509826457	0.0420293044008327	0.0420085727520237	0.0426919572071258	0.0419946145478048	0.352008792836868	0.480000969400855	0.35636184962619	0.320212638006679	0.0422794195494453	0.0419946145478048	0.399267679799402	0.0419946145478048	0.0420654470772483
DCDC2	0.0777724181276795	0.112501474154105	0.0699943078505985	0.109749844215647	0.0768619318933098	0.0479343121786549	0.313229502257094	0.14810379359859	0.34763048334655	0.129547099923992	0.0768276251036504	0.077317846864518	0.354876648589829	0.153164038760522	0.0855089455016482	0.112324150155254	0.0670784604202247	0.0600149743438024	0.123894190338254	0.130722566901091	0.358589120451537	0.296816545071587	0.279181996159533	0.0850209990766187	0.056083440412279	0.148857756415049	0.0982060437879257	0.291044603441779	0.0890650224338639	0.296484009218616	0.0972499334073692	0.0981448697484225	0.286154621101263	0.0918332692261108	0.293446363035921	0.069301174402538	0.389002515979668	0.287034251956223	0.268469673276162	0.362160882101528	0.104939273277496	0.0637747410091473	0.0816343589392053	0.136549899229641	0.308720953230862	0.310782914227129	0.129317724986285	0.262769637816112	0.369540816540039
C2orf15	0.0916071247552478	0.0977709071734929	0.0986707729918109	0.105873565840572	0.103918629075333	0.0921752556492945	0.583342161172419	0.103245243086205	0.567749245815987	0.09938452811353	0.0954366280175569	0.10091574228574	0.613959910662446	0.0962182304041757	0.0963139862892174	0.104567344094319	0.0938351174595102	0.0931999653254362	0.0944798084471898	0.114129497132133	0.600797269795139	0.583603109376071	0.61698475526327	0.106577293622733	0.092006751094669	0.0934869556535207	0.0992294227133433	0.605858377913511	0.102385471096437	0.535646063247883	0.0920833547426305	0.10523176437131	0.6382565118298	0.10334368968981	0.647073696261107	0.108146821909583	0.600797269795139	0.655493457588334	0.603865705977725	0.596239246580753	0.103384781911185	0.0851661805618986	0.0945762569175225	0.0994444121982822	0.600234288392961	0.580707663965387	0.0952033125427515	0.599407030963157	0.578334652788089
IRF4	0.0503441212192299	0.402785724587143	0.071817374229608	0.0838782385957933	0.0570619913872544	0.0965868013394713	0.31108066609807	0.076845222897486	0.469414690277089	0.056763826814619	0.25374687944518	0.0456851845328196	0.29466150207959	0.0296276506739365	0.0365131664293652	0.0531369362481626	0.105272476745451	0.0568820809064616	0.0768619318933098	0.062402952549081	0.316507541419665	0.248718306270227	0.304759914079186	0.0551710741708165	0.121060875595136	0.102898272051237	0.0501487769212728	0.271109184733827	0.0498206878603436	0.378405647779721	0.210266204893778	0.0825114829163372	0.235118105197747	0.0447880658227913	0.202768986739381	0.0335871609017777	0.243100280911627	0.345823587610834	0.303725677118205	0.374420163348035	0.0540971520020311	0.157466022596238	0.0409335557059786	0.0336336324832354	0.305848806472427	0.265030764304494	0.170450829352661	0.257100135844083	0.54527919268056
ZDHHC11B	0.551820639546038	0.226377374142175	0.286717602955319	0.388248555792424	0.4539569911425	0.464514829456822	0.0426054179931717	0.347244805129293	0.0425023320998351	0.392390207752808	0.441581259891925	0.592608196699267	0.0420014163657528	0.391460590952949	0.343371624586087	0.402785724587143	0.624456190128975	0.332967800241776	0.483614860710441	0.378053613529619	0.0421014795429482	0.0420014163657528	0.0426198761435621	0.362573067870114	0.604569109866666	0.331258747958913	0.526219229159936	0.0420085727520237	0.500104346596073	0.0420506995204438	0.704884012664975	0.660877056013155	0.0420085727520237	0.429235316998333	0.0419946145478048	0.316627887327086	0.0420293044008327	0.0420085727520237	0.0426919572071258	0.0419946145478048	0.388697037137444	0.346338027667959	0.472515297912616	0.424199644616368	0.0422794195494453	0.0419946145478048	0.293774500377722	0.0419946145478048	0.0420654470772483
ACBD7	0.0868059274614283	0.0903614986421807	0.0759911622409602	0.0551407487063794	0.0631020650101409	0.0604279948728551	0.0426054179931717	0.0783990963106374	0.0425023320998351	0.0763913972850293	0.0701324241228236	0.0696000621375266	0.0420014163657528	0.0721693644845586	0.0707791860422189	0.0712400709432209	0.0624624950586764	0.0733691047152674	0.0623735375830778	0.0848747397079428	0.0421014795429482	0.0420014163657528	0.0426198761435621	0.0840558078937482	0.0815292847562314	0.0605158449849204	0.0575834805863834	0.0420085727520237	0.0682507130152779	0.0420506995204438	0.0808680257776904	0.0616430242615346	0.0420085727520237	0.0793888985424998	0.0419946145478048	0.0854554235174035	0.0420293044008327	0.0420085727520237	0.0426919572071258	0.0419946145478048	0.0661746353009614	0.0602963087039833	0.0705285642228854	0.0673227395238741	0.0422794195494453	0.0419946145478048	0.056083440412279	0.0419946145478048	0.0420654470772483
AL139099.2	0.0188231920304303	0.0220205635219139	0.0184423527878981	0.0223136948880004	0.0186148243400031	0.0198615191893077	0.309129354012197	0.016558526918015	0.308006868924363	0.0179618736580287	0.0227196492388402	0.0183173308424663	0.311791258380144	0.0158243540591323	0.0188513563014185	0.0169643407267074	0.0182339159274546	0.0213273549170326	0.0194986932266363	0.0170497201936456	0.306839726943469	0.240887838289073	0.289291473342422	0.0170906373220201	0.0194360862042593	0.014330836625696	0.0179472309113992	0.28594740024064	0.0173445247260512	0.286359776116114	0.0205311741990371	0.0203061782998021	0.286306996265114	0.0187716131887033	0.305156835972668	0.0182534099421688	0.337290259138672	0.363535037465719	0.269837458490871	0.26842144208171	0.0184044558170521	0.0192622253799637	0.021104918171108	0.0171318455074499	0.291618783100661	0.25303361650927	0.0192945154119941	0.266999281769335	0.326464126723916
KLRC4-KLRK1	0.309304167073492	0.301445570178393	0.612952846825432	0.175307328011237	0.632013659764143	0.734102533667303	0.0426054179931717	0.30110133172001	0.0425023320998351	0.495759411382726	0.2654727895575	0.691242816747638	0.0420014163657528	0.404744102668453	0.395496064144341	0.453033586723829	0.631864085020471	0.715879430236382	0.498738828072484	0.310187149560222	0.0421014795429482	0.0420014163657528	0.0426198761435621	0.551403940408817	0.592197336142577	0.28449626173121	0.346924044412841	0.0420085727520237	0.682406939261877	0.0420506995204438	0.651268717076607	0.522759993606017	0.0420085727520237	0.630250842723779	0.0419946145478048	0.806851324563139	0.0420293044008327	0.0420085727520237	0.0426919572071258	0.0419946145478048	0.33901886550025	0.668489633530805	0.648144956790714	0.371711900027486	0.0422794195494453	0.0419946145478048	0.238928491245246	0.0419946145478048	0.0420654470772483
ADCY8	0.0331098598247719	0.162445500619934	0.0378167192309329	0.038007667685803	0.0463214832124597	0.0290758507000956	0.0426054179931717	0.0745350072746011	0.0425023320998351	0.0709332640157412	0.0939301607692483	0.0311629759541304	0.0420014163657528	0.0518163932785348	0.0350854226186289	0.0352346587098351	0.0537245282996083	0.0364632050934462	0.0535183613179055	0.0460258791619444	0.0421014795429482	0.0420014163657528	0.0426198761435621	0.0471783295192718	0.0669712073580534	0.0785881977922114	0.0432372061282623	0.0420085727520237	0.0371123262141037	0.0420506995204438	0.0733691047152674	0.0365004133630479	0.0420085727520237	0.0358124012453937	0.0419946145478048	0.0375615989018838	0.0420293044008327	0.0420085727520237	0.0426919572071258	0.0419946145478048	0.0512101625609793	0.0990306847462896	0.0270179470434154	0.0459667799427417	0.0422794195494453	0.0419946145478048	0.039978472065311	0.0419946145478048	0.0420654470772483
PECAM1	0	0	0	0	0	0	0.704416769142788	0	0.756761481513317	0	0	0	0.795789925267004	0	0	0	0	0	0	0	0.749246561359898	0.729617637852938	0.737764127599221	0	0	0	0	0.707977986157907	0	0.733423981578889	0	0	0.820760104601033	0	0.825726056002647	0	0.762116804103114	0.840691385657925	0.72452497518947	0.761271734589363	0	0	0	0	0.773274639745457	0.78140090264759	0	0.775265057748281	0.678549411201194
GATA3-AS1	0.105544140131132	0.0270338379853481	0.109969114418193	0.135196954858801	0.154331450196647	0.0661886329050421	0.0426054179931717	0.112066231507133	0.0425023320998351	0.141527136207797	0.210963721431299	0.13407195615118	0.0420014163657528	0.13549066111506	0.117796242672608	0.123515315093874	0.202886018523127	0.0714178238665216	0.111401627142769	0.139793908032774	0.0421014795429482	0.0420014163657528	0.0426198761435621	0.109149674563629	0.230905765905098	0.168970358544347	0.104712716463648	0.0420085727520237	0.162539178220961	0.0420506995204438	0.22002467602519	0.0886007761648081	0.0420085727520237	0.129359552010424	0.0419946145478048	0.152360365210912	0.0420293044008327	0.0420085727520237	0.0426919572071258	0.0419946145478048	0.121438274118528	0.17162112689855	0.165175125791143	0.119716163561899	0.0422794195494453	0.0419946145478048	0.156672291580302	0.0419946145478048	0.0420654470772483
STX1B	0.0772824993178944	0.0795266602928587	0.105380556731143	0.138162027322329	0.130615997702861	0.153103530549099	0.321251377648959	0.106307869236872	0.56123309253919	0.10904406821557	0.156614821659966	0.0975968390197424	0.705031543984619	0.164825753567348	0.0809934892721554	0.146156068494478	0.114785209858971	0.0653986860733166	0.113493345397533	0.122985621728555	0.60599653202161	0.566943535593222	0.439690651645098	0.114697257086301	0.0956090423573191	0.148390403324232	0.128431493373749	0.428962595258843	0.147460432749973	0.590069599391547	0.164703784107463	0.103834401349378	0.414029004748114	0.129786201980029	0.406808948921346	0.137823011351573	0.420404321370122	0.368833590055464	0.396667657551828	0.528084366645104	0.11681135046758	0.12820170377245	0.106083123016885	0.114961301162771	0.378194296820118	0.355812171657625	0.159454090026736	0.506125079481555	0.433210948633101
PTH1R	0.178453655869948	0.160138235291798	0.180281634883508	0.197408821440594	0.20030410450397	0.178007930056425	0.0426054179931717	0.1853636971292	0.0425023320998351	0.201275285409799	0.162477872010984	0.162539178220961	0.0420014163657528	0.188738006265153	0.182399643741298	0.210799199798186	0.163290865690074	0.179897978035012	0.170619339875624	0.193473265107135	0.0421014795429482	0.0420014163657528	0.0426198761435621	0.206566544817555	0.166202279064622	0.171280787728592	0.167636430876872	0.0420085727520237	0.180897371511477	0.0420506995204438	0.2100208984998	0.171724198134446	0.0420085727520237	0.194181503175767	0.0419946145478048	0.189926461751179	0.0420293044008327	0.0420085727520237	0.0426919572071258	0.0419946145478048	0.195683087451037	0.149063689712721	0.217425798540563	0.182786685902409	0.0422794195494453	0.0419946145478048	0.152748865006257	0.0419946145478048	0.0420654470772483
MYH15	0	0	0	0	0	0	0.0426054179931717	0	0.0425023320998351	0	0	0	0.0420014163657528	0	0	0	0	0	0	0	0.0421014795429482	0.0420014163657528	0.0426198761435621	0	0	0	0	0.0420085727520237	0	0.0420506995204438	0	0	0.0420085727520237	0	0.0419946145478048	0	0.0420293044008327	0.0420085727520237	0.0426919572071258	0.0419946145478048	0	0	0	0	0.0422794195494453	0.0419946145478048	0	0.0419946145478048	0.0420654470772483
FTCD	0.207685915793673	0.826030086134687	0.301616834233595	0.351876232936971	0.26797422740561	0.240803857998699	0.0426054179931717	0.393169015272314	0.0425023320998351	0.335137859221803	0.247782830351299	0.237412517311862	0.0420014163657528	0.353531362496464	0.308487438359163	0.322483181553202	0.235296763490241	0.268517993515362	0.343371624586087	0.30184651615156	0.0421014795429482	0.0420014163657528	0.0426198761435621	0.305271460858913	0.235476840342299	0.583877649770502	0.315654670000094	0.0420085727520237	0.287192025967809	0.0420506995204438	0.246917874251606	0.281866203964141	0.0420085727520237	0.25965471879845	0.0419946145478048	0.278599454333352	0.0420293044008327	0.0420085727520237	0.0426919572071258	0.0419946145478048	0.605858377913511	0.241722941439574	0.312208883537339	0.466559455598698	0.0422794195494453	0.0419946145478048	0.466123610757575	0.0419946145478048	0.0420654470772483
COL4A1	0.105997013822036	0.179344374423325	0.0900016155758842	0.107535019474022	0.0949855444771652	0.0990898284757922	0.439206481839922	0.0976159963943924	0.473062561489082	0.0858998239162432	0.102566066873087	0.0952230430895118	0.48846964772681	0.114413574407841	0.0809212857219145	0.0917960519519303	0.0985744412578227	0.0937572819875655	0.0852906800770518	0.111788605231386	0.529151826632954	0.432095012256161	0.486450330339348	0.0645124906218247	0.105748760387599	0.088695088163814	0.083841928541762	0.453749698861375	0.0972499334073692	0.448114932712636	0.111401627142769	0.0890266434316405	0.535511656288084	0.0948281019714456	0.520414485498582	0.0964313536177647	0.481734784839594	0.527944504553562	0.51575294985898	0.423035257509624	0.0846897365619489	0.103998828575037	0.0850044152721521	0.0881071548513645	0.474975338793957	0.450013872250231	0.121534092146034	0.464406967711462	0.57185478042836
EDN3	0.0427073560900118	0.277815308997558	0.0613641475622738	0.0504481841472162	0.0676459088234971	0.0317342248640777	0.16930145551474	0.0668773647364686	0.298416978396151	0.0699011244990899	0.193140983525622	0.122051087453734	0.200341600434564	0.0666659520911115	0.0420578134835175	0.0582650015347493	0.131036744388805	0.110096417695823	0.0834798558777895	0.0575683196194522	0.239729140274197	0.362376111292443	0.152182538897335	0.0637592853876638	0.101297962612298	0.0620152363419954	0.0614086997173296	0.377528711474826	0.0487718037622818	0.405316279575543	0.243009385803697	0.0667707679691273	0.137794854423612	0.0402505994509725	0.165982029686538	0.0585334074051447	0.26743785450167	0.135400471439667	0.311318969702663	0.314711973189089	0.0726004107094429	0.176614536506293	0.039554403558023	0.0519466524687992	0.158395496626289	0.144546086282591	0.0726821343385225	0.237367851455775	0.460021773056804
NMI	0.0439396213722454	0.0594931142187046	0.117587233745901	0.0962365876876527	0.195760092666893	0.162885509006891	0.304814433387882	0.0758775410012529	0.329684182893147	0.0598372073014501	0.0640584042043753	0.190357099407814	0.360597072901186	0.138192092766363	0.168090678094353	0.113343307914791	0.172027392359665	0.171280787728592	0.0512989235935681	0.0471481383906573	0.375412493664398	0.291461278025587	0.341761860782508	0.162070707172676	0.163697084247898	0.055498621826066	0.0922524013760332	0.338694343465176	0.1724597037422	0.31850163528042	0.0875984646723436	0.110183882066265	0.402631273215783	0.1388677781799	0.343823969351358	0.17436140773115	0.338694343465176	0.391307203934637	0.37477171998054	0.336027203080236	0.0665443972061197	0.0740495424685823	0.16662283713636	0.0747355953699868	0.359197444478446	0.300202545287108	0.0725060523840528	0.367984300944309	0.37192497455138
RAC2	0.0763595270378337	0.0550076906029701	0.0957686824093029	0.0645433961863221	0.142220904933217	0.144376632530394	0.245281853453626	0.0671567321999095	0.29410676935625	0.0586077450295097	0.103669678261289	0.0921949083637054	0.390997238073069	0.0937185942370569	0.0901712648344598	0.0772289213701841	0.150974462569892	0.157864522531615	0.109405095134865	0.0673227395238741	0.301673208961034	0.53289961987175	0.328921568543273	0.117866258377236	0.15613655586358	0.0513869438612038	0.102997678523968	0.477132087791269	0.119470930957055	0.47083239864383	0.0852369095352424	0.103245243086205	0.353275206178748	0.129547099923992	0.297473847066921	0.189600844777617	0.324478124272758	0.396586854180005	0.521596163789399	0.566817117970148	0.0729694312906161	0.109064674485656	0.115073665790696	0.0798864333760616	0.679622437094688	0.581894940913695	0.0533998486323809	0.364221253209171	0.420931696553936
CACNG8	0.354674838256299	0.0778060546109778	0.285526039790672	0.262967998841786	0.189492010881437	0.191676132472999	0.0426054179931717	0.299639684000653	0.0425023320998351	0.267635286637646	0.262098431142641	0.279778559140307	0.0420014163657528	0.219392700946658	0.171791478931721	0.255125697531889	0.329423218435022	0.278747143468463	0.345499507781609	0.250337577127185	0.0421014795429482	0.0420014163657528	0.0426198761435621	0.214639385410799	0.324039670793246	0.308126999346204	0.232784836540258	0.0420085727520237	0.259367250658571	0.0420506995204438	0.461088282328725	0.326333241872929	0.0420085727520237	0.249912991114352	0.0419946145478048	0.200693430255754	0.0420293044008327	0.0420085727520237	0.0426919572071258	0.0419946145478048	0.214308802996196	0.323612389749291	0.203977048078981	0.19877337279982	0.0422794195494453	0.0419946145478048	0.316930656142346	0.0419946145478048	0.0420654470772483
SRL	0.689402334706479	0.682664324161938	0.725991146899785	0.617429783911401	0.736098829497405	0.549679813716839	0.0426054179931717	0.706727729543337	0.0425023320998351	0.72666151765473	0.710344170653837	0.730949120546508	0.0420014163657528	0.636234706173778	0.682786954282702	0.633328212269304	0.768258815297349	0.777275103138432	0.492831982023449	0.606682770513512	0.0421014795429482	0.0420014163657528	0.0426198761435621	0.637676879669233	0.771758071328661	0.628203409294263	0.641995627559811	0.0420085727520237	0.676335793208147	0.0420506995204438	0.816224935695623	0.591401634373762	0.0420085727520237	0.681868173953739	0.0419946145478048	0.694763313694603	0.0420293044008327	0.0420085727520237	0.0426919572071258	0.0419946145478048	0.62519852515874	0.690122170134863	0.695631921972349	0.684642566881766	0.0422794195494453	0.0419946145478048	0.841370252756549	0.0419946145478048	0.0420654470772483
LIPA	0.0162209361699985	0.0238554752991347	0.021527572779523	0.0190731331071954	0.0164052718320761	0.0152140470956339	0.218152722735567	0.0135382265703289	0.269250514031632	0.0131866747396574	0.0178834874644331	0.0167971971009986	0.239199929154308	0.0140197791993522	0.0239724096212602	0.0183556739211653	0.0194315888963955	0.0169588511670325	0.0219940214042173	0.0180169035633457	0.284394645967904	0.188485784086452	0.233093744901696	0.0169797223534479	0.0217846337466486	0.0145019053135031	0.0160906792766126	0.224331864959416	0.0179125580348077	0.221612138091726	0.0224237142598823	0.0217264155152384	0.334246243807737	0.0154288553994872	0.193323588043793	0.0135882455004927	0.237770110527984	0.279382535457366	0.216710322829226	0.244912835167247	0.0221342998633002	0.0166654632393655	0.0189288982354083	0.0152814571489996	0.320704745513023	0.191311157213773	0.0194315888963955	0.243054862731764	0.246507388492511
LGALS17A	0.31072626820274	0.172361826344023	0.273551083876484	0.308663971443755	0.293720144019365	0.350356116130272	0.337868598751182	0.267487380201558	0.404905250663602	0.306421919408983	0.265175407154149	0.289927459289439	0.393014575436804	0.30366929261307	0.269498044147553	0.287401546165335	0.277564080320623	0.294548412034329	0.238972833176295	0.311852670669371	0.408642510700846	0.315836537081219	0.426361852369638	0.278058689452195	0.280735454358596	0.277913186310334	0.285014090704191	0.397755399069475	0.28532817958823	0.311318969702663	0.322049945939813	0.276176682904872	0.427968265174664	0.280890531623108	0.339270164035158	0.301787159755872	0.372844553377798	0.442749807517235	0.439981317986851	0.364558569429602	0.290621895221956	0.270820141009004	0.284905501856873	0.272651803355591	0.429691521011004	0.295538767732631	0.282533620433593	0.406390897624131	0.436924993778983
FER1L6	0	0	0	0	0	0	0.0426054179931717	0	0.0425023320998351	0	0	0	0.0420014163657528	0	0	0	0	0	0	0	0.0421014795429482	0.0420014163657528	0.0426198761435621	0	0	0	0	0.0420085727520237	0	0.0420506995204438	0	0	0.0420085727520237	0	0.0419946145478048	0	0.0420293044008327	0.0420085727520237	0.0426919572071258	0.0419946145478048	0	0	0	0	0.0422794195494453	0.0419946145478048	0	0.0419946145478048	0.0420654470772483
CHRNA6	0.0769452494159497	0.0633691139666512	0.176413549867843	0.180967997740445	0.152480229971901	0.120568300843686	0.863234014443523	0.0954740718422045	0.788643948133189	0.116280153246326	0.0611408452529828	0.121222726660585	0.576100624624749	0.215248033853604	0.209979551964636	0.107744234372863	0.121746840637162	0.184376934176884	0.0749818190384399	0.0895802246174663	0.556990761469572	0.432562152921228	0.754591012209328	0.187772750238222	0.284034219823801	0.0721390474337058	0.159888100967997	0.373913059669179	0.195683087451037	0.431541492160041	0.102710426726076	0.153164038760522	0.744540196113531	0.0953013912174209	0.885287384990331	0.17564381821642	0.577535749131614	0.908842104531049	0.580177221951519	0.557924978995248	0.12391749278247	0.262293374060112	0.211927396482737	0.158844357371539	0.737935370150802	0.780899936592293	0.0819575979913515	0.513965930909646	0.436535023475523
LHFPL2	0.199341260427927	0.211530163149679	0.190282752716664	0.187983322857232	0.190428823143854	0.167339066065809	0.0426054179931717	0.241194109492536	0.0425023320998351	0.212576416893148	0.166523415298715	0.19123687019667	0.0420014163657528	0.190608144230401	0.198136145200955	0.195056369059644	0.182606493635082	0.193624927102865	0.200893169297571	0.189065317796871	0.0421014795429482	0.0420014163657528	0.0426198761435621	0.205060734543014	0.174290651823375	0.228069969093578	0.17550900294345	0.0420085727520237	0.191199793659831	0.0420506995204438	0.174125326558106	0.208596118569112	0.0420085727520237	0.196100252430739	0.0419946145478048	0.197220589550249	0.0420293044008327	0.0420085727520237	0.0426919572071258	0.0419946145478048	0.203040529290138	0.238882155295888	0.189995342750729	0.212535661007352	0.0422794195494453	0.0419946145478048	0.196882617446153	0.0419946145478048	0.0420654470772483
FGG	0.332646807649305	0.224248724957458	0.455509520958881	0.3638748819966	0.464722441570711	0.565231279094349	0.509193022521429	0.48834522917658	0.775932540884444	0.45602699443238	0.227160699048729	0.658855728929856	0.84055457113646	0.383887441187333	0.57873228149731	0.532238456222905	0.417733815176331	0.649746150425806	0.26409900985532	0.398306235354835	0.602588757764309	0.518310199712357	0.604010159501017	0.440457702696701	0.346142311199054	0.401665143142168	0.461726362711666	0.655897171149562	0.578066403278007	0.677248828227885	0.415135336884889	0.470945584984857	0.852310461443412	0.528758930013292	0.878308081440077	0.329356224178565	0.645805982054737	0.840406900431416	0.85638790986525	0.730635814387587	0.331134570570414	0.443134996161082	0.401745564931293	0.433115455829458	0.86680890972115	0.803253723137911	0.398544780745646	0.846564646981969	0.817903952703025
SLC16A3	0.200929845627574	0.278599454333352	0.172494083333651	0.145693797428805	0.177359139797034	0.240759601086738	0.795618545490797	0.177255662906598	0.654954834461167	0.162855329102414	0.15801986036838	0.180652417851278	0.799157734189345	0.190392081864452	0.185716096353057	0.140277535298185	0.167865469474104	0.189100962450314	0.154151846313405	0.148714109758874	0.757945969698477	0.795313092353373	0.732406568830657	0.154331450196647	0.159645334160649	0.155447487189218	0.180618813620068	0.776961769566886	0.200929845627574	0.729457252242734	0.192700293010225	0.168222889094477	0.742216574203262	0.14294189214317	0.685038961928569	0.138685936244974	0.734755956568057	0.69606086369063	0.743881957015262	0.60230698060927	0.187808381022183	0.176681997548035	0.151829252556896	0.19145385196724	0.813086809623085	0.784355634722481	0.145722518581008	0.763438906176907	0.549144132716162
LINC01237	0.326657255317577	0.27388648935981	0.297418130279834	0.323171790799049	0.329684182893147	0.307886935220707	0.0426054179931717	0.300032202610442	0.0425023320998351	0.300313852964301	0.284962362408832	0.293886708115545	0.0420014163657528	0.292690155815925	0.329872612397375	0.310423802972488	0.31381937124884	0.319785384808573	0.290621895221956	0.326849503306124	0.0421014795429482	0.0420014163657528	0.0426198761435621	0.321067681459396	0.334764167305616	0.310482779158996	0.346474344999746	0.0420085727520237	0.323485678901928	0.0420506995204438	0.361819417354009	0.317778844487459	0.0420085727520237	0.313173848611697	0.0419946145478048	0.319540517779933	0.0420293044008327	0.0420085727520237	0.0426919572071258	0.0419946145478048	0.306660020416864	0.358315996880586	0.323300451238	0.322731116076742	0.0422794195494453	0.0419946145478048	0.298081434477119	0.0419946145478048	0.0420654470772483
ACKR3	0.0348326424014736	0.0676141485103308	0.0327024869249124	0.0473586357837517	0.0285427416265045	0.0234014752048757	0.49172347206011	0.0738517087847216	0.436924993778983	0.0423227250473836	0.0299789159023442	0.0305556142169022	0.340997433446798	0.0350604951658452	0.0429576151582984	0.0373789663750435	0.0375218271566575	0.0271555799928764	0.0346575983180908	0.0409045663108103	0.393949412741724	0.341124069442777	0.504464410377592	0.0368667176090153	0.0282873795319799	0.0967664920210377	0.0283884242006009	0.386525121296536	0.0305836865353666	0.354942965967573	0.038061806906814	0.0303999920247563	0.34873226759371	0.0338179133680006	0.307714776134667	0.027599954776194	0.335711297890384	0.265864213610475	0.482329386954514	0.323677392709427	0.0421763220877205	0.0306629051961991	0.0248401366090421	0.0598081390875849	0.399512278821738	0.335840412190522	0.0449743054047748	0.359469345561829	0.402227286107542
KRTDAP	0.362851605680444	0.146067691043149	0.419288051089425	0.353018477835517	0.395807437860893	0.494521257083679	0.874586984963841	0.332967800241776	0.732581892767042	0.37912873503087	0.493793850334755	0.397286346195759	0.732406568830657	0.347117277084278	0.530471518138189	0.450013872250231	0.390534662570439	0.309542544858333	0.387643546479828	0.331704250340177	0.852728349767891	0.764433754929023	0.846431347153959	0.406148960086237	0.385081033600401	0.373130357214844	0.370098264203794	0.679352478333017	0.305385463053383	0.557383904374394	0.328603944375262	0.463968640095725	0.690830322176935	0.444898736550273	0.826030086134687	0.467002393369577	0.813723526479019	0.561642061505053	0.80400788111932	0.672759902293216	0.359332584742647	0.364288969270405	0.422329961471282	0.415223001405953	0.572128367236163	0.613811489441829	0.32515783505262	0.738433838433204	0.549679813716839
MMP17	0.380080051137782	0.479175215013993	0.368618790562067	0.38592403152134	0.357638646632208	0.378837054378064	0.756919097549469	0.352483764760643	0.844178081296529	0.383299476872244	0.425999787518433	0.386148440549294	0.832963389039794	0.350815092830548	0.358456076208094	0.363463013700656	0.360064633818748	0.358043109227107	0.361482719468023	0.374059049084408	0.791735091059903	0.618915371928171	0.83740346055197	0.367222174088207	0.404905250663602	0.368903749569113	0.380306043491628	0.877479067040715	0.357104325963909	0.879859405291927	0.455724791415526	0.363393360754225	0.783025517055059	0.365541151977089	0.786845504831459	0.356564230955117	0.859036720327626	0.796108659441515	0.726166223147483	0.810436534316698	0.361345188710011	0.35379555390122	0.358111028728447	0.353731991471721	0.903778834845874	0.813723526479019	0.361139925003821	0.842355496772967	0.945290922015051
AGER	0.454881143186931	0.700190942604641	0.421537586862498	0.526219229159936	0.431260863097315	0.526353667721313	0.837828047463248	0.57303483032616	0.825578663379593	0.507662642658997	0.462364534092561	0.468209728991132	0.868197398148577	0.540213237262016	0.438156822884669	0.43191524866557	0.444411271410953	0.51728566897095	0.513694213823048	0.553686983586495	0.819274010410684	0.850285053614582	0.804168622283876	0.483037184702586	0.490008991015996	0.554213885075345	0.470617428990349	0.867948362239439	0.474975338793957	0.871471133631962	0.52408435412194	0.539671067092548	0.904737344813458	0.463427178918899	0.836686347424163	0.502856857883019	0.863745972080688	0.798373384964808	0.833108047225335	0.840831647821558	0.475438964763837	0.399593598644219	0.468428404313707	0.508042355639983	0.813569945787608	0.848932278200983	0.611354685898397	0.840267669701349	0.883171571552303
AC130469.1	0.114896652435071	0.189280593832907	0.0960570121618099	0.117540568781235	0.0466551335928006	0.107037268831151	0.390534662570439	0.0376814520085602	0.399187711831639	0.0405382241440519	0.0875056875596883	0.0439396213722454	0.672759902293216	0.0307210583084587	0.0390793992657772	0.0640739468663446	0.124753705310047	0.185993001314809	0.138047493828522	0.0389248331880393	0.362504235495856	0.364558569429602	0.431357305367373	0.119993918543662	0.111747086169963	0.0354849355325565	0.0975780442037553	0.343116594769717	0.0382689142236736	0.314171793624982	0.239554000239457	0.107872189643164	0.428231874919338	0.200151827493743	0.406640820262799	0.180618813620068	0.375634825637678	0.294776805060202	0.387347161406835	0.356769393899554	0.0310217468420334	0.0556622075677649	0.0381850713431719	0.0405961976731847	0.430702435518434	0.521841139818804	0.0261132832451938	0.327600471431702	0.353467523018987
ENPP6	0.485154377941313	0.226075964620872	0.541819260426745	0.611064292920049	0.545552655906968	0.432469601304647	0.507410071290664	0.591798365260433	0.687752843283305	0.639701154331906	0.57066830310553	0.473285617038707	0.619215198698449	0.591798365260433	0.505621486183155	0.594744150531626	0.543957643795093	0.599547365668105	0.586150837401464	0.612952846825432	0.69462485407311	0.551685291654319	0.602877220449224	0.573429482548058	0.496255938547035	0.583088137966275	0.590069599391547	0.711896160163523	0.493553805011365	0.688306801148304	0.468428404313707	0.588313403943309	0.854764762798242	0.557655928747938	0.565231279094349	0.547695739630614	0.647734582390015	0.657770540034614	0.640266857816859	0.619063252498901	0.656166615836513	0.545819311952236	0.559119732777691	0.609247978124919	0.557924978995248	0.630846565952638	0.620511600849819	0.642711258335189	0.722222392456405
DLG2	0.260000883739126	0.136726746539082	0.236219740332596	0.247375497081904	0.255988177678574	0.253791425229722	0.610770006932987	0.256130701112713	0.542892167824212	0.239154236077533	0.26267373838777	0.286874427054794	0.648878060017983	0.258881383638471	0.245875833602948	0.285578474041433	0.255176699969442	0.270570446615733	0.262967998841786	0.271207109392117	0.566943535593222	0.635953523630811	0.560566263762482	0.265275318669082	0.266507310311177	0.279976084866057	0.274379098427426	0.669540879783633	0.282329431245009	0.55872169879543	0.236839265274616	0.255555663681248	0.609677429653625	0.268910253847231	0.673632500160091	0.286874427054794	0.549409414286863	0.420232683010794	0.647337724541571	0.557519211066159	0.266853821911509	0.251459502273578	0.268517993515362	0.254077077383623	0.644118926787739	0.614971376207187	0.261902157695501	0.588722967438798	0.655493457588334
ENHO	0.0588757563306743	0.0907732199617226	0.0728419974003101	0.0696950474902031	0.0736218198429872	0.0686588237554003	0.0426054179931717	0.0937383368861577	0.0425023320998351	0.0793537652594168	0.0584736936721174	0.0903032824610496	0.0420014163657528	0.0945190285348375	0.0761733795753711	0.0822250804279897	0.06878342760454	0.09092037289694	0.0618964661143288	0.107137366780256	0.0421014795429482	0.0420014163657528	0.0426198761435621	0.101054870136757	0.0619715619819053	0.0765904886227447	0.082708151255146	0.0420085727520237	0.0790386979108155	0.0420506995204438	0.0751960548773943	0.0902471462409959	0.0420085727520237	0.0747515462514408	0.0419946145478048	0.0768619318933098	0.0420293044008327	0.0420085727520237	0.0426919572071258	0.0419946145478048	0.0672446870772945	0.05973691338013	0.0970988018686141	0.0893269524359522	0.0422794195494453	0.0419946145478048	0.0768784889252544	0.0419946145478048	0.0420654470772483
DEPDC1	0.0648777354973271	0.048066549170618	0.069238644894897	0.0730344546719332	0.0729853753367989	0.0861442365294384	0.184201261659984	0.0830877650462862	0.180967997740445	0.0717229571599883	0.0629124701240977	0.0670327807159676	0.431819993427732	0.0667107403772602	0.0709018983230043	0.0678802482778933	0.0701016088551271	0.0732080094017501	0.0730656887649099	0.069710535532446	0.208430655253174	0.181453743218954	0.148888273035912	0.0757769531918726	0.0731914970098571	0.0589659877091143	0.0625520147580587	0.432190130780522	0.0826741041857476	0.177798284218165	0.0587277739106961	0.0664668947249465	0.178765106327855	0.0687076394099573	0.179140830944851	0.07107811785787	0.179038142125198	0.234371652784025	0.167797249431513	0.170949610686199	0.0694906708407155	0.0675849417162622	0.102958735528773	0.0735875442200895	0.175135813223589	0.400073390705196	0.0638656047104083	0.183464611036125	0.212407054052542
S100A14	0.41678847254788	0.635953523630811	0.43467348195815	0.293886708115545	0.416520199557269	0.381647026925329	0.661284541132642	0.409057563389648	0.887030484230378	0.296760125428993	0.218194483224416	0.341379002711686	0.851636086724113	0.34209030991841	0.451531406981737	0.390918295489322	0.376790872294966	0.364492632434748	0.374207363612406	0.316145723695241	0.863609953894948	0.745709099922233	0.821954047346187	0.315293508875896	0.525561616836037	0.494771369315767	0.421704865693963	0.783703895164174	0.374420163348035	0.750759397807706	0.234636054332412	0.411522274898061	0.728952960354233	0.397361478186957	0.887030484230378	0.327034013110611	0.816846528565002	0.93131507873339	0.761953197055236	0.700790145903041	0.427172175224287	0.283612316169204	0.316872744857316	0.324353133550173	0.816996873932627	0.82018073962	0.401581367784883	0.871841278699857	0.897424454340649
ENAM	0.255364395163364	0.062804926333808	0.107346432686323	0.247286166500705	0.113843148455271	0.47463654906511	0.0426054179931717	0.359469345561829	0.0425023320998351	0.188701907515906	0.11660717144019	0.16098162067327	0.0420014163657528	0.250006074258607	0.20166727174562	0.11660717144019	0.139765069060373	0.0985364633303101	0.198508853993647	0.148333309093737	0.0421014795429482	0.0420014163657528	0.0426198761435621	0.105482247466814	0.135052530192431	0.27042739675127	0.142220904933217	0.0420085727520237	0.133943638311275	0.0420506995204438	0.32740911634919	0.271605015635735	0.0420085727520237	0.121176819653839	0.0419946145478048	0.32173618800017	0.0420293044008327	0.0420085727520237	0.0426919572071258	0.0419946145478048	0.103464691827584	0.22911956834828	0.242033567667014	0.307363154894593	0.0422794195494453	0.0419946145478048	0.217131149755381	0.0419946145478048	0.0420654470772483
MFSD3	0.0584736936721174	0.0632791586894084	0.0600149743438024	0.0654890435735414	0.0631172746011532	0.0760235348576101	0.140420007910811	0.0613075584353327	0.145178229947446	0.0615998023613698	0.057613579742977	0.0582797542875904	0.145008608986685	0.0761399543791978	0.056911568029952	0.0623876367425352	0.0742267372941427	0.0575527987454024	0.0588469865034979	0.0670626999313391	0.142796640035144	0.1434585390399	0.137709108968774	0.0597513302152645	0.057403576512256	0.0585036144596007	0.0554685333918828	0.158844357371539	0.0614516721713341	0.134043060251669	0.0643444203384571	0.058189580180325	0.173587999835416	0.0630421437573017	0.152389985364228	0.0634152761799087	0.14294189214317	0.224593746941615	0.137794854423612	0.153547260058042	0.0594321469904468	0.0639384291783486	0.0553929024139093	0.0593889537497354	0.147022256655647	0.158364944597487	0.0522023448044103	0.23578386025264	0.151594730761575
REEP4	0.032112276456242	0.030215623561784	0.0331214081499404	0.0423086244989438	0.0366041799265543	0.0263367719718832	0.147080235748092	0.0425909393949037	0.139616999509107	0.04022088715296	0.0327796039528233	0.0412059527345048	0.152689819082218	0.0309250125970356	0.0399645927882939	0.0366706573146341	0.0318797443664325	0.035610532167677	0.0368154712832559	0.0452290696032015	0.144517544077341	0.163605079548033	0.149950047904764	0.0369951806537279	0.0333358145209285	0.0387737804649703	0.0340300518717298	0.171417838691316	0.0361671684922667	0.137794854423612	0.0233178058594604	0.0422054588375475	0.161204403404957	0.0351340005793339	0.200457863295202	0.0328563012114855	0.139272733618596	0.144575271524731	0.147665512854564	0.143485888152887	0.0347643324295881	0.0444408954837651	0.0307693860273293	0.0351213855421785	0.146441858290105	0.162070707172676	0.0386643165261103	0.148219662569977	0.152151806538066
MARCO	0.348793531249317	0.081456770318547	0.405234506931185	0.39425602605555	0.328290766087549	0.501224712589728	0.788479426902739	0.343500186161452	0.469524707532796	0.369687353744678	0.408313199446108	0.414200247733561	0.454375452842015	0.4058979318974	0.41093971752323	0.361962388176601	0.322108996069454	0.335013214264957	0.344284341828101	0.332838555390755	0.480231987862122	0.671328528281407	0.619655053476488	0.344217055871698	0.287401546165335	0.326016913947859	0.415049543695312	0.444991784311071	0.396044610117947	0.403347489706813	0.297918404647778	0.338122052889042	0.575423574344209	0.328858000258179	0.813723526479019	0.398306235354835	0.453236109429552	0.427968265174664	0.713811627903198	0.658579594029839	0.322421916671464	0.404251000118384	0.392080517729192	0.334059950941523	0.596649240908249	0.642866588434589	0.301044215243767	0.701677377558745	0.446449181780532
HEPACAM2	0.429506191379377	0.335073532554517	0.483382901373195	0.327536528161595	0.51047437526552	0.414968020067497	0.0426054179931717	0.361275894289789	0.0425023320998351	0.409133185681764	0.340356056211099	0.346273514768283	0.0420014163657528	0.382020492691197	0.431260863097315	0.427347991777184	0.425366610153915	0.325648123793012	0.466672431200722	0.442847618616758	0.0421014795429482	0.0420014163657528	0.0426198761435621	0.404412355019192	0.289876339598433	0.416520199557269	0.367503738783019	0.0420085727520237	0.400474600200544	0.0420506995204438	0.316084904455326	0.371711900027486	0.0420085727520237	0.532238456222905	0.0419946145478048	0.463217518114674	0.0420293044008327	0.0420085727520237	0.0426919572071258	0.0419946145478048	0.416952634976291	0.391384052010617	0.428414221849922	0.467115304069084	0.0422794195494453	0.0419946145478048	0.393014575436804	0.0419946145478048	0.0420654470772483
GGH	0.0277751114719207	0.0168947209503032	0.0307693860273293	0.0347643324295881	0.0248537897621615	0.0370092004366	0.224892794995951	0.034810457233076	0.197484738058516	0.0301774426048319	0.0190393742486528	0.0284327147692666	0.176480064254977	0.0321742478887752	0.0341828621873015	0.0368020843506712	0.0285001541010171	0.0485797159922001	0.0206180344069747	0.0266612673925209	0.177972502646206	0.202373851160585	0.239946839233426	0.0414101008611902	0.0189911355644968	0.0263083277151562	0.040609845106378	0.208265105018172	0.0405961976731847	0.238882155295888	0.0175780497369904	0.0470295570551882	0.404331749832203	0.0482375150235366	0.329872612397375	0.0635346480469958	0.172791677236355	0.210963721431299	0.217302798904436	0.185854436627993	0.0254535660560583	0.037669081019015	0.0340538885677946	0.0308567309323423	0.18641410919247	0.21993972688366	0.0253518847873433	0.182857287044217	0.192078863227813
KCNJ2	0.0368283948726138	0.163168644269509	0.047268765940152	0.0385542114694393	0.0379795101519086	0.0302922685322807	0.16799384429684	0.0353093376802456	0.218769545095699	0.0421308063295296	0.0503289868386291	0.0422645316771507	0.211243950128687	0.0294427052971158	0.0350604951658452	0.0644209990903927	0.0743393361519738	0.0490164844223719	0.0464251809872586	0.0335625951397516	0.195311702450305	0.303146953707614	0.178288172592886	0.0343007400725625	0.0333579787519917	0.0367882466210387	0.0340655957801915	0.229376281716817	0.036076380284974	0.23445670665361	0.0704966363746396	0.0399514273527691	0.245557699145698	0.0343007400725625	0.231568357657093	0.0405523741461454	0.186980138272677	0.299919382546274	0.247101108347982	0.235998814993678	0.0424725800918635	0.0510494786475426	0.0519325253061832	0.0396537163155283	0.234503538889188	0.426181890019334	0.0441170547231084	0.226162530771628	0.245829981335416
SMPDL3A	0.140474321204625	0.209775824123493	0.106911302375934	0.164825753567348	0.119492173606185	0.197334969468174	0.0426054179931717	0.189065317796871	0.0425023320998351	0.200229229350495	0.10424157820087	0.144404929773191	0.0420014163657528	0.2086349089746	0.156641690001665	0.143860181289863	0.0914208727024696	0.118761258581585	0.177832505794066	0.171280787728592	0.0421014795429482	0.0420014163657528	0.0426198761435621	0.187627642057507	0.101418659624439	0.22907548496524	0.19259143922266	0.0420085727520237	0.170584923887593	0.0420506995204438	0.106806730925638	0.158426161661612	0.0420085727520237	0.152151806538066	0.0419946145478048	0.128726594495143	0.0420293044008327	0.0420085727520237	0.0426919572071258	0.0419946145478048	0.161826711687428	0.0879562499880429	0.163415096771642	0.215828098519205	0.0422794195494453	0.0419946145478048	0.177220298653157	0.0419946145478048	0.0420654470772483
LIPI	0	0	0	0	0	0	0.0426054179931717	0	0.0425023320998351	0	0	0	0.0420014163657528	0	0	0	0	0	0	0	0.0421014795429482	0.0420014163657528	0.0426198761435621	0	0	0	0	0.0420085727520237	0	0.0420506995204438	0	0	0.0420085727520237	0	0.0419946145478048	0	0.0420293044008327	0.0420085727520237	0.0426919572071258	0.0419946145478048	0	0	0	0	0.0422794195494453	0.0419946145478048	0	0.0419946145478048	0.0420654470772483
COL15A1	0.0417715039997265	0.102103683301575	0.0649377697543082	0.04305855050326	0.0941921195212109	0.0595692916252545	0.402862951574452	0.0972871434632931	0.399106274046157	0.0667251786013682	0.106207797611656	0.116257824761966	0.351277165858486	0.06432895073851	0.0384474152187067	0.0618964661143288	0.0812767571449538	0.0494906798128141	0.0635346480469958	0.116124658209304	0.39752369014211	0.395731744142328	0.552620335613301	0.0454540192483208	0.0616887270409234	0.122768040377915	0.047087742069206	0.391692770266804	0.0445753400113843	0.402946197394282	0.119492173606185	0.107830094718046	0.41302548095976	0.0628814934626776	0.380382329708457	0.0955896204377679	0.276871354175389	0.274083947576349	0.343245928878918	0.497358330492494	0.0659611253967767	0.181522904489063	0.0489230434876058	0.0618082909811341	0.408642510700846	0.381718769870739	0.118395045456771	0.409217901138537	0.467002393369577
CLDN4	0.183212570222293	0.553951851837417	0.225741508125379	0.258163765824609	0.228596112530409	0.263311777017844	0.0426054179931717	0.318205049154177	0.0425023320998351	0.277516207198181	0.173685207326382	0.191311157213773	0.0420014163657528	0.282583024696616	0.238529707286695	0.247053297787542	0.206283605928838	0.21108774908559	0.235609698912329	0.258487842920399	0.0421014795429482	0.0420014163657528	0.0426198761435621	0.248811049112021	0.195460402157907	0.298920278057875	0.25169942320317	0.0420085727520237	0.227502152494653	0.0420506995204438	0.216079658642282	0.231479273891656	0.0420085727520237	0.2100208984998	0.0419946145478048	0.198357365057076	0.0420293044008327	0.0420085727520237	0.0426919572071258	0.0419946145478048	0.289395476189132	0.208828528824039	0.237325221308827	0.27359601032973	0.0422794195494453	0.0419946145478048	0.293177852054766	0.0419946145478048	0.0420654470772483
LAMA2	0.254833270393432	0.164324650507751	0.270332170844576	0.252653179707141	0.234636054332412	0.266054384283765	0.378765969304766	0.212576416893148	0.553563026141708	0.240127682006312	0.364221253209171	0.293499171973222	0.412282964213946	0.215703330328423	0.246691268898003	0.313173848611697	0.193662792308968	0.183779053286207	0.236085995669438	0.241722941439574	0.720939524682113	0.516267599485499	0.425186608132419	0.220686340821467	0.22382685727459	0.226377374142175	0.21357177311359	0.538607158056368	0.291356317763771	0.456449754934798	0.308365135715828	0.218981071231536	0.217979397281188	0.235699871524036	0.307594865102706	0.200655105480145	0.509447855286284	0.276774068973486	0.392937931626679	0.453138559776774	0.241235867566715	0.270963853021237	0.213947868969637	0.215618922764853	0.65603488534713	0.344740450004583	0.271999060426095	0.445090045037956	0.396125748708422
CTSW	0.464083436758459	0.465361716639443	0.247375497081904	0.202729446093801	0.391846702165188	0.903778834845874	0.0426054179931717	0.235655035947203	0.0425023320998351	0.205847472781392	0.208908283843629	0.505492836441294	0.0420014163657528	0.336778927838734	0.485620297413293	0.188449694443056	0.360260831228818	0.470180558760234	0.169463624048097	0.112111715425845	0.0421014795429482	0.0420014163657528	0.0426198761435621	0.230387858271686	0.674635921554988	0.0770793405189737	0.152600181437797	0.0420085727520237	0.35602126839923	0.0420506995204438	0.513294827091426	0.263898826855243	0.0420085727520237	0.430055503540454	0.0419946145478048	0.551403940408817	0.0420293044008327	0.0420085727520237	0.0426919572071258	0.0419946145478048	0.180826856762446	0.414713903897566	0.367573193704489	0.235916140919446	0.0422794195494453	0.0419946145478048	0.247419131221174	0.0419946145478048	0.0420654470772483
BTN3A1	0.244329816739656	0.290621895221956	0.232871156804441	0.25169942320317	0.236310188615261	0.215248033853604	0.0426054179931717	0.231568357657093	0.0425023320998351	0.248949724593937	0.171050721195753	0.228026416049731	0.0420014163657528	0.204094540364111	0.241722941439574	0.214639385410799	0.236707530302598	0.195871561930061	0.195572075673833	0.242253428374984	0.0421014795429482	0.0420014163657528	0.0426198761435621	0.200036671947234	0.222338990774295	0.242475104471654	0.223990445963855	0.0420085727520237	0.261129430483138	0.0420506995204438	0.235609698912329	0.220686340821467	0.0420085727520237	0.205886912117502	0.0419946145478048	0.230473213237064	0.0420293044008327	0.0420085727520237	0.0426919572071258	0.0419946145478048	0.237063115808156	0.206322053936512	0.198957837312524	0.201047009380336	0.0422794195494453	0.0419946145478048	0.230602045492526	0.0419946145478048	0.0420654470772483
PPP1R1A	0.127790690323261	0.125675041129312	0.130957839591807	0.131004155829032	0.146905069183074	0.13932949007063	0.303032150391622	0.117704051669469	0.302414650184201	0.117611234584783	0.10795796249875	0.121534092146034	0.214434822686076	0.114785209858971	0.118141815579329	0.124920916720798	0.115986119946411	0.118691125803323	0.1010756472611	0.136638825695808	0.21185202926017	0.199262645445791	0.366235660331436	0.155203823134528	0.136901159950376	0.124519583367129	0.136549899229641	0.158546241732298	0.160331261409193	0.18476447197911	0.110547174433862	0.12033916304917	0.226760260786158	0.15982745226348	0.169663087782808	0.147022256655647	0.158305011184366	0.16630077094341	0.191199793659831	0.221450041120873	0.126497135500577	0.155655494191447	0.120614222433946	0.118003660072774	0.231303679572936	0.188882499199044	0.10730567310969	0.185612679791308	0.179552762358372
CHN2	0.10342602759979	0.221911547973334	0.152509722562375	0.160393153247931	0.154842463203093	0.12820170377245	0.400710577155306	0.179965561856143	0.28201922435335	0.144546086282591	0.179965561856143	0.089044579980313	0.449708884622091	0.169200602122789	0.116102510999697	0.170160571850153	0.147137027354446	0.11922464010826	0.122889097754158	0.124753705310047	0.486090926265387	0.411270321167934	0.267047304330599	0.132620290278555	0.139907909371533	0.185577361334272	0.122295312668191	0.459588964417383	0.124611947423167	0.437870451111138	0.0852182782523521	0.16815414229875	0.403266521961563	0.149414439348888	0.495883326232107	0.107535019474022	0.413859133444625	0.439206481839922	0.29083677480985	0.439592362983885	0.173587999835416	0.182009961035138	0.152540224681691	0.135224423739746	0.456557131574503	0.423577191125909	0.179038142125198	0.442749807517235	0.433852647525292
LRRC37A5P	0	0	0	0	0	0	0.0426054179931717	0	0.0425023320998351	0	0	0	0.0420014163657528	0	0	0	0	0	0	0	0.0421014795429482	0.0420014163657528	0.0426198761435621	0	0	0	0	0.0420085727520237	0	0.0420506995204438	0	0	0.0420085727520237	0	0.0419946145478048	0	0.0420293044008327	0.0420085727520237	0.0426919572071258	0.0419946145478048	0	0	0	0	0.0422794195494453	0.0419946145478048	0	0.0419946145478048	0.0420654470772483
SNORA5A	0.674764056585528	0.805289346353999	0.677248828227885	0.668893323743268	0.687620283034962	0.67288697429866	0.0426054179931717	0.768904618021208	0.0425023320998351	0.737935370150802	0.680801216628407	0.688306801148304	0.0420014163657528	0.716037050880523	0.757945969698477	0.741395403675064	0.720293605125955	0.772611663815274	0.738600156400561	0.76626568758454	0.0421014795429482	0.0420014163657528	0.0426198761435621	0.776961769566886	0.737441033888769	0.69110919368958	0.741884734335283	0.0420085727520237	0.689121531614176	0.0420506995204438	0.803083685055942	0.785537517266291	0.0420085727520237	0.745386383827348	0.0419946145478048	0.66978965986392	0.0420293044008327	0.0420085727520237	0.0426919572071258	0.0419946145478048	0.759595834229768	0.62519852515874	0.771259739748972	0.725190378123547	0.0422794195494453	0.0419946145478048	0.783544264967497	0.0419946145478048	0.0420654470772483
SPINK13	0.0945384852468436	0.207244509362889	0.139099549614228	0.123346566614053	0.205926176611416	0.392937931626679	0.0426054179931717	0.24158978004302	0.0425023320998351	0.198171685000658	0.100228162770741	0.0887666062106958	0.0420014163657528	0.377014302054443	0.461834480850589	0.128366354393932	0.221866756705895	0.121199385701037	0.25950899950368	0.119671920369038	0.0421014795429482	0.0420014163657528	0.0426198761435621	0.107200136083519	0.116542279847051	0.293123799216012	0.138279270735136	0.0420085727520237	0.22002467602519	0.0420506995204438	0.118254906739087	0.153014484091379	0.0420085727520237	0.11962730774414	0.0419946145478048	0.249957267521124	0.0420293044008327	0.0420085727520237	0.0426919572071258	0.0419946145478048	0.220645403942765	0.110417767538157	0.19163776205156	0.345499507781609	0.0422794195494453	0.0419946145478048	0.272856067872595	0.0419946145478048	0.0420654470772483
SPTBN2	0.761953197055236	0.80011584238699	0.671071348725721	0.762635581238518	0.661674500107844	0.674764056585528	0.927317040660392	0.704125261715671	0.937751425407865	0.70830361541805	0.722722010510405	0.655771644342493	0.921238441516204	0.716513544431364	0.694186364109616	0.730122250964906	0.699722863897077	0.673880914180516	0.68409663690106	0.744039860584965	0.931915938447088	0.738106043102564	0.921332661079695	0.721106505402078	0.656166615836513	0.746368671989811	0.711601154349493	0.903456462133893	0.655771644342493	0.901762433300789	0.820910309447583	0.646650383221239	0.873216021740312	0.748373410057562	0.828359179356315	0.615671713209884	0.924817936266249	0.743063391075965	0.917383350892177	0.916875419996091	0.715730539854466	0.688433092112604	0.66233193690561	0.727604996275862	0.935685734143513	0.915527170030656	0.740600553558122	0.924016770374565	0.794682688732908
STAT4	0.141844864236809	0.165079692125065	0.149533435171782	0.121176819653839	0.276774068973486	0.137043070985329	0.975628706287016	0.117469591178428	0.971232821865695	0.139704994134769	0.132620290278555	0.153699508019687	0.975189072233626	0.142019634513567	0.143167133692177	0.14810379359859	0.158546241732298	0.163513575694149	0.136956981359771	0.137539940076383	0.971232821865695	0.974378128345134	0.967811054437036	0.138985558355598	0.146384405740087	0.122151809780771	0.144603088497393	0.968122662670923	0.117358795664969	0.975189072233626	0.101679460645677	0.153519636893551	0.972369652337206	0.176681997548035	0.9510947293438	0.142248340404309	0.96217663295123	0.948442341934482	0.966013193395752	0.968438471474988	0.142853301721348	0.111834285727052	0.14810379359859	0.13993666511419	0.97688524023348	0.975189072233626	0.137131712037953	0.968438471474988	0.968438471474988
CFB	0.421879125760065	0.567749245815987	0.380754050573485	0.445575364153715	0.386373424057072	0.508810836773534	0.926918283083829	0.468317635851649	0.907373787662884	0.360872616083458	0.34157286816441	0.416338176380505	0.885044786284857	0.631586472590175	0.423754627883836	0.35615622213203	0.386071602589058	0.390150798553216	0.451730913686092	0.324225634588723	0.657907921047712	0.91717948803183	0.928318880848735	0.459805946689826	0.36298784459352	0.479526582031574	0.418165338026691	0.848097128250574	0.379712045716382	0.812022892758537	0.423035257509624	0.410693383700762	0.789126108358162	0.387347161406835	0.91074802677953	0.424371516551247	0.879147562881909	0.932506477446133	0.732248692997306	0.934748130170042	0.541435600961415	0.35194035402859	0.451032492986118	0.508810836773534	0.910018369480211	0.932206950067888	0.442358283842342	0.914577384639453	0.764753282849786
TBX5	0.106228163536335	0.201047009380336	0.123776853878114	0.136348113177325	0.0704350406045533	0.054977312606703	0.498493788563343	0.11265278354842	0.508674607139466	0.104959340139252	0.265912750346654	0.0970988018686141	0.418165338026691	0.0708852879628015	0.0740970440010833	0.108605300365815	0.0906432864629704	0.0721058291534309	0.0891584134318918	0.103486606663149	0.414288727504078	0.365752631001387	0.445575364153715	0.0760388359773438	0.114479230222713	0.16533449649997	0.0638797261334336	0.466123610757575	0.0770439832999516	0.417819754184006	0.187267900054637	0.107494204383622	0.391460590952949	0.101096182185228	0.284748300812717	0.0851842566427118	0.451633134251381	0.424643379228554	0.423665694958127	0.420931696553936	0.0922325754679589	0.187772750238222	0.0791255507316136	0.0790210164906425	0.479402436315008	0.384781014832962	0.217384770493522	0.356769393899554	0.56576290643484
IQGAP3	0.107915813278401	0.108168433792723	0.114129497132133	0.134192437316793	0.124705415640228	0.151240531771331	0.264934114213526	0.103566281749215	0.292364755719749	0.115206694125345	0.114632194671298	0.132867945937097	0.319054009586086	0.0970214212248881	0.117037334255396	0.110803616933948	0.115853183839067	0.12033916304917	0.114129497132133	0.118508093645867	0.267099782207767	0.260640515559301	0.250099835138589	0.122792713031347	0.118093259764482	0.101679460645677	0.105957550220951	0.356972392121327	0.131902594442836	0.220271581136602	0.131114488722776	0.113038303519173	0.344803364600129	0.12003746279155	0.27175341136105	0.1235617407919	0.225697664652662	0.421103051092211	0.314232215726083	0.316689931184748	0.102166512801544	0.114569833651314	0.113865150428849	0.101801136109899	0.308782408315102	0.219354140840231	0.0944798084471898	0.310956069604752	0.285684086524619
AC010761.6	0.0236766044615533	0.0220960976108974	0.0203654049932874	0.0262284376995865	0.0213013902020773	0.0203111194612028	0.140051352872086	0.02482709649886	0.159236580075814	0.0264375940905403	0.0234074653772075	0.0197948928978356	0.159024708572089	0.0219135587660701	0.0227996589980054	0.024166141069304	0.0196410870792489	0.0227879618723209	0.0251696405309678	0.0263941338860298	0.156980242353812	0.144925103605892	0.143054937126732	0.0261471309584607	0.0233178058594604	0.0313524955950337	0.0241790923462645	0.17825370760235	0.0228053813656575	0.145951044443577	0.0202811588855384	0.0235743405742354	0.161361044863481	0.0235498841263979	0.145863325740469	0.0248466438284674	0.196655742724375	0.163480150423312	0.153367588828238	0.142334892591432	0.0224940716346687	0.0250568844462923	0.0223079485844102	0.0232872041803215	0.148568530521857	0.156583359349679	0.0223462706151136	0.175780392084335	0.162947636244929
STRA6	0.290783587415234	0.372203678312284	0.417819754184006	0.269742915622865	0.434856654785889	0.426361852369638	0.0426054179931717	0.311318969702663	0.0425023320998351	0.342931371923289	0.366029862105287	0.271109184733827	0.0420014163657528	0.371427490909769	0.426088336022944	0.39425602605555	0.502489414713572	0.441679342141871	0.314171793624982	0.379055591164917	0.0421014795429482	0.0420014163657528	0.0426198761435621	0.385538856200768	0.412367848967564	0.409133185681764	0.4539569911425	0.0420085727520237	0.419377107776217	0.0420506995204438	0.331450179031236	0.385320061791735	0.0420085727520237	0.464937324330741	0.0419946145478048	0.536046261630608	0.0420293044008327	0.0420085727520237	0.0426919572071258	0.0419946145478048	0.362640787499689	0.48443898080588	0.237856738727417	0.329486030643177	0.0422794195494453	0.0419946145478048	0.309361146408703	0.0419946145478048	0.0420654470772483
LMBR1L	0.0759754911905275	0.0760235348576101	0.0747355953699868	0.0803061525936044	0.0750779574113272	0.0817434332115444	0.233804180972289	0.0969618940569085	0.192363789928068	0.0968639509607456	0.079317416489057	0.0728580954618144	0.19414508878221	0.0876725905107046	0.0888212187322659	0.0976550147526958	0.0877089272007718	0.0769783427167341	0.0858078508814571	0.103898069705015	0.208015638403219	0.189849851958277	0.228596112530409	0.0845419191958452	0.072490802058002	0.0903808599497032	0.0732080094017501	0.192883741046884	0.0803563584420912	0.183992717407728	0.0758263413188963	0.0811179216920774	0.193399847480402	0.0994844302961901	0.191526245145131	0.0836239454350491	0.185396490932013	0.21624906040341	0.203783345640855	0.222040006129691	0.0802542482786661	0.0664668947249465	0.0968236120820824	0.0856570371183542	0.18634518240371	0.15538576610717	0.0810103346151807	0.208596118569112	0.202019683935871
PDK1	0.353666652842149	0.933100884691646	0.449610249823687	0.246060998511772	0.334697125214862	0.941882225080683	0.0426054179931717	0.82046480017953	0.0425023320998351	0.576635577323998	0.235609698912329	0.351277165858486	0.0420014163657528	0.911982807116838	0.919102261787099	0.355540152292331	0.421273686447692	0.612102132086587	0.367222174088207	0.561642061505053	0.0421014795429482	0.0420014163657528	0.0426198761435621	0.687752843283305	0.645805982054737	0.763438906176907	0.580570252964574	0.0420085727520237	0.529277258555577	0.0420506995204438	0.423577191125909	0.500977992123269	0.0420085727520237	0.319424152383899	0.0419946145478048	0.360327086719478	0.0420293044008327	0.0420085727520237	0.0426919572071258	0.0419946145478048	0.892300390320766	0.58601613811541	0.585331589799131	0.733939611514655	0.0422794195494453	0.0419946145478048	0.922215135802586	0.0419946145478048	0.0420654470772483
C3orf35	0.397599290035312	0.61008369987994	0.689535067721793	0.725991146899785	0.671203449486531	0.28201922435335	0.0426054179931717	0.535511656288084	0.0425023320998351	0.712051622345983	0.52408435412194	0.381046651462267	0.0420014163657528	0.596502645037041	0.443232745022337	0.678941821018896	0.802009291908879	0.378194296820118	0.679752689111364	0.793833664514364	0.0421014795429482	0.0420014163657528	0.0426198761435621	0.39325260735313	0.709073401152928	0.397755399069475	0.733423981578889	0.0420085727520237	0.615972774852692	0.0420506995204438	0.387565463997534	0.663272922218594	0.0420085727520237	0.367503738783019	0.0419946145478048	0.415398124977072	0.0420293044008327	0.0420085727520237	0.0426919572071258	0.0419946145478048	0.661674500107844	0.703503714869072	0.700790145903041	0.669540879783633	0.0422794195494453	0.0419946145478048	0.482684387219177	0.0419946145478048	0.0420654470772483
UBAP1L	0.725353116611585	0.831188714677468	0.649185256697242	0.860224546089184	0.807330950351283	0.568419791740613	0.0426054179931717	0.765087422004889	0.0425023320998351	0.792522838800959	0.707977986157907	0.637099053951284	0.0420014163657528	0.769409358594696	0.568023248151727	0.768589508318774	0.569350823590751	0.757599445833789	0.702290197197638	0.687489765256941	0.0421014795429482	0.0420014163657528	0.0426198761435621	0.570533076177746	0.855321055434904	0.807330950351283	0.675945019101206	0.0420085727520237	0.500353688602477	0.0420506995204438	0.76592354737533	0.713173648856768	0.0420085727520237	0.667441476874382	0.0419946145478048	0.529413615711166	0.0420293044008327	0.0420085727520237	0.0426919572071258	0.0419946145478048	0.688026395806482	0.49172347206011	0.614971376207187	0.687620283034962	0.0422794195494453	0.0419946145478048	0.765087422004889	0.0419946145478048	0.0420654470772483
PRF1	0.460342275085522	0.544090729750685	0.45802001541485	0.390379577244134	0.475658602588124	0.541032630889297	0.86411997663503	0.314353681999931	0.839555436517064	0.328668897204018	0.381946093567255	0.457714889303747	0.831928597194574	0.380602355856372	0.445671417212353	0.420755474377978	0.479292283800653	0.479402436315008	0.356972392121327	0.384105478737312	0.864251059824007	0.817300424701665	0.850160644137453	0.455826059604958	0.492593255890909	0.265573364487297	0.393796059113963	0.851079919286382	0.434304375238738	0.815454543510608	0.460131086324834	0.385768911429203	0.872734622932319	0.41686825080469	0.869955240253126	0.44373449453834	0.837114990964436	0.860857809353523	0.841793095137772	0.856528632276536	0.386898288310099	0.448311970730122	0.413771445085446	0.331513149634129	0.851079919286382	0.786349177625496	0.319600411153598	0.82496198653228	0.855321055434904
MMP7	0.344867396457196	0.398226736640003	0.337480700730827	0.396813451614092	0.343307812054178	0.32428808855289	0.0426054179931717	0.31790149913662	0.0425023320998351	0.30794677365355	0.32173618800017	0.338570436996591	0.0420014163657528	0.353861264980497	0.365610872394641	0.333736473641481	0.353275206178748	0.365256658853888	0.292961982836375	0.331258747958913	0.0421014795429482	0.0420014163657528	0.0426198761435621	0.342736808285234	0.362160882101528	0.319842251563744	0.327222794587869	0.0420085727520237	0.345563407953516	0.0420506995204438	0.375858000609067	0.334435289369239	0.0420085727520237	0.328792460379917	0.0419946145478048	0.360199465086976	0.0420293044008327	0.0420085727520237	0.0426919572071258	0.0419946145478048	0.34660032590159	0.302639769029683	0.383447279091397	0.380451921762998	0.0422794195494453	0.0419946145478048	0.363463013700656	0.0419946145478048	0.0420654470772483
AQP7	0.551276807247264	0.652786975411119	0.421794698272111	0.578605570306776	0.445862884819505	0.4879927727702	0.840831647821558	0.620511600849819	0.86656489041462	0.506508052922845	0.51613586263913	0.494897354949783	0.886785992585299	0.408061870649861	0.389613155257592	0.465251301788694	0.525691865743531	0.506895651835656	0.607527781678229	0.593816357195861	0.901868221069199	0.858899838126973	0.857078406136438	0.470284254548516	0.520282860004205	0.617133965220791	0.441115107326212	0.924613983200104	0.503350059604072	0.911363395540465	0.657504775848287	0.485154377941313	0.888897686829199	0.466123610757575	0.855321055434904	0.415909393274432	0.888438156291758	0.845437822224061	0.863360003846375	0.869336727944176	0.478826801464867	0.466447214824132	0.354942965967573	0.416077108279807	0.867948362239439	0.844178081296529	0.527813204367551	0.871963433776782	0.930914391295435
HOXB7	0.0623441393532319	0.0403075739516595	0.0447570463860209	0.0572711143814129	0.0850394425674987	0.0473728582066004	0.37912873503087	0.058981664071235	0.284341632275993	0.0554221547151226	0.0623441393532319	0.0401342171623039	0.322483181553202	0.0410773561008532	0.0528094292742061	0.0613075584353327	0.0658105785751315	0.0498516711729086	0.0449883165949435	0.0501342971457307	0.413946678903359	0.348859953598171	0.432282807566631	0.0577897394579387	0.0653828779904195	0.0562167756052577	0.0753791489253615	0.388924921997036	0.0521871891854306	0.342736808285234	0.0806228800944343	0.0845792140038081	0.277516207198181	0.0563943724601006	0.382547412151281	0.0618379683841349	0.325520478746234	0.313173848611697	0.323915257251145	0.339399423051471	0.0625520147580587	0.043415757130983	0.061422906557514	0.0506742161077499	0.414968020067497	0.373203728256531	0.0913450304926601	0.317046367759291	0.333412862165217
NOVA2	0.0240904865466047	0.0113339398487986	0.0904173448731109	0.059072596895661	0.0196026582273958	0.0165922330775855	0.538607158056368	0.0309539107047988	0.361072528123629	0.0291200394508652	0.0802367275737084	0.0716112060198136	0.532096582590044	0.016137425595871	0.0149549010635854	0.0286435635598014	0.0455710754330479	0.0681732864558183	0.0164688238447427	0.0182534099421688	0.39878576264826	0.336401276960772	0.428144366618684	0.02619217801605	0.0640584042043753	0.0801844144604673	0.0208753874278988	0.434577962541618	0.0152880066813331	0.664587755605235	0.0760388359773438	0.0398384271742961	0.322981796387544	0.0309825029460734	0.342412169827339	0.0690956537950554	0.580437106478216	0.731592168215853	0.321067681459396	0.409057563389648	0.0186480303814191	0.0975380648102183	0.0162787118873704	0.0133980994795682	0.387347161406835	0.369113240765991	0.017804971951868	0.370451612642009	0.545819311952236
AC018804.1	0.139272733618596	0.140873759052622	0.108876888624901	0.0942307621048971	0.116345177344778	0.142970644679553	0.470724106990756	0.114697257086301	0.616246135623109	0.118738290951814	0.129547099923992	0.151356117415529	0.643982245426548	0.15112060966237	0.131542120303534	0.113886256431352	0.100935497972705	0.109107178923048	0.0998099478836726	0.104649039675112	0.531019431789125	0.543563505048082	0.767934719376731	0.113038303519173	0.1036894857984	0.109212245753271	0.121887796902713	0.629530153328588	0.136377347486058	0.480347560858248	0.07468437237836	0.114676032780033	0.775106023439621	0.12820170377245	0.764595835164234	0.148301767526255	0.460876855337447	0.8372558369709	0.719950540748726	0.661544360797826	0.105172178026889	0.104669054419495	0.101578199128832	0.109749844215647	0.629225882206074	0.547974830944148	0.110694335962835	0.662871523820213	0.548621591792567
GCH1	0.109858275512227	0.108126251650471	0.105606141547166	0.116453649898374	0.108939776119753	0.112610930668263	0.174325033763478	0.0991682267824404	0.20194059226783	0.108668167897769	0.0984399466417542	0.107703488152975	0.279828610803159	0.0995647830786875	0.104754009674952	0.110996276003773	0.104038284884135	0.104875092731482	0.104773920292525	0.119993918543662	0.245512928105139	0.19744559277249	0.182080362923801	0.113493345397533	0.101598503876308	0.0965287309879909	0.106785828361605	0.262045320912762	0.113384576652636	0.189348459189498	0.114896652435071	0.10285749403756	0.267047304330599	0.110096417695823	0.22920433193973	0.112996795303422	0.190392081864452	0.309834237775419	0.181206497877917	0.230951329403882	0.111983877699185	0.0954548314946533	0.101138392605602	0.10504493195098	0.21520983944339	0.177427668925145	0.0978868210368546	0.241280509446665	0.210671380386814
NPM1P25	0.95030925585851	0.410608216254676	0.871471133631962	0.86411997663503	0.892636196233878	0.950049024778504	0.0426054179931717	0.945290922015051	0.0425023320998351	0.874709161489301	0.859171657460771	0.909065285627172	0.0420014163657528	0.825269538367219	0.900163245349093	0.925524639784956	0.739748243526616	0.864518578082434	0.87208589256686	0.93062013627386	0.0421014795429482	0.0420014163657528	0.0426198761435621	0.928318880848735	0.722722010510405	0.876421834394337	0.940064635510317	0.0420085727520237	0.797571933923795	0.0420506995204438	0.72877989948943	0.894538243311481	0.0420085727520237	0.934646147160932	0.0419946145478048	0.927214469583701	0.0420293044008327	0.0420085727520237	0.0426919572071258	0.0419946145478048	0.897095197529173	0.90047438180443	0.847960755993736	0.856941169106196	0.0422794195494453	0.0419946145478048	0.728611997277929	0.0419946145478048	0.0420654470772483
N4BP2L1	0.0357629530668056	0.0616887270409234	0.0282546141735435	0.0371123262141037	0.028279090894734	0.0336108344743507	0.0426054179931717	0.0335277911829948	0.0425023320998351	0.0403075739516595	0.0363189877580642	0.0359996791821218	0.0420014163657528	0.0393296346452042	0.0268719951544776	0.0281286646707635	0.031142539085976	0.0329003144244226	0.0317974367655329	0.0411050302992887	0.0421014795429482	0.0420014163657528	0.0426198761435621	0.0337026393289425	0.0316836613334891	0.0329106097245482	0.0313104633125921	0.0420085727520237	0.0448737515102915	0.0420506995204438	0.0340054889378081	0.0300254148071156	0.0420085727520237	0.0333913223419188	0.0419946145478048	0.0293515017450189	0.0420293044008327	0.0420085727520237	0.0426919572071258	0.0419946145478048	0.0354464470935479	0.0326280046060715	0.0287798398656038	0.0350487065341801	0.0422794195494453	0.0419946145478048	0.038994051392233	0.0419946145478048	0.0420654470772483
RAB25	0.817763115926353	0.8804493245596	0.361275894289789	0.748902038965068	0.761442530393524	0.39752369014211	0.745229322503064	0.448311970730122	0.881380876606738	0.655897171149562	0.746039110716345	0.453033586723829	0.924514238271303	0.643698606388371	0.32534226184733	0.684904071164501	0.662871523820213	0.611064292920049	0.800747686204227	0.335263816662095	0.900576723050367	0.687065304946707	0.885399565602771	0.350289797287304	0.806063490930219	0.810755641717771	0.556457838680032	0.923411676182677	0.411350294692095	0.874835066374304	0.602588757764309	0.578334652788089	0.56123309253919	0.484560929863917	0.653336023520413	0.487386043880419	0.745229322503064	0.636524614989605	0.897211597812603	0.89971887951251	0.474085058456112	0.506638591369582	0.660610753332277	0.449912927074805	0.913554725711602	0.901868221069199	0.607666567763125	0.877836234898208	0.918179389882955
LINC01020	0.80169362245007	0.268269076981404	0.615108373797817	0.741884734335283	0.561642061505053	0.162539178220961	0.0426054179931717	0.405813879223473	0.0425023320998351	0.368341112146269	0.809350609919437	0.713015733213384	0.0420014163657528	0.743711710534127	0.513040069692358	0.627338774861911	0.860857809353523	0.478029456472973	0.748561139436413	0.595835261979359	0.0421014795429482	0.0420014163657528	0.0426198761435621	0.581097294785403	0.664050610787079	0.743063391075965	0.746857970647684	0.0420085727520237	0.414545774356021	0.0420506995204438	0.38719573817034	0.719950540748726	0.0420085727520237	0.567481395554223	0.0419946145478048	0.757085891016833	0.0420293044008327	0.0420085727520237	0.0426919572071258	0.0419946145478048	0.604010159501017	0.780899936592293	0.586423373540361	0.52767543411146	0.0422794195494453	0.0419946145478048	0.580707663965387	0.0419946145478048	0.0420654470772483
C2orf40	0.159674081667398	0.402631273215783	0.230905765905098	0.197220589550249	0.222381469350592	0.145492609535489	0.93131507873339	0.180826856762446	0.913449808455922	0.188664432835983	0.301957885085504	0.191751283063135	0.901108909597332	0.150685448053946	0.133149490515783	0.198432366164213	0.233224410558175	0.109536081478114	0.19945267006361	0.156285218569186	0.883058479600621	0.920621318262252	0.872466267214745	0.133551963731546	0.163846877906289	0.215703330328423	0.153103530549099	0.844310043875757	0.171084197094031	0.854220238580489	0.308720953230862	0.246965908111428	0.910121627822618	0.242919069558696	0.93589731941539	0.20886756164348	0.890940264587956	0.923811260948089	0.873094340344993	0.925334346210163	0.224806221795712	0.300202545287108	0.144263287539783	0.160362625612933	0.92941676271791	0.901543135018896	0.283457399469947	0.913759985193369	0.886435058471377
ABCG1	0.0683743237798245	0.183464611036125	0.0798694319390175	0.0755779471413773	0.0924579549703592	0.106517540458023	0.423929826553541	0.0766930222862882	0.451928218022291	0.0800267055179039	0.0762232069912837	0.0783653143151835	0.416166383447697	0.0801844144604673	0.0934483239900323	0.0841088257113898	0.0858640827911614	0.075611502475751	0.0700691606461411	0.0751960548773943	0.429963617287603	0.32691036113563	0.514222812104103	0.0844003100818832	0.0878069087463839	0.0932757492412819	0.0775881727157846	0.39325260735313	0.0736048113725772	0.391230232267921	0.0711421725554607	0.0858640827911614	0.431357305367373	0.0845611314225797	0.415909393274432	0.0979247842646747	0.389308680294243	0.491592067311005	0.491837025837344	0.410855410855977	0.0852550709385471	0.0899670824233173	0.0819932757364851	0.0750301525268419	0.479646875893669	0.486212292276732	0.0932757492412819	0.578605570306776	0.496495967204591
KIF21B	0.324912066994327	0.245784969430341	0.284186483438079	0.206283605928838	0.252256259094457	0.212330838431049	0.0426054179931717	0.303146953707614	0.0425023320998351	0.233486867718214	0.205452813515726	0.30127986776618	0.0420014163657528	0.197037696185044	0.236793712635618	0.22345223941705	0.311018792029153	0.257976790224404	0.343566509826457	0.208674177754936	0.0421014795429482	0.0420014163657528	0.0426198761435621	0.217727812995305	0.369113240765991	0.287981381662536	0.212663550572657	0.0420085727520237	0.233267615418956	0.0420506995204438	0.406640820262799	0.275977145065449	0.0420085727520237	0.266999281769335	0.0419946145478048	0.233978963263683	0.0420293044008327	0.0420085727520237	0.0426919572071258	0.0419946145478048	0.208015638403219	0.281510126671827	0.206682615053886	0.188628935362578	0.0422794195494453	0.0419946145478048	0.310607065056736	0.0419946145478048	0.0420654470772483
ACADSB	0.0256677504378952	0.0257457584518864	0.027930918117459	0.0292901889847018	0.0261132832451938	0.0498365928009012	0.311503037675388	0.0295069546970354	0.285379815233922	0.0259162944840465	0.0368020843506712	0.0211362614883756	0.209691484412303	0.0233664001732946	0.0234315886369127	0.0237073784061736	0.025503240674865	0.0269722391422126	0.0272645498891203	0.0246741651958443	0.306254934183131	0.193662792308968	0.316507541419665	0.0246868832277177	0.0283884242006009	0.0282873795319799	0.0242176580616933	0.245512928105139	0.0257101925123296	0.210671380386814	0.0301680606993399	0.0262135795652612	0.310840047747688	0.0250503220535164	0.162734265345478	0.0214863186045879	0.238882155295888	0.20728361513174	0.304701245938501	0.183065771944073	0.026048559422187	0.0256819385731532	0.0225777449661954	0.0239051304543863	0.321676827062172	0.165814436853461	0.0243439103404871	0.221406531456193	0.257150978562366
GPRC5B	0.150296018741021	0.289184903172775	0.176215874325964	0.157928222913967	0.158176976126582	0.221150436287111	0.278349025396274	0.173055002506468	0.261176736538511	0.164357204148704	0.187341935793368	0.146759225645542	0.217384770493522	0.181696213908309	0.14227500114381	0.151740155304796	0.147312806027322	0.159087201762689	0.1432268573499	0.164035641754104	0.259604710145881	0.204328358735205	0.246507388492511	0.157588329877134	0.198736808924881	0.164547965797762	0.160331261409193	0.190537583114543	0.17897027456224	0.240357914230026	0.229334484631305	0.187876246495554	0.217344694557897	0.182754457095784	0.334185786034202	0.141786660231323	0.209646789703471	0.243648334836611	0.209077097046888	0.197149730875343	0.167669217223825	0.230645641478758	0.155082022764004	0.16877135954053	0.214229649825752	0.223491687275652	0.186799864743064	0.219144811820775	0.187517126298246
FADS6	0.0741938590670835	0.316145723695241	0.0733204881939	0.066035076773272	0.079627919104995	0.0788465625443184	0.0426054179931717	0.0704350406045533	0.0425023320998351	0.0733691047152674	0.279430249170924	0.0924952365802846	0.0420014163657528	0.0702763960414439	0.0744852851046264	0.0729853753367989	0.0868258430847476	0.105336778666066	0.0804459149135851	0.086034859907344	0.0421014795429482	0.0420014163657528	0.0426198761435621	0.07468437237836	0.0949662089648382	0.105084301210328	0.0812399252284596	0.0420085727520237	0.0758775410012529	0.0420506995204438	0.0729694312906161	0.111141553393793	0.0420085727520237	0.0919470624678475	0.0419946145478048	0.0761228371207016	0.0420293044008327	0.0420085727520237	0.0426919572071258	0.0419946145478048	0.0728757397020666	0.0735099999002046	0.0749818190384399	0.0752454849125424	0.0422794195494453	0.0419946145478048	0.0692694619025406	0.0419946145478048	0.0420654470772483
CHST11	0.0779753421491717	0.0753968466978328	0.0878812623176545	0.0826029289258034	0.0892325403752163	0.0829797497573036	0.0426054179931717	0.0715789680900553	0.0425023320998351	0.0766247901849965	0.0828175755804579	0.0672446870772945	0.0420014163657528	0.0790210164906425	0.0940592075430466	0.0867493941626683	0.0935055071086227	0.0625223949079866	0.0812767571449538	0.0792997419792239	0.0421014795429482	0.0420014163657528	0.0426198761435621	0.0813848290636831	0.0897129415380252	0.0731592495487817	0.0919278300656396	0.0420085727520237	0.0744353216868426	0.0420506995204438	0.0637592853876638	0.0903415003060645	0.0420085727520237	0.0857504075823629	0.0419946145478048	0.0801135117404809	0.0420293044008327	0.0420085727520237	0.0426919572071258	0.0419946145478048	0.0817261704294744	0.0798355128695531	0.0919869794647202	0.0936604596281869	0.0422794195494453	0.0419946145478048	0.0751460416761621	0.0419946145478048	0.0420654470772483
PSMB9	0.0921752556492945	0.104466170377645	0.0931621268923736	0.0998099478836726	0.09586206116422	0.113819769847774	0.230387858271686	0.0802542482786661	0.276871354175389	0.0959805928511486	0.0919278300656396	0.0893269524359522	0.303835953110486	0.0897473651182418	0.0900577358037206	0.0985173947032189	0.0929119933889698	0.090114230442432	0.0875246885086517	0.105667750933458	0.287034251956223	0.264689829931519	0.298416978396151	0.0960570121618099	0.0837873632305352	0.0788799344962345	0.0895256918035036	0.297418130279834	0.103101470563027	0.239683270717781	0.0970988018686141	0.086088573907198	0.369113240765991	0.0945190285348375	0.279232069097387	0.102385471096437	0.294776805060202	0.325461500259055	0.287085886076235	0.28562946348141	0.0974207562993637	0.0842179763758357	0.0904738863239293	0.0926277093895719	0.252406371920024	0.243188644546132	0.0890860779196435	0.289876339598433	0.289551088339619
GRID1	0.220354012140901	0.20256854971107	0.240036315139415	0.252115594289887	0.25965471879845	0.27692175296569	0.0426054179931717	0.21520983944339	0.0425023320998351	0.212086463406586	0.250099835138589	0.232828294751769	0.0420014163657528	0.24437311219938	0.212617713478636	0.246417894699428	0.216292006497624	0.19259143922266	0.209979551964636	0.234856030745755	0.0421014795429482	0.0420014163657528	0.0426198761435621	0.220354012140901	0.257199160594027	0.22920433193973	0.22002467602519	0.0420085727520237	0.231610503157399	0.0420506995204438	0.203468532421698	0.213654493787559	0.0420085727520237	0.252162871008557	0.0419946145478048	0.245784969430341	0.0420293044008327	0.0420085727520237	0.0426919572071258	0.0419946145478048	0.237900294225116	0.259272224996785	0.220772556370509	0.213988942099687	0.0422794195494453	0.0419946145478048	0.312687849402299	0.0419946145478048	0.0420654470772483
RETN	0.53394898878928	0.408892876482331	0.543957643795093	0.336909537016862	0.58149339361635	0.683048351044432	0.856941169106196	0.437964194287907	0.870979387034636	0.512528767302975	0.516393711326923	0.558852520285816	0.842644704094095	0.460986745393748	0.421103051092211	0.424110451191785	0.458429339513237	0.445090045037956	0.555517507923621	0.486564011921962	0.847823198401619	0.845720908724952	0.832819109019228	0.487501255518872	0.377672481877182	0.489537591370028	0.494521257083679	0.756108379633946	0.449105090807055	0.82284164160676	0.59501862741435	0.441972926463842	0.868832456415135	0.397443139853279	0.763763867803669	0.576891196057055	0.818676351274459	0.853539153284381	0.778584640551137	0.821660062595642	0.381121723258718	0.471055158580129	0.406475389113541	0.485154377941313	0.754926506675254	0.853539153284381	0.398385475789032	0.828059132799572	0.819423305372922
PCDHGA1	0.266310332612056	0.407479879564948	0.256130701112713	0.275477952179417	0.262293374060112	0.190175686735859	0.663530159131299	0.199842480699422	0.631146227732026	0.249174023233104	0.341889414549858	0.315177923499417	0.675415888039939	0.173254369462336	0.200732072810619	0.274034398657442	0.294164787576424	0.290457555293697	0.244596443810607	0.251314133272385	0.759430275831735	0.698104067262398	0.665233267255758	0.225269172535985	0.32607606756188	0.21654335441355	0.218435650924591	0.667587315755182	0.258256946153123	0.687752843283305	0.364979858172556	0.284341632275993	0.651132609157344	0.264689829931519	0.646218464203371	0.288714811927163	0.642996165416723	0.644411636101509	0.60230698060927	0.662871523820213	0.232699077730578	0.278988216416453	0.22056543796391	0.174935354307936	0.704727923962481	0.617282269537437	0.259319399048387	0.689402334706479	0.65386864905023
HVCN1	0.107200136083519	0.144263287539783	0.149033908429491	0.110482553306881	0.160455624616854	0.136405305295278	0.0426054179931717	0.0976741507546843	0.0425023320998351	0.129826947437125	0.144141236502133	0.122744210531732	0.0420014163657528	0.131542120303534	0.121607468060358	0.132171275435941	0.155804343809156	0.153134864988598	0.120826381923018	0.182857287044217	0.0421014795429482	0.0420014163657528	0.0426198761435621	0.0999300709830772	0.116855799178411	0.146097289368294	0.117153924448107	0.0420085727520237	0.1388677781799	0.0420506995204438	0.142248340404309	0.156734539682098	0.0420085727520237	0.151624109863691	0.0419946145478048	0.0988484253971617	0.0420293044008327	0.0420085727520237	0.0426919572071258	0.0419946145478048	0.140109201203138	0.143140434331542	0.142970644679553	0.111854786801351	0.0422794195494453	0.0419946145478048	0.119270385983588	0.0419946145478048	0.0420654470772483
CKMT1A	0.270332170844576	0.0827266795199384	0.167865469474104	0.292633109190013	0.305443012105587	0.0850044152721521	0.0426054179931717	0.269886268980073	0.0425023320998351	0.219392700946658	0.177018847056118	0.119671920369038	0.0420014163657528	0.368760290830628	0.160331261409193	0.34234896025005	0.175373081349528	0.366934799857041	0.144779438909339	0.136578847160335	0.0421014795429482	0.0420014163657528	0.0426198761435621	0.204867870994905	0.224248724957458	0.198319115531443	0.224851995293197	0.0420085727520237	0.123991592339892	0.0420506995204438	0.165079692125065	0.22002467602519	0.0420085727520237	0.254218093737743	0.0419946145478048	0.14882715190082	0.0420293044008327	0.0420085727520237	0.0426919572071258	0.0419946145478048	0.242742143683048	0.312208883537339	0.130756371072436	0.216499718840658	0.0422794195494453	0.0419946145478048	0.184869506577067	0.0419946145478048	0.0420654470772483
BNIP3P1	0.141931511248312	0.469524707532796	0.662748380968062	0.577932427426039	0.548486886404542	0.0560677559046673	0.0426054179931717	0.236930876792017	0.0425023320998351	0.341059353187719	0.519223106790971	0.653199016343013	0.0420014163657528	0.197525777318897	0.491092079294764	0.245603317409839	0.296208258106422	0.404663355035421	0.742216574203262	0.321429320332081	0.0421014795429482	0.0420014163657528	0.0426198761435621	0.319842251563744	0.482329386954514	0.357038661718937	0.300929365430708	0.0420085727520237	0.343184384231017	0.0420506995204438	0.208015638403219	0.437207690691868	0.0420085727520237	0.50982987065222	0.0419946145478048	0.391611806455712	0.0420293044008327	0.0420085727520237	0.0426919572071258	0.0419946145478048	0.260640515559301	0.37052315567469	0.189456341103869	0.273551083876484	0.0422794195494453	0.0419946145478048	0.296816545071587	0.0419946145478048	0.0420654470772483
TGM5	0.390150798553216	0.426907401267718	0.468644329667591	0.384258469062978	0.410693383700762	0.470617428990349	0.784527337079349	0.386970425752829	0.865151862218516	0.405982643665827	0.291937986392652	0.484560929863917	0.878308081440077	0.408892876482331	0.420582071066844	0.401030187070656	0.494771369315767	0.495139339261546	0.427263333444139	0.337676212200515	0.648878060017983	0.890162139465805	0.914067624144948	0.447131400597194	0.421972094367714	0.380306043491628	0.441017439181496	0.721419840405147	0.456876229991773	0.687620283034962	0.343184384231017	0.416952634976291	0.852863734310709	0.421972094367714	0.694906103278219	0.523424536106556	0.674764056585528	0.868450089938206	0.80011584238699	0.889253898452096	0.411609805061984	0.419632223414611	0.438251338487836	0.414968020067497	0.884572525982568	0.869822152589289	0.384628020315698	0.892066294329331	0.716848375175478
SLFN12L	0.305848806472427	0.114391357770377	0.209775824123493	0.233181001498382	0.305098632062076	0.0856206329146205	0.0426054179931717	0.222552484350352	0.0425023320998351	0.225870077391516	0.356907070873923	0.290991415725717	0.0420014163657528	0.0829246132379281	0.196695870226009	0.278349025396274	0.279382535457366	0.245603317409839	0.206923943725426	0.180584280995357	0.0421014795429482	0.0420014163657528	0.0426198761435621	0.219433851805202	0.284598452079272	0.240127682006312	0.197599393574102	0.0420085727520237	0.21528804727829	0.0420506995204438	0.317294707648542	0.262098431142641	0.0420085727520237	0.300873500538134	0.0419946145478048	0.213200642865815	0.0420293044008327	0.0420085727520237	0.0426919572071258	0.0419946145478048	0.215497545679835	0.340162380594044	0.259172636101581	0.137852034668167	0.0422794195494453	0.0419946145478048	0.25854038614042	0.0419946145478048	0.0420654470772483
CES4A	0.517410140979326	0.598445762139984	0.504464410377592	0.448114932712636	0.444607435127228	0.483037184702586	0.0426054179931717	0.439781545103739	0.0425023320998351	0.495013841938184	0.482923030228238	0.552484241934395	0.0420014163657528	0.465148551512412	0.450519926549554	0.508547551229919	0.548358475865377	0.498618771079669	0.504339887275899	0.52263325298106	0.0421014795429482	0.0420014163657528	0.0426198761435621	0.524890714560774	0.564700016175891	0.367435301364452	0.516393711326923	0.0420085727520237	0.320458226894142	0.0420506995204438	0.451130355554275	0.480347560858248	0.0420085727520237	0.421879125760065	0.0419946145478048	0.447229882016506	0.0420293044008327	0.0420085727520237	0.0426919572071258	0.0419946145478048	0.423929826553541	0.441972926463842	0.54715761623225	0.387421154848728	0.0422794195494453	0.0419946145478048	0.420148731723922	0.0419946145478048	0.0420654470772483
TSPAN33	0.504464410377592	0.605441901576956	0.550088819286825	0.605298241615008	0.559895874386381	0.638685707300572	0.0426054179931717	0.466893578503391	0.0425023320998351	0.494897354949783	0.549679813716839	0.430244193366868	0.0420014163657528	0.481971237716655	0.582558232360986	0.528084366645104	0.528758930013292	0.664313889081183	0.508810836773534	0.557793848779544	0.0421014795429482	0.0420014163657528	0.0426198761435621	0.497236711352103	0.541303076495724	0.523424536106556	0.6128181987564	0.0420085727520237	0.4879927727702	0.0420506995204438	0.488225198402689	0.582290967333738	0.0420085727520237	0.605858377913511	0.0419946145478048	0.55872169879543	0.0420293044008327	0.0420085727520237	0.0426919572071258	0.0419946145478048	0.494645771997818	0.526353667721313	0.584669940197344	0.517788716212865	0.0422794195494453	0.0419946145478048	0.505235274665305	0.0419946145478048	0.0420654470772483
PBX1	0.229598071286841	0.298636922793275	0.185577361334272	0.215659845885096	0.190791464305817	0.185117941456848	0.237457646091468	0.197183143316685	0.274728495534626	0.192006044775569	0.211927396482737	0.232784836540258	0.336336623752306	0.192518787085746	0.169430301208135	0.206365393521029	0.207601452604694	0.213988942099687	0.203353436468403	0.204443623086434	0.278206466890665	0.265126337195523	0.24368771940615	0.202096611945252	0.217638598092046	0.187376417315399	0.202292805516909	0.328792460379917	0.20529429063042	0.245829981335416	0.198020480007999	0.198357365057076	0.390997238073069	0.196581377942895	0.263851660560424	0.239154236077533	0.257005885761628	0.36168504039118	0.269349840219462	0.28729675081007	0.195311702450305	0.190679693438482	0.180209935612731	0.173021774378095	0.275776714534842	0.276429201214954	0.190641547504512	0.36168504039118	0.27815621246928
MOB1B	0.0130042234411546	0.0134384057960475	0.0121978582428169	0.0107957096065162	0.0132522385545977	0.0203256576134835	0.0426054179931717	0.0139294040446335	0.0425023320998351	0.0120287077353945	0.0113564680926717	0.0135578227681126	0.0420014163657528	0.0127636323534593	0.0129446968721388	0.0141241927041108	0.0119333994645161	0.00961739149071603	0.0119671963828011	0.0111030289046063	0.0421014795429482	0.0420014163657528	0.0426198761435621	0.0118833998100292	0.0116595687988509	0.0142341715853541	0.0144543675120024	0.0420085727520237	0.0135283761957379	0.0420506995204438	0.0135677769563632	0.0130618627993163	0.0420085727520237	0.0112202447624247	0.0419946145478048	0.0413955142132824	0.0420293044008327	0.0420085727520237	0.0426919572071258	0.0419946145478048	0.0132418840785616	0.0114200125737574	0.0120459317189291	0.0169376710117788	0.0422794195494453	0.0419946145478048	0.0119671963828011	0.0419946145478048	0.0420654470772483
NKD2	0.413771445085446	0.546083494403189	0.383069773345959	0.406066235478163	0.397443139853279	0.386750945198872	0.0426054179931717	0.382920925052124	0.0425023320998351	0.416606398598093	0.333224005284675	0.334501657865494	0.0420014163657528	0.363326981253656	0.394335494882682	0.375200362650074	0.380231117203827	0.365889777368526	0.35892846018959	0.435229488387679	0.0421014795429482	0.0420014163657528	0.0426198761435621	0.40764457980678	0.35636184962619	0.376790872294966	0.418336170517664	0.0420085727520237	0.384706629847895	0.0420506995204438	0.415744988384023	0.391460590952949	0.0420085727520237	0.370869448334697	0.0419946145478048	0.427613360045997	0.0420293044008327	0.0420085727520237	0.0426919572071258	0.0419946145478048	0.382174975191331	0.348793531249317	0.415223001405953	0.36298784459352	0.0422794195494453	0.0419946145478048	0.351408872214279	0.0419946145478048	0.0420654470772483
LGR6	0.370730034956106	0.351342584244426	0.342545929524499	0.331450179031236	0.360530190462424	0.349182593519566	0.0426054179931717	0.293944242844777	0.0425023320998351	0.330059671267417	0.34763048334655	0.352077280471594	0.0420014163657528	0.332967800241776	0.304814433387882	0.361893880945401	0.336336623752306	0.347180222378	0.339081038743862	0.333930505548048	0.0421014795429482	0.0420014163657528	0.0426198761435621	0.368618790562067	0.300820684528072	0.313288347113151	0.346991915931006	0.0420085727520237	0.287085886076235	0.0420506995204438	0.350947000063158	0.363804116300213	0.0420085727520237	0.335263816662095	0.0419946145478048	0.279579260837789	0.0420293044008327	0.0420085727520237	0.0426919572071258	0.0419946145478048	0.323362183323803	0.31741479249257	0.327536528161595	0.318933690793678	0.0422794195494453	0.0419946145478048	0.314534339807988	0.0419946145478048	0.0420654470772483
LHX2	0.0812213519927117	0.370382648589927	0.136667438459407	0.187843399180904	0.095339837936332	0.0919470624678475	0.366789834078495	0.0685642255995929	0.296870885105175	0.0897659966124823	0.158305011184366	0.0718333539016942	0.341314374138789	0.100410236874521	0.0476241208241317	0.0638656047104083	0.13147650949646	0.0663418826538437	0.0880889320728999	0.0600751131538682	0.235118105197747	0.316689931184748	0.242475104471654	0.0725220633401408	0.144234141018373	0.0831961000307031	0.0709818091598574	0.412030023913481	0.0634900837082535	0.422414482805042	0.193323588043793	0.119292012093176	0.241280509446665	0.103018114813964	0.336654475656972	0.0738691123300595	0.312932281427655	0.232406401778065	0.359796716672763	0.320154836824233	0.0867312554189108	0.13373641074492	0.077570830201177	0.0645896663826555	0.337739011630699	0.320401851290875	0.113865150428849	0.477246002131981	0.393169015272314
AGMAT	0.458321027579723	0.565099182140857	0.435781310115244	0.48220897062967	0.459383345829711	0.347244805129293	0.587363138086307	0.517410140979326	0.57819378601724	0.56483808502133	0.387793503481074	0.415744988384023	0.576635577323998	0.462153054120931	0.451830478589338	0.481618107340868	0.426726743494819	0.478256341079161	0.550612943155523	0.483497828458183	0.527944504553562	0.525026500134579	0.58149339361635	0.569740888539546	0.420148731723922	0.397832463931812	0.547563046778631	0.563637188237745	0.453341680480929	0.502856857883019	0.504339887275899	0.45602699443238	0.765260556097844	0.42832021605624	0.58547194022151	0.446351119997789	0.557655928747938	0.571204329838898	0.569611269128525	0.564569647636794	0.505621486183155	0.383146969984577	0.482923030228238	0.547974830944148	0.558459115654929	0.53981252021822	0.428231874919338	0.573957456702206	0.591535605943999
SLC5A11	0.387643546479828	0.95385077918113	0.395106536845564	0.419546132634101	0.374988561948578	0.343566509826457	0.0426054179931717	0.539941064939356	0.0425023320998351	0.555259930991368	0.384480721152603	0.358657628348649	0.0420014163657528	0.899828810775459	0.416077108279807	0.442847618616758	0.386898288310099	0.401348564157471	0.358248157696463	0.440267310694204	0.0421014795429482	0.0420014163657528	0.0426198761435621	0.509063845790224	0.379858189465585	0.506895651835656	0.497620348408192	0.0420085727520237	0.399187711831639	0.0420506995204438	0.407978093219086	0.449004006528381	0.0420085727520237	0.362715039912294	0.0419946145478048	0.387495145576254	0.0420293044008327	0.0420085727520237	0.0426919572071258	0.0419946145478048	0.448806466507823	0.339775578625203	0.475319661971759	0.734601060537158	0.0422794195494453	0.0419946145478048	0.481851986550973	0.0419946145478048	0.0420654470772483
UNC93A	0.252653179707141	0.210756700464927	0.268566111440569	0.32428808855289	0.28506810964671	0.185433324636069	0.0426054179931717	0.356632444490944	0.0425023320998351	0.336970018841213	0.161514377125126	0.191894549088155	0.0420014163657528	0.33232916298591	0.295820435487265	0.283199955685848	0.227722305055981	0.231656385745622	0.27175341136105	0.278599454333352	0.0421014795429482	0.0420014163657528	0.0426198761435621	0.289395476189132	0.23874663203508	0.464299182364511	0.330691155756599	0.0420085727520237	0.282839439410397	0.0420506995204438	0.331704250340177	0.284801131869127	0.0420085727520237	0.296095164937511	0.0419946145478048	0.212491666674744	0.0420293044008327	0.0420085727520237	0.0426919572071258	0.0419946145478048	0.297365082373796	0.237412517311862	0.326849503306124	0.426541568810413	0.0422794195494453	0.0419946145478048	0.409881160359729	0.0419946145478048	0.0420654470772483
CYP51A1	0.0681732864558183	0.106269135364422	0.0809769328235662	0.0537985137745325	0.0532546249798332	0.057598809337652	0.151269363444946	0.109947571240629	0.143167133692177	0.0505672016394061	0.0558730628679019	0.0778060546109778	0.134101605891799	0.0464810581239385	0.0479779000599003	0.051831217062932	0.0537398373705856	0.047087742069206	0.0539481012364086	0.101516590273965	0.13525433015964	0.180415094940982	0.141413395694797	0.0570907706662586	0.0856391907334171	0.0563795886600012	0.069710535532446	0.14514910881818	0.0502536694182162	0.13839767632848	0.0501646651253457	0.0564096261819018	0.145778058409491	0.0639087861795318	0.153668018357954	0.0676141485103308	0.133551963731546	0.134813102441611	0.138192092766363	0.134875667042866	0.0478895150527697	0.0719123327083989	0.0492566193246853	0.0446217180778473	0.135400471439667	0.214308802996196	0.0726165055712632	0.152952454547399	0.145008608986685
AP004782.1	0.027399074022425	0.0537554036438609	0.0371895019793555	0.0417573416172841	0.0328335892983241	0.0416397286195556	0.0426054179931717	0.0413670368668492	0.0425023320998351	0.0447880658227913	0.0603988525010795	0.0309250125970356	0.0420014163657528	0.0324978133266042	0.0300726247595556	0.0276713252989993	0.0346454020753951	0.0254130494819657	0.0440736580391087	0.0382286275199636	0.0421014795429482	0.0420014163657528	0.0426198761435621	0.0368548724679451	0.109558169792779	0.0349289235185735	0.0340764422272793	0.0420085727520237	0.0306241637997275	0.0420506995204438	0.0988898765366599	0.0322174545138537	0.0420085727520237	0.0304483682518436	0.0419946145478048	0.0478266608979578	0.0420293044008327	0.0420085727520237	0.0426919572071258	0.0419946145478048	0.0413820849097869	0.0533126377419017	0.0321535495326848	0.0353218052732256	0.0422794195494453	0.0419946145478048	0.0538889091074744	0.0419946145478048	0.0420654470772483
MYL4	0.671588721220278	0.797259462077283	0.770071686897771	0.825880558684356	0.726322953003172	0.776111807533333	0.934646147160932	0.682272345918617	0.938691214014432	0.712704808247503	0.726166223147483	0.626343064993537	0.915728748414909	0.877359995051488	0.71799579571278	0.702591702840187	0.725353116611585	0.755770192561406	0.708606239196449	0.729121209001546	0.942310995700897	0.927421857118359	0.934133111960181	0.696933597601652	0.731443386048344	0.836113094600041	0.713328275204387	0.884925249002023	0.812318159521822	0.872466267214745	0.548227469315115	0.747536184051329	0.939433694460281	0.78964005983827	0.930715592794885	0.663662264489557	0.907683170029616	0.937849905684139	0.927807642003062	0.90313727461335	0.799789267857071	0.812469621742511	0.832233687862571	0.835961309943897	0.927617919016012	0.913047091731696	0.8081346245488	0.875451279902332	0.933100884691646
GAS1	0.0331996272447067	0.0339558257036729	0.034669074060876	0.0427967909261663	0.0377762463363529	0.0484908729719932	0.163573855176234	0.0263155308783158	0.191489776264476	0.0337264795811894	0.0484008923536083	0.0333244334934629	0.180512160766437	0.0653061681908692	0.0386927175869536	0.0367086109090341	0.0367615605014679	0.0359095794117452	0.0329003144244226	0.0324429626095551	0.168739304447844	0.200267548349517	0.154213128217428	0.0264016272886943	0.0291112056683836	0.0318797443664325	0.027864604462023	0.185083836699733	0.0354724670569717	0.169430301208135	0.0324646780500923	0.0278965962264695	0.203583273673582	0.0305650677563795	0.20899106618453	0.0408082072527243	0.183137361822561	0.178799832942164	0.15755676603589	0.172990969912718	0.0298308672378421	0.0462185074356981	0.0622839353825532	0.049759981047964	0.17564381821642	0.187413136045494	0.0377625129795773	0.169004827079217	0.189173868311901
GLOD5	0.340745665244982	0.176215874325964	0.329999301989374	0.34460586359236	0.325095466439787	0.427088225169264	0.0426054179931717	0.391307203934637	0.0425023320998351	0.382771245534505	0.346208829155106	0.303781825661437	0.0420014163657528	0.387347161406835	0.383667949236185	0.335200460080248	0.354608307818186	0.404823906143478	0.40351297412162	0.338442002810414	0.0421014795429482	0.0420014163657528	0.0426198761435621	0.388545872022176	0.309950982222568	0.430244193366868	0.364288969270405	0.0420085727520237	0.330812850936966	0.0420506995204438	0.516393711326923	0.341186700797667	0.0420085727520237	0.319114413939735	0.0419946145478048	0.346082563476417	0.0420293044008327	0.0420085727520237	0.0426919572071258	0.0419946145478048	0.370027764823647	0.292690155815925	0.390765694196034	0.421450978120924	0.0422794195494453	0.0419946145478048	0.394955032947877	0.0419946145478048	0.0420654470772483
SNORA47	0.920517652333811	0.813876655129268	0.890051512960147	0.803550588975307	0.884925249002023	0.867573912258883	0.0426054179931717	0.93734287775369	0.0425023320998351	0.921922852903833	0.809647938627271	0.900576723050367	0.0420014163657528	0.799957814498702	0.90917080774416	0.90548141457362	0.761442530393524	0.878911722554935	0.864903434636922	0.874213248925182	0.0421014795429482	0.0420014163657528	0.0426198761435621	0.942418564652807	0.845160824247742	0.844874873020809	0.905682874057833	0.0420085727520237	0.837114990964436	0.0420506995204438	0.847552848747284	0.926726034552447	0.0420085727520237	0.886094918335074	0.0419946145478048	0.892636196233878	0.0420293044008327	0.0420085727520237	0.0426919572071258	0.0419946145478048	0.900788830694962	0.900576723050367	0.850285053614582	0.862436563238997	0.0422794195494453	0.0419946145478048	0.807179251235737	0.0419946145478048	0.0420654470772483
DHRS4-AS1	0.0677237880323334	0.0745023285249232	0.098399969913627	0.133087135512125	0.103979417042361	0.219646321579013	0.369822625240341	0.121438274118528	0.392703075240223	0.0840733783100908	0.156494379192347	0.0906041741155457	0.604714859485016	0.180967997740445	0.0910735013495807	0.0863100317869543	0.087561859928835	0.0945961245527458	0.0703580112511699	0.0688907946896735	0.374207363612406	0.379712045716382	0.450826200320095	0.119514446568014	0.0695694011087842	0.106435434477621	0.0969039316310699	0.458845091410727	0.0914942793066311	0.373058985200663	0.0723606528643539	0.10155735847891	0.516776034872554	0.0722632584046776	0.378474244098273	0.072490802058002	0.359197444478446	0.400946839170023	0.39325260735313	0.382472031440004	0.0827624204852902	0.0973243606590341	0.150063427918886	0.116563518910369	0.547835241839932	0.380754050573485	0.0825841242330101	0.433210948633101	0.407812000709376
SLA	0.471170522681404	0.565498988842625	0.499355720740272	0.629671655279951	0.499231455380371	0.654954834461167	0.873961712050029	0.449305265277907	0.826336437095437	0.492711154151661	0.588589161271422	0.518052620754753	0.819423305372922	0.43835087191196	0.476228748951702	0.490127502876716	0.564166167245267	0.473285617038707	0.555388557645718	0.575959992054359	0.857726661221101	0.822702217823433	0.855985771795877	0.480459138392555	0.539413483956122	0.421450978120924	0.480792386334746	0.685982522618382	0.571070932131158	0.748043289037145	0.425542739126454	0.541435600961415	0.911259605943117	0.480912817374663	0.890162139465805	0.503846323556134	0.814989140611237	0.913968464667437	0.758110838355541	0.843496636106012	0.463759288160234	0.554345399495867	0.467654219334349	0.425186608132419	0.868701401730419	0.863484294126194	0.520815137910067	0.816996873932627	0.760265085953785
MTHFD2	0.134605726849643	0.0546060983141185	0.0601636706465179	0.0535786837044085	0.13511055841017	0.112005209256038	0.475876805889386	0.0997488633716826	0.284699339270908	0.0597513302152645	0.0582797542875904	0.105832981570499	0.294490778452225	0.055693437297326	0.0962732888348263	0.075162965782101	0.147866462961437	0.118370256500395	0.0496843558572166	0.0719123327083989	0.27175341136105	0.496373921924561	0.57873228149731	0.121583903442698	0.0523517590492194	0.0444408954837651	0.0672744634996154	0.556990761469572	0.0628352334614823	0.62213739214782	0.14230550166949	0.227204907817153	0.378121718453455	0.0645750702502869	0.585887239099272	0.0854727030467269	0.381342800937224	0.341698789369697	0.329043838596465	0.534989591102454	0.0653828779904195	0.045035237214936	0.106765619251897	0.0502391441011912	0.550748577986154	0.301787159755872	0.0520211480495706	0.546350607066132	0.206203854176325
SAMD13	0.0675849417162622	0.0725844260397799	0.100228162770741	0.0936207402286181	0.103792458447567	0.0601184168755845	0.0426054179931717	0.104220865535022	0.0425023320998351	0.0932938414800977	0.113995858263445	0.0907545345147987	0.0420014163657528	0.0661294720078657	0.06506027129253	0.108668167897769	0.106659492437347	0.0954548314946533	0.110439079217911	0.0701016088551271	0.0421014795429482	0.0420014163657528	0.0426198761435621	0.0941352235237918	0.0858461820407047	0.115963658402998	0.0573306950440221	0.0420085727520237	0.0724741435155043	0.0420506995204438	0.0526763613312877	0.0782480719708632	0.0420085727520237	0.0975968390197424	0.0419946145478048	0.0825476172858207	0.0420293044008327	0.0420085727520237	0.0426919572071258	0.0419946145478048	0.0795604135947105	0.0814915886822081	0.0832333078736474	0.0888212187322659	0.0422794195494453	0.0419946145478048	0.0806063840847132	0.0419946145478048	0.0420654470772483
AFF3	0.509319899319392	0.374277290493273	0.499609232465106	0.477801367867161	0.512528767302975	0.556854297678812	0.846292488903219	0.376940442968921	0.771437230607393	0.437207690691868	0.458845091410727	0.561907686240562	0.789296230705321	0.416952634976291	0.499355720740272	0.452830613745999	0.51435131558649	0.519622744546442	0.460769645182907	0.477353040886376	0.838255843890185	0.794682688732908	0.828650075882893	0.402308840648013	0.553815749823885	0.333930505548048	0.457509324095666	0.65925094447239	0.488946780708423	0.630990012488405	0.337868598751182	0.432282807566631	0.878074499809601	0.467325739177112	0.856528632276536	0.464617318312207	0.747708540053297	0.893305380688387	0.74472681089849	0.812780795452144	0.414200247733561	0.511628201260898	0.459805946689826	0.413192034055959	0.831928597194574	0.840267669701349	0.419891915705957	0.773274639745457	0.60599653202161
IGHV5-78	0.942310995700897	0.300258531602374	0.863609953894948	0.907055292038013	0.869077627809764	0.887269100303955	0.0426054179931717	0.688982859229492	0.0425023320998351	0.881035465429551	0.903778834845874	0.926519488216212	0.0420014163657528	0.861129387168498	0.898538794821399	0.902925560399144	0.952437333949998	0.942418564652807	0.878193870498178	0.894883463922393	0.0421014795429482	0.0420014163657528	0.0426198761435621	0.810755641717771	0.93392147979747	0.922515240667329	0.812926226615263	0.0420085727520237	0.897315851710639	0.0420506995204438	0.936615548541315	0.848228350340983	0.0420085727520237	0.890940264587956	0.0419946145478048	0.884690106447663	0.0420293044008327	0.0420085727520237	0.0426919572071258	0.0419946145478048	0.862043749885468	0.941225605693927	0.922215135802586	0.885517697380564	0.0422794195494453	0.0419946145478048	0.916875419996091	0.0419946145478048	0.0420654470772483
SIPA1L2	0.755943608157861	0.724192673310316	0.860471944785797	0.742401702875539	0.788304075787338	0.519489762749625	0.0426054179931717	0.856261119940492	0.0425023320998351	0.730949120546508	0.731743712962877	0.759430275831735	0.0420014163657528	0.69606086369063	0.541957672260622	0.730635814387587	0.613811489441829	0.452935801098977	0.664313889081183	0.824655781950043	0.0421014795429482	0.0420014163657528	0.0426198761435621	0.755422283102747	0.260983164507122	0.398226736640003	0.794348004494697	0.0420085727520237	0.782702975480055	0.0420506995204438	0.66379467967062	0.559119732777691	0.0420085727520237	0.761271734589363	0.0419946145478048	0.571728249194084	0.0420293044008327	0.0420085727520237	0.0426919572071258	0.0419946145478048	0.736449029616936	0.613811489441829	0.713328275204387	0.615388145850287	0.0422794195494453	0.0419946145478048	0.667188581574613	0.0419946145478048	0.0420654470772483
FGF14	0.09905057256895	0.094384971717872	0.0917584636754187	0.105957550220951	0.09938452811353	0.0982264118375315	0.355216606887292	0.0981857586462492	0.407978093219086	0.101637609362886	0.101197637711505	0.0951250386019906	0.416338176380505	0.0920248960435509	0.0901536746713404	0.0965287309879909	0.105359498951444	0.0941545742607362	0.0944026768020409	0.102586699917813	0.395185380893491	0.328166130559636	0.400474600200544	0.108103785232799	0.109361649882013	0.107096667279292	0.0977709071734929	0.392703075240223	0.101780902796075	0.447717984951822	0.0873576247147417	0.0913450304926601	0.466893578503391	0.0956300680767362	0.39022950211509	0.0963726771459126	0.380080051137782	0.467767624147057	0.372919129420246	0.505235274665305	0.0955324373729653	0.0868629471147186	0.093237920982752	0.0888037152214501	0.398064898597005	0.4879927727702	0.110350673559677	0.439397981039198	0.390302773989745
SLC25A25	0.372844553377798	0.462048786295402	0.515879163902065	0.691923025248937	0.543292850290732	0.326786767933758	0.0426054179931717	0.531963839205451	0.0425023320998351	0.436535023475523	0.545686077826209	0.399187711831639	0.0420014163657528	0.453138559776774	0.518959741636523	0.45447128261844	0.625332693018792	0.565367079768542	0.446255429951953	0.582030628344871	0.0421014795429482	0.0420014163657528	0.0426198761435621	0.416952634976291	0.738269195203362	0.555784607440625	0.375269477189458	0.0420085727520237	0.366518146825237	0.0420506995204438	0.419632223414611	0.456557131574503	0.0420085727520237	0.512018993017446	0.0419946145478048	0.439781545103739	0.0420293044008327	0.0420085727520237	0.0426919572071258	0.0419946145478048	0.403752147669711	0.582030628344871	0.591662299808949	0.446351119997789	0.0422794195494453	0.0419946145478048	0.597199857736628	0.0419946145478048	0.0420654470772483
TNFRSF25	0.360260831228818	0.534595307388627	0.357975534817642	0.265226211281701	0.314171793624982	0.434129574394706	0.785196176158685	0.264592820954514	0.739424619740635	0.366589443489097	0.300202545287108	0.345696960503985	0.711435215621964	0.354127836920667	0.267099782207767	0.338122052889042	0.365475515376481	0.334185786034202	0.204287899520821	0.218769545095699	0.852863734310709	0.723038615098731	0.661941093428009	0.298136189674878	0.383069773345959	0.263069374408232	0.260440069357034	0.730466900996517	0.298136189674878	0.725190378123547	0.560165795858177	0.317594054547657	0.691242816747638	0.238618303136066	0.586556195349919	0.284962362408832	0.7166874501804	0.858649738993736	0.664980820612711	0.721419840405147	0.301787159755872	0.387718219150636	0.347306268323555	0.315473343389691	0.745386383827348	0.69854744042799	0.289551088339619	0.620958343358606	0.561370117689491
AQP3	0.159796888489759	0.215991293739765	0.159705345039843	0.156583359349679	0.174631167353137	0.178902056369016	0.662748380968062	0.218358955573074	0.846863677402843	0.177832505794066	0.154120836238382	0.153973319411131	0.83428122048032	0.210923269789083	0.152061678290154	0.168090678094353	0.147107855887368	0.154120836238382	0.142363473230029	0.176215874325964	0.78782997308067	0.534989591102454	0.81805722340064	0.16406809175514	0.173124733482187	0.218643408102193	0.142566189902234	0.768258815297349	0.144348157079468	0.810139744516953	0.157280907599673	0.161013256583659	0.814205674822274	0.181139121986899	0.760941105550792	0.134010781487469	0.689971869922392	0.867437937148636	0.773438298156064	0.691923025248937	0.177901342428618	0.159359904127602	0.167601876622659	0.188847194212321	0.726494260711563	0.868962014835335	0.185961647946044	0.838112466029889	0.934444207068127
ANK3	0.308245940298304	0.500229295453867	0.323548674476487	0.362851605680444	0.296537319072097	0.316145723695241	0.866426805994485	0.360597072901186	0.901108909597332	0.334566244713506	0.265961813938526	0.295707498621608	0.924817936266249	0.3213102283552	0.321548285707717	0.313643935115092	0.305332005081347	0.306254934183131	0.365330847689004	0.319971049160478	0.870853133124028	0.909276393551321	0.878074499809601	0.308897382401773	0.306721491651002	0.33971650763614	0.328228598594183	0.933720903715548	0.317294707648542	0.927421857118359	0.345627348533246	0.304353836693171	0.925818426656225	0.306421919408983	0.78204717738782	0.292690155815925	0.877836234898208	0.755943608157861	0.817300424701665	0.930914391295435	0.347566136088561	0.262532008326074	0.327663673400367	0.352008792836868	0.904737344813458	0.864392477950655	0.374348638194503	0.888438156291758	0.945865081737987
B4GALNT3	0.0747355953699868	0.0784851194126062	0.157679831015467	0.0959415321121449	0.077941741312243	0.0964500698453517	0.326592271776375	0.0763595270378337	0.351541089656845	0.081546735435827	0.0900382004508013	0.144603088497393	0.313525049670636	0.0904173448731109	0.104220865535022	0.079178122364058	0.139413935330025	0.076777115105008	0.0895443153192708	0.0691735978692126	0.315354546527277	0.434393921573544	0.372633498974564	0.112807984205278	0.19354912384897	0.0742911828327198	0.0922325754679589	0.401112069385935	0.0923456116725364	0.288289366941281	0.104220865535022	0.0854554235174035	0.298804018264654	0.163542847834923	0.266705086433192	0.113428900293162	0.335394093392936	0.28562946348141	0.359133354338339	0.350289797287304	0.120614222433946	0.14574986080806	0.104344255877058	0.0846353739110257	0.354876648589829	0.373913059669179	0.0811524393482773	0.429691521011004	0.290032567938043
LZTS3	0.164984155181943	0.386295859640516	0.185293554317074	0.190428823143854	0.202886018523127	0.149950047904764	0.0426054179931717	0.216627353978978	0.0425023320998351	0.21793767862905	0.149830772739831	0.15789782532702	0.0420014163657528	0.212704476507863	0.189743151387171	0.203977048078981	0.173718426170237	0.181239485311452	0.190282752716664	0.191711215571229	0.0421014795429482	0.0420014163657528	0.0426198761435621	0.206760304678689	0.168256575498466	0.228509940850635	0.167601876622659	0.0420085727520237	0.174562849167698	0.0420506995204438	0.252162871008557	0.191346751003996	0.0420085727520237	0.20186370561307	0.0419946145478048	0.188168493309868	0.0420293044008327	0.0420085727520237	0.0426919572071258	0.0419946145478048	0.256130701112713	0.174125326558106	0.201396013884837	0.215456925416525	0.0422794195494453	0.0419946145478048	0.189813953869445	0.0419946145478048	0.0420654470772483
COLCA1	0.17893415419602	0.312386065857624	0.165111055542317	0.211965496770444	0.175069608962093	0.18187167246506	0.21136651841945	0.203858415015251	0.298081434477119	0.194800803983899	0.161238353253267	0.16675314102051	0.318810216800705	0.181904544873992	0.165716310442574	0.179965561856143	0.160519602205163	0.170949610686199	0.194033800138844	0.207521492324862	0.274679003919268	0.259803214121198	0.223323408876024	0.186309743921595	0.167176539031637	0.196470364367267	0.187912579366389	0.399345355725679	0.184903721764752	0.317108981584622	0.17564381821642	0.168386117475588	0.207043562092812	0.177359139797034	0.291993059830403	0.179758493503909	0.281303740160325	0.340555577790274	0.297090799414092	0.34286553577639	0.186309743921595	0.139822504554343	0.172295708014882	0.186725193334378	0.273106483655157	0.283612316169204	0.198659571689022	0.337805871325599	0.348016895397073
PIWIL4	0.937024432827932	0.925334346210163	0.919697151932342	0.932506477446133	0.942418564652807	0.89600974204123	0.0426054179931717	0.910433637432353	0.0425023320998351	0.924408856111402	0.930325305552109	0.925818426656225	0.0420014163657528	0.933100884691646	0.932010433248583	0.921536300413968	0.947599109627979	0.927014428693338	0.934966950520596	0.923603366651248	0.0421014795429482	0.0420014163657528	0.0426198761435621	0.798200404069113	0.944838049694245	0.925524639784956	0.928214834923411	0.0420085727520237	0.924209668244038	0.0420506995204438	0.955529849022997	0.920823278435345	0.0420085727520237	0.946206439853925	0.0419946145478048	0.954287072119047	0.0420293044008327	0.0420085727520237	0.0426919572071258	0.0419946145478048	0.932110742375237	0.920725688564882	0.95736017986191	0.954287072119047	0.0422794195494453	0.0419946145478048	0.936712335729237	0.0419946145478048	0.0420654470772483
HIST1H2BN	0.0373789663750435	0.0361022510638055	0.0348554705586041	0.0329326446278652	0.0436450616407604	0.0491812568983329	0.0426054179931717	0.106145284859507	0.0425023320998351	0.0547241106609201	0.0538278922219903	0.0478740332478939	0.0420014163657528	0.0244991508472199	0.0406652535130333	0.0328677899733847	0.0687368214186578	0.0413076970233524	0.0393012221783675	0.0416243559571529	0.0421014795429482	0.0420014163657528	0.0426198761435621	0.028039025517602	0.0392592023028287	0.0249790509848979	0.0297939912777665	0.0420085727520237	0.0421614868328327	0.0420506995204438	0.0344804997874124	0.0327467056600774	0.0420085727520237	0.037953604827532	0.0419946145478048	0.054338152061206	0.0420293044008327	0.0420085727520237	0.0426919572071258	0.0419946145478048	0.0351095187957863	0.037830600052522	0.022516042093546	0.0260774404453205	0.0422794195494453	0.0419946145478048	0.035610532167677	0.0419946145478048	0.0420654470772483
PPP1R36	0.182573084781513	0.394569665330226	0.310423802972488	0.309242187290044	0.283098335503669	0.158305011184366	0.400636379888553	0.0950057955781553	0.425454285817078	0.19399720828388	0.160077377583184	0.319114413939735	0.569740888539546	0.137190353161089	0.150090948218055	0.209118963032506	0.220855577294472	0.131430044325381	0.091662847054737	0.114546274887267	0.534206544334405	0.408313199446108	0.267635286637646	0.171115923383285	0.246237260206912	0.166138783144902	0.111356474705499	0.466447214824132	0.187161223256459	0.353081589310574	0.429963617287603	0.116147962781237	0.361751957007209	0.26675447149409	0.300704092401801	0.116389422117154	0.286668894653557	0.392158355811849	0.290295311058872	0.332775268445792	0.203112997402935	0.255652239458089	0.178490066827446	0.146963762694523	0.41678847254788	0.475876805889386	0.145379080112097	0.43930244323946	0.276075487442816
GTSF1	0.584542118338284	0.394098788297079	0.686533660419326	0.691663373524927	0.702742611048631	0.489422146847204	0.878786932156313	0.530333407464245	0.922014585800846	0.635084024792799	0.650995409340586	0.575423574344209	0.90548141457362	0.680544143259429	0.64539088358882	0.66978965986392	0.660877056013155	0.614673033044333	0.670040929467159	0.577147072639773	0.930815962685831	0.904420545511375	0.917672570529147	0.584542118338284	0.558195786197069	0.551276807247264	0.52888931195354	0.771437230607393	0.564035958661755	0.916772548666789	0.553686983586495	0.600380791020674	0.865802568775474	0.720293605125955	0.906107062755195	0.680801216628407	0.93516331591208	0.900893566291265	0.93290347313116	0.900054123865586	0.650728238848192	0.772766193803204	0.645670951693836	0.590878771930357	0.922813492856624	0.820038678869911	0.627338774861911	0.906003247353587	0.897647082768763
OXCT1	0.124895285646449	0.0987494781463474	0.108812958189813	0.128726594495143	0.117796242672608	0.108626074501192	0.163879309339753	0.142682198931312	0.156795412107996	0.123537578362571	0.158546241732298	0.116102510999697	0.142537793029269	0.109003836228239	0.12108627766976	0.122295312668191	0.0967467183420819	0.10342602759979	0.103937663623759	0.122319768511187	0.169863355264137	0.219476850525047	0.141243371366997	0.115005742285	0.10523176437131	0.110374568286059	0.108939776119753	0.182964026492451	0.116969159792796	0.164579790248993	0.0968047463026464	0.107077837921631	0.155623945609304	0.10795796249875	0.143886248142992	0.111162766440168	0.16916939357355	0.152689819082218	0.195424305891936	0.150090948218055	0.1210157747095	0.10504493195098	0.110609690544899	0.116899889059584	0.151033300564585	0.14813130046863	0.115853183839067	0.155865040737631	0.144234141018373
MYOT	0.485387893744513	0.746039110716345	0.526219229159936	0.27652976867917	0.728117042144865	0.563895522130971	0.0426054179931717	0.423123832147847	0.0425023320998351	0.619215198698449	0.639840961380562	0.377308844542096	0.0420014163657528	0.665491395451555	0.605007885040618	0.506638591369582	0.602442453554668	0.497736832678882	0.556321033505313	0.497236711352103	0.0421014795429482	0.0420014163657528	0.0426198761435621	0.544218427649468	0.48244884647096	0.571204329838898	0.488586633717337	0.0420085727520237	0.58005169388669	0.0420506995204438	0.354194540943012	0.668618633446932	0.0420085727520237	0.480347560858248	0.0419946145478048	0.707977986157907	0.0420293044008327	0.0420085727520237	0.0426919572071258	0.0419946145478048	0.572907212927215	0.590614911532319	0.693766703156444	0.496255938547035	0.0422794195494453	0.0419946145478048	0.405234506931185	0.0419946145478048	0.0420654470772483
POU2F2	0.19446656619668	0.273793113975617	0.182679611817528	0.193101370653222	0.191563199790665	0.155143009961642	0.0426054179931717	0.208390788402813	0.0425023320998351	0.186980138272677	0.291993059830403	0.209691484412303	0.0420014163657528	0.178799832942164	0.154989151139737	0.182819924888936	0.244912835167247	0.1933609368421	0.223408910370083	0.14789632739505	0.0421014795429482	0.0420014163657528	0.0426198761435621	0.158784580264661	0.200853204568662	0.240036315139415	0.175203398866189	0.0420085727520237	0.197408821440594	0.0420506995204438	0.17459736659583	0.207973655640336	0.0420085727520237	0.185117941456848	0.0419946145478048	0.167145112807841	0.0420293044008327	0.0420085727520237	0.0426919572071258	0.0419946145478048	0.19775062686677	0.206720825101476	0.13701403298074	0.17825370760235	0.0422794195494453	0.0419946145478048	0.236529615926318	0.0419946145478048	0.0420654470772483
NOX4	0.082620157491804	0.0683443100936806	0.172758495966353	0.149123482602769	0.213779340645687	0.0672011640585779	0.260340775768003	0.113689964284247	0.297863351384042	0.115986119946411	0.0809769328235662	0.0948477651391459	0.318263150533349	0.0992497712629807	0.109815834563906	0.0985929853408899	0.247782830351299	0.0906620964208559	0.0954740718422045	0.0970590216036909	0.322920299735916	0.256814725715603	0.433395562172018	0.101801136109899	0.0952033125427515	0.115717033873043	0.079317416489057	0.335649490527775	0.10645551303288	0.418766187501135	0.116855799178411	0.177623874980007	0.221364215317475	0.163168644269509	0.253175230000419	0.112719116217525	0.254881178846697	0.306538391476543	0.288341702762711	0.351408872214279	0.114239115456578	0.184695876113826	0.0952827888983753	0.113624478061282	0.452334998557269	0.266204803415927	0.0882963811140225	0.386970425752829	0.377528711474826
BTG2	0.143283555735361	0.13918508704558	0.157280907599673	0.112435147665489	0.150713309509227	0.115831512409059	0.151976520681966	0.137597418417708	0.137653673885045	0.155741390756648	0.115095497690386	0.114062213629173	0.151740155304796	0.152330320288731	0.13293526094419	0.122151809780771	0.142999288134437	0.156013542782601	0.121607468060358	0.101276746158734	0.132140261300704	0.145607490626522	0.135701743206098	0.132205211396047	0.126852643872734	0.122341611124745	0.132171275435941	0.134722078408499	0.108791852008228	0.138925851622302	0.149503551348401	0.13200600813827	0.137160665255135	0.139765069060373	0.134844059511602	0.144779438909339	0.169929073229905	0.144491102254036	0.140360612858472	0.137451561984923	0.15676567633916	0.111058978753215	0.133766687541156	0.140873759052622	0.133824385558925	0.137624841164415	0.168256575498466	0.136755739575509	0.134192437316793
IL15	0.0672906170841392	0.0720258362960617	0.0602663435744457	0.0659001294273411	0.0629976272247529	0.0738861468475474	0.266406010268579	0.0545906925561217	0.160583731767533	0.0657955944672151	0.0618379683841349	0.0628814934626776	0.239729140274197	0.0532832732063859	0.0633541609112998	0.0625376355332746	0.0628518036466566	0.0460406067803427	0.0584139802701685	0.0646635559376097	0.18859337810306	0.169929073229905	0.153103530549099	0.0683743237798245	0.0638509542102591	0.0585772319626873	0.0652596963079239	0.164450944646446	0.069710535532446	0.145863325740469	0.0696630903682356	0.0589965164099486	0.154842463203093	0.0637747410091473	0.188345302494056	0.0866045137800378	0.163726914271104	0.153730472853383	0.171724198134446	0.154721816615319	0.0606188170541819	0.0637450521959374	0.0602663435744457	0.0433593287547695	0.167339066065809	0.161013256583659	0.0602810846046002	0.173352610393942	0.152570943582907
U95743.1	0.509706615771081	0.309893969977677	0.457509324095666	0.356632444490944	0.694050141865522	0.481618107340868	0.0426054179931717	0.832077843705073	0.0425023320998351	0.678813164037185	0.585208919811419	0.677899806168695	0.0420014163657528	0.281405182210751	0.272203150595772	0.594222279939054	0.399674125544039	0.531560559615831	0.360801374986656	0.573167270293275	0.0421014795429482	0.0420014163657528	0.0426198761435621	0.857980757144903	0.456449754934798	0.595963364125385	0.451928218022291	0.0420085727520237	0.63883060719952	0.0420506995204438	0.531422776267131	0.711601154349493	0.0420085727520237	0.65603488534713	0.0419946145478048	0.671723481286605	0.0420293044008327	0.0420085727520237	0.0426919572071258	0.0419946145478048	0.557383904374394	0.568810914085877	0.250941844862184	0.352549543750146	0.0422794195494453	0.0419946145478048	0.564569647636794	0.0419946145478048	0.0420654470772483
CD36	0.587903571237303	0.756761481513317	0.706405468018048	0.687894674178474	0.662205216031229	0.672123463343363	0.949171746096009	0.650854844088643	0.952717745809055	0.628506962617178	0.687894674178474	0.619506815172033	0.933100884691646	0.51021321981569	0.492711154151661	0.570142012104402	0.667321183267069	0.549276832761351	0.587095961030136	0.543689755757829	0.949421172937758	0.924817936266249	0.852444148428913	0.639840961380562	0.698396710899317	0.606135186641399	0.586288109311484	0.909379114748437	0.616697547136972	0.909706637694355	0.652786975411119	0.563369106206706	0.809350609919437	0.6346592293713	0.936712335729237	0.528758930013292	0.956342439316681	0.966324305752443	0.92811349955237	0.885871689569773	0.545552655906968	0.695330749660647	0.483263985627003	0.591271240650992	0.946550840488954	0.919895564575552	0.671203449486531	0.947128018936909	0.947599109627979
SEMA5B	0.323427468569474	0.241986007528704	0.300475568099285	0.296981491237517	0.30269520863952	0.272599686939631	0.453033586723829	0.282329431245009	0.344544575730804	0.286206043645314	0.287770197842837	0.299861771370778	0.330314173743182	0.223661261124537	0.300592728203574	0.296208258106422	0.293551964670241	0.286512174012758	0.257880043567677	0.303835953110486	0.417041319084228	0.287770197842837	0.373768886561065	0.281457121500395	0.283982509713617	0.266204803415927	0.278988216416453	0.310782914227129	0.311503037675388	0.291830485001103	0.293393802107756	0.304643149784418	0.279085209051283	0.285379815233922	0.279728045396433	0.307714776134667	0.28464955087028	0.295538767732631	0.342931371923289	0.268118882534877	0.282533620433593	0.292150910952934	0.287244977349224	0.272552504620669	0.369185418366938	0.229552736234045	0.287451973099731	0.317232115666856	0.367705601620225
POPDC2	0.812318159521822	0.807179251235737	0.751609212032859	0.695194635446215	0.744902571981017	0.662609655418193	0.0426054179931717	0.535111649915345	0.0425023320998351	0.67185901792968	0.661941093428009	0.787488936470354	0.0420014163657528	0.686533660419326	0.768589508318774	0.780740154420704	0.711747965690947	0.788149299988947	0.436535023475523	0.723681430601271	0.0421014795429482	0.0420014163657528	0.0426198761435621	0.821817914144932	0.84390248107638	0.563895522130971	0.784036194652416	0.0420085727520237	0.649453555607846	0.0420506995204438	0.830598496099679	0.825418201555541	0.0420085727520237	0.78204717738782	0.0419946145478048	0.795151554141217	0.0420293044008327	0.0420085727520237	0.0426919572071258	0.0419946145478048	0.700343681411049	0.889827019840459	0.806063490930219	0.628647476621595	0.0422794195494453	0.0419946145478048	0.672759902293216	0.0419946145478048	0.0420654470772483
M1AP	0.408228711716888	0.644981139721927	0.378765969304766	0.2562240241712	0.398064898597005	0.279430249170924	0.0426054179931717	0.376137915247265	0.0425023320998351	0.35114527096732	0.500601753171949	0.386525121296536	0.0420014163657528	0.28413599767625	0.282734016465159	0.385768911429203	0.412200494530114	0.317778844487459	0.494276370333382	0.310544944365506	0.0421014795429482	0.0420014163657528	0.0426198761435621	0.333028348258777	0.411778896965987	0.347374299558697	0.315293508875896	0.0420085727520237	0.314771487840892	0.0420506995204438	0.370382648589927	0.258021801043086	0.0420085727520237	0.288612207708132	0.0419946145478048	0.299639684000653	0.0420293044008327	0.0420085727520237	0.0426919572071258	0.0419946145478048	0.363257048635009	0.503230735929468	0.308842476431984	0.31072626820274	0.0422794195494453	0.0419946145478048	0.426726743494819	0.0419946145478048	0.0420654470772483
GK	0.106806730925638	0.0562167756052577	0.0685479216075222	0.0663418826538437	0.0733041205663075	0.234371652784025	0.308126999346204	0.0634752200025267	0.183212570222293	0.069080074524947	0.06501389269325	0.0653533499593035	0.175307328011237	0.139272733618596	0.137991148133265	0.0717394251393578	0.0630709030367031	0.217384770493522	0.27776519199021	0.0748497240668453	0.172892164019811	0.510731456198397	0.204830759093757	0.0758775410012529	0.0599551101759503	0.0523964553825651	0.183427555417458	0.19775062686677	0.0688144931705325	0.444708547683908	0.066035076773272	0.0677722807747694	0.218479310797903	0.0730184361801599	0.352618417380738	0.0756628205810918	0.590475308495274	0.166013237235398	0.202096611945252	0.445187618709344	0.0675221733137839	0.0658405813078579	0.155655494191447	0.157618778902334	0.208828528824039	0.441679342141871	0.0526014486024565	0.176447765789905	0.185260600466496
SH3PXD2B	0.0568680360996259	0.0621505657513033	0.079509179319346	0.0804632292162905	0.079178122364058	0.0742267372941427	0.0426054179931717	0.0937572819875655	0.0425023320998351	0.0704045451626496	0.0690014923866173	0.101218036046195	0.0420014163657528	0.0638040874047166	0.076845222897486	0.0619419101777173	0.082962222378688	0.0784166828793736	0.0695222066467679	0.0738186152568164	0.0421014795429482	0.0420014163657528	0.0426198761435621	0.0740495424685823	0.0840558078937482	0.0791955026562723	0.0920248960435509	0.0420085727520237	0.0777402531666621	0.0420506995204438	0.0964500698453517	0.0720882613532708	0.0420085727520237	0.0642989105817386	0.0419946145478048	0.0749651422082379	0.0420293044008327	0.0420085727520237	0.0426919572071258	0.0419946145478048	0.0796803187619916	0.0898920695342409	0.0909960668037839	0.0709818091598574	0.0422794195494453	0.0419946145478048	0.0894343913628961	0.0419946145478048	0.0420654470772483
HS3ST3B1	0.0704966363746396	0.034740696520588	0.094673346697947	0.0856570371183542	0.0868059274614283	0.0835881346163403	0.527269219743362	0.0827624204852902	0.348600264725779	0.0913638135377285	0.0912288015680222	0.101516590273965	0.409621502177156	0.058368252925983	0.0781287930291281	0.0703254100404448	0.139587967696772	0.103918629075333	0.0875056875596883	0.0485797159922001	0.483497828458183	0.477011332688278	0.580570252964574	0.106476159835528	0.217895457386734	0.0675989082120027	0.100050056789642	0.38719573817034	0.10224501703166	0.396125748708422	0.143283555735361	0.0911705050656264	0.421015884264868	0.0883345612600448	0.499231455380371	0.0649832266021084	0.451928218022291	0.377528711474826	0.496255938547035	0.536445788345543	0.0748497240668453	0.257586449301276	0.0890086672920075	0.0714995124405413	0.539671067092548	0.48846964772681	0.0796803187619916	0.493793850334755	0.32515783505262
RARRES2	0.263507123779653	0.378981596203484	0.26141673730715	0.299695685294348	0.269498044147553	0.283407758980773	0.668362061720422	0.325893889115607	0.716358044574873	0.276721727053929	0.183890920886848	0.253269633949757	0.66510647821513	0.268861397086608	0.259852900050359	0.241852834903538	0.266310332612056	0.268812850786497	0.342158185032394	0.275225287717333	0.66233193690561	0.675543870161734	0.688711541669176	0.270524838318849	0.264739165786654	0.336090376122047	0.268066746697884	0.747190943650484	0.275580872543273	0.667321183267069	0.24921918491758	0.264149650223198	0.711107955614603	0.259954194058001	0.709387693728782	0.2562240241712	0.661414151203427	0.767761184348202	0.673880914180516	0.657245395452908	0.248251025211342	0.223193429142569	0.317962159915317	0.33577724425249	0.662871523820213	0.614241862373159	0.317357951440409	0.69462485407311	0.770904944696518
LINC00664	0.0113778138385705	0.0167576278362488	0.0170124856496884	0.0195548933540423	0.0138082469792734	0.0125325362042334	0.0426054179931717	0.016807885265347	0.0425023320998351	0.0155772095298539	0.0132418840785616	0.0159049143031867	0.0420014163657528	0.0208753874278988	0.0157942465925007	0.0161857502507304	0.0251303557810612	0.020669002406598	0.0123868029855227	0.0252447565494204	0.0421014795429482	0.0420014163657528	0.0426198761435621	0.0110513200329877	0.0167145533245764	0.0119500066252588	0.0162787118873704	0.0420085727520237	0.0147946201525051	0.0420506995204438	0.0155344074967433	0.0216889708788909	0.0420085727520237	0.0145653076999465	0.0419946145478048	0.0230273116003688	0.0420293044008327	0.0420085727520237	0.0426919572071258	0.0419946145478048	0.0222483572760572	0.0216889708788909	0.0117728704666947	0.0160541001985611	0.0422794195494453	0.0419946145478048	0.0217264155152384	0.0419946145478048	0.0420654470772483
SLC9A9	0.0475037572682577	0.0871144485021385	0.219476850525047	0.0835881346163403	0.0476087644746491	0.0259522081381347	0.0426054179931717	0.0321228497835032	0.0425023320998351	0.0520211480495706	0.155741390756648	0.0434589250902834	0.0420014163657528	0.0552017245089969	0.233181001498382	0.0438798377952345	0.0541718937685821	0.262816523947463	0.0595392042945709	0.0416684687291752	0.0421014795429482	0.0420014163657528	0.0426198761435621	0.0489699142414086	0.0654292773710691	0.0632791586894084	0.056317530479848	0.0420085727520237	0.326786767933758	0.0420506995204438	0.0562736423478188	0.214884468401169	0.0420085727520237	0.0563795886600012	0.0419946145478048	0.229376281716817	0.0420293044008327	0.0420085727520237	0.0426919572071258	0.0419946145478048	0.103205134749492	0.0852550709385471	0.10743385033041	0.144981558796759	0.0422794195494453	0.0419946145478048	0.0708852879628015	0.0419946145478048	0.0420654470772483
CLSTN2	0.0409335557059786	0.0489699142414086	0.0487718037622818	0.037830600052522	0.0670477769688997	0.0470729473778986	0.62505719733258	0.0524410697153644	0.610357595302281	0.081885106733997	0.183818398537273	0.0479925975615854	0.56123309253919	0.0473586357837517	0.0583546159290323	0.0814030327627022	0.0644506734428046	0.0539776573237096	0.0578902246466658	0.0434015216799298	0.569082808108841	0.673008392788741	0.682664324161938	0.0446217180778473	0.0719622351676141	0.0942699802745173	0.0668334134976402	0.506508052922845	0.0417429433196352	0.544358804549117	0.0898205399626194	0.0698677624841942	0.463759288160234	0.106848606203086	0.523682078152282	0.10442456843015	0.533029959720988	0.571329892065564	0.589540403791709	0.541032630889297	0.0605455178676998	0.157100294336853	0.0716738610913817	0.0514922354450428	0.578066403278007	0.648733346697516	0.16655345941803	0.489184079827233	0.631431756677833
KLHDC8A	0.444509506462732	0.421794698272111	0.412534930772663	0.43911079962727	0.400555819867345	0.374485455643641	0.0426054179931717	0.401348564157471	0.0425023320998351	0.399429367392132	0.439495237416378	0.384029986801638	0.0420014163657528	0.418849375501821	0.39886517627321	0.421450978120924	0.388400608858066	0.406390897624131	0.414631864252848	0.448707753032085	0.0421014795429482	0.0420014163657528	0.0426198761435621	0.417556435965702	0.414200247733561	0.427968265174664	0.386449587152941	0.0420085727520237	0.391077413237787	0.0420506995204438	0.314654991705839	0.44149127439875	0.0420085727520237	0.365403235706056	0.0419946145478048	0.388545872022176	0.0420293044008327	0.0420085727520237	0.0426919572071258	0.0419946145478048	0.395888115867603	0.424735808587694	0.387565463997534	0.392857666864825	0.0422794195494453	0.0419946145478048	0.425004215116795	0.0419946145478048	0.0420654470772483
ENTPD3-AS1	0.0152272969498881	0.0281376223454558	0.0196270183366489	0.01264828246638	0.0151032014010432	0.0104894269443929	0.0426054179931717	0.021934496670734	0.0425023320998351	0.0191534195268241	0.0175977362920384	0.0200811941237348	0.0420014163657528	0.0148827960375805	0.0244279129985826	0.0187191418084113	0.0190824021888287	0.0160906792766126	0.0166930809701894	0.0227419041111056	0.0421014795429482	0.0420014163657528	0.0426198761435621	0.0166434599468099	0.0234315886369127	0.0143972540075575	0.0182242126179927	0.0420085727520237	0.0167744980230859	0.0420506995204438	0.0171371829024055	0.0163649277879585	0.0420085727520237	0.0158071314054857	0.0419946145478048	0.0182287769986078	0.0420293044008327	0.0420085727520237	0.0426919572071258	0.0419946145478048	0.0183508819146095	0.0133051317353423	0.0156518142918576	0.0216311690442912	0.0422794195494453	0.0419946145478048	0.0180169035633457	0.0419946145478048	0.0420654470772483
CECR2	0.185818693907464	0.135821006264693	0.153637680393701	0.16630077094341	0.169497049621651	0.192258267343507	0.0426054179931717	0.154630997602099	0.0425023320998351	0.176681997548035	0.168123393863448	0.177052070669539	0.0420014163657528	0.176614536506293	0.179552762358372	0.170848962890221	0.138367941862897	0.129439017656689	0.135877301243656	0.147051392756118	0.0421014795429482	0.0420014163657528	0.0426198761435621	0.166588564247495	0.142163962843103	0.150800082331467	0.180209935612731	0.0420085727520237	0.190500666782945	0.0420506995204438	0.147606133532415	0.144319055794306	0.0420085727520237	0.152420961199138	0.0419946145478048	0.161013256583659	0.0420293044008327	0.0420085727520237	0.0426919572071258	0.0419946145478048	0.181239485311452	0.135371867924529	0.152805898802132	0.170387162937771	0.0422794195494453	0.0419946145478048	0.149296643011725	0.0419946145478048	0.0420654470772483
KRTAP5-10	0.542353369650075	0.202137918188776	0.489654567899304	0.544090729750685	0.451430922053237	0.458223470450454	0.830598496099679	0.450418422749231	0.897987740541053	0.477246002131981	0.508298078078097	0.534334034891984	0.920823278435345	0.451130355554275	0.4879927727702	0.492338793712164	0.480571801672464	0.576368548625147	0.483263985627003	0.481734784839594	0.895449647509925	0.87072521260095	0.903998244546991	0.476790093161305	0.538870906725412	0.465148551512412	0.562297450380072	0.915829391332177	0.514094590238156	0.874955074871194	0.489890874518284	0.483736953867461	0.741079088261034	0.512144621418878	0.6600654421439	0.555125864457114	0.914993842062003	0.73359204725124	0.90143425639522	0.90981443756674	0.450925303535044	0.428962595258843	0.537268920020853	0.492210386049787	0.905054897258643	0.907479100442562	0.438824279982334	0.915527170030656	0.916365262996433
RHOXF1	0.529808010987547	0.771437230607393	0.830754085126072	0.876305859117036	0.863745972080688	0.811221487290501	0.946319296968186	0.927110469469128	0.877119999915146	0.921434974354963	0.854631417328094	0.897211597812603	0.944281371948058	0.90047438180443	0.862177085560809	0.887382073592499	0.833837688765277	0.829688216207652	0.852728349767891	0.908222023198501	0.921536300413968	0.945518787601045	0.935478495413956	0.934748130170042	0.872985385791309	0.909706637694355	0.82732746156838	0.874955074871194	0.906212089028928	0.928318880848735	0.891615433484057	0.591798365260433	0.927421857118359	0.898743935920365	0.940374500977293	0.908738253516736	0.937449131603406	0.927712669732332	0.929718783231982	0.93230205969648	0.876421834394337	0.561370117689491	0.851220194645747	0.91074802677953	0.929819535903908	0.939005212123879	0.845160824247742	0.935057638670904	0.921434974354963
LINGO1	0.142106350319236	0.180584280995357	0.13516792481144	0.174801816689336	0.117842540465866	0.105440598401982	0.0426054179931717	0.159857606229478	0.0425023320998351	0.141872862998863	0.161545481196747	0.108210644875739	0.0420014163657528	0.163542847834923	0.118554074731621	0.139042017359441	0.146126158815468	0.135848344836781	0.150383997990276	0.16527211539396	0.0421014795429482	0.0420014163657528	0.0426198761435621	0.142106350319236	0.160077377583184	0.184834500420746	0.166013237235398	0.0420085727520237	0.108920391966917	0.0420506995204438	0.137190353161089	0.143684475299292	0.0420085727520237	0.145579143593728	0.0419946145478048	0.111877345010719	0.0420293044008327	0.0420085727520237	0.0426919572071258	0.0419946145478048	0.168026817545987	0.193212993656233	0.118441175982858	0.152632303908224	0.0422794195494453	0.0419946145478048	0.179275726039609	0.0419946145478048	0.0420654470772483
STK33	0.057686663542016	0.16279267458024	0.0952428770528556	0.0570036083971651	0.135761232969925	0.0835161308728061	0.135224423739746	0.0560378167176223	0.506763288457129	0.0653061681908692	0.112952897378354	0.115763630530631	0.143967797381126	0.0472386320145185	0.0612615587496975	0.0926842992230059	0.165917925099789	0.117587233745901	0.0548282420341477	0.0629124701240977	0.194540266145565	0.130437346810447	0.135821006264693	0.0888781830207531	0.16867456352058	0.221572318212129	0.0633691139666512	0.144201281522125	0.0586077450295097	0.481851986550973	0.0901712648344598	0.152660356628831	0.133640023008325	0.0647103992596859	0.131606628644309	0.0673696842569227	0.128862476409376	0.137709108968774	0.137423775555935	0.155113334254872	0.062804926333808	0.26267373838777	0.0682661199760627	0.0561577940659445	0.147137027354446	0.137102700756327	0.0483725071946871	0.137765774985515	0.131768128174882
MARVELD3	0.117197511223555	0.387495145576254	0.0953775737498238	0.120226160550429	0.113975671762449	0.115763630530631	0.222552484350352	0.129786201980029	0.300032202610442	0.122483068515535	0.153819854127613	0.124920916720798	0.316988679332717	0.129547099923992	0.105937217514255	0.120920890803269	0.0990708084363748	0.122198679230719	0.137073331636351	0.119514446568014	0.356699123118564	0.25374687944518	0.255555663681248	0.12387007943096	0.117197511223555	0.122319768511187	0.108626074501192	0.330059671267417	0.121722600933927	0.334955473412339	0.119693769362428	0.105440598401982	0.19945267006361	0.0992694447307515	0.181522904489063	0.119314553621119	0.278011414196399	0.213444148276757	0.30567886530062	0.339207487698629	0.114260814540735	0.12714218915328	0.116008210392071	0.11549531317287	0.278796187073778	0.22540098022746	0.133027051311423	0.250099835138589	0.317232115666856
NTNG2	0.109836395764201	0.115963658402998	0.18766264605746	0.149714605773442	0.113258434878873	0.117517549887277	0.0426054179931717	0.135342227546872	0.0425023320998351	0.150507602425661	0.11373424292114	0.150859388912187	0.0420014163657528	0.136259523766592	0.147283696778868	0.135934844461656	0.137276570123098	0.113513799712619	0.107096667279292	0.139966773902168	0.0421014795429482	0.0420014163657528	0.0426198761435621	0.145008608986685	0.159615067262845	0.178078678626728	0.120591904605576	0.0420085727520237	0.144981558796759	0.0420506995204438	0.194362254930007	0.13147650949646	0.0420085727520237	0.0949662089648382	0.0419946145478048	0.168482826871549	0.0420293044008327	0.0420085727520237	0.0426919572071258	0.0419946145478048	0.124015464430487	0.163168644269509	0.135791564658593	0.123894190338254	0.0422794195494453	0.0419946145478048	0.0910926663305923	0.0419946145478048	0.0420654470772483
COL5A2	0.381647026925329	0.327222794587869	0.443036699970067	0.530882904369565	0.571070932131158	0.295094411524297	0.368618790562067	0.311733344266595	0.533290050424616	0.313173848611697	0.678941821018896	0.390534662570439	0.658042443391266	0.257880043567677	0.31741479249257	0.546350607066132	0.558459115654929	0.47860117179381	0.387565463997534	0.315535569582937	0.775595868243054	0.450119644981266	0.317962159915317	0.39153691684986	0.30794677365355	0.379487639869032	0.377308844542096	0.589271262307469	0.449912927074805	0.662205216031229	0.352211715322697	0.476682297204334	0.314945206266407	0.453855424027658	0.293123799216012	0.263115678524439	0.498860684902234	0.314945206266407	0.403028123720064	0.45602699443238	0.459162146392523	0.609104881478163	0.296040267995093	0.27320502637823	0.368341112146269	0.675415888039939	0.475205170785606	0.469743614925501	0.540894981785609
ST6GALNAC2	0.0874691983082292	0.0861254418311751	0.0833384732019817	0.0873200109066914	0.0889721555495326	0.0796803187619916	0.481381852366983	0.0846529392805867	0.445383502495912	0.0741300566650553	0.081474297099869	0.0718494444678217	0.458741043676888	0.0792997419792239	0.0865323276493436	0.0872634671253234	0.0837873632305352	0.0831961000307031	0.0625223949079866	0.0949251027256555	0.394335494882682	0.452025851054644	0.462048786295402	0.089470947158062	0.0826555486713085	0.0870611198838586	0.0819216162709335	0.565367079768542	0.0910358571221703	0.440922117443126	0.0892890749711996	0.0814378780455058	0.396667657551828	0.0877289510725836	0.401745564931293	0.0844546212785921	0.491592067311005	0.288031517038597	0.491462412919325	0.604429565818302	0.0893448616620949	0.0769620742399958	0.0823670800276079	0.0835161308728061	0.392703075240223	0.573167270293275	0.0793711586271243	0.625471200988815	0.372705617134997
BLNK	0.285578474041433	0.189636118338291	0.291406359780999	0.375128540561684	0.31741479249257	0.311261124678495	0.0426054179931717	0.346991915931006	0.0425023320998351	0.315718112232951	0.306421919408983	0.343116594769717	0.0420014163657528	0.278106854594947	0.357438811669513	0.341251673006073	0.317654648438229	0.357910419267111	0.268517993515362	0.333161000564091	0.0421014795429482	0.0420014163657528	0.0426198761435621	0.376940442968921	0.326529339821097	0.377453369266968	0.36784160913126	0.0420085727520237	0.35194035402859	0.0420506995204438	0.395496064144341	0.345627348533246	0.0420085727520237	0.34660032590159	0.0419946145478048	0.31108066609807	0.0420293044008327	0.0420085727520237	0.0426919572071258	0.0419946145478048	0.293234555408872	0.25502995529674	0.433301251674748	0.35723349446104	0.0422794195494453	0.0419946145478048	0.399187711831639	0.0419946145478048	0.0420654470772483
PXDN	0.442259021828114	0.382324070090079	0.393874973774859	0.409961852499095	0.358589120451537	0.360327086719478	0.210671380386814	0.380154126537214	0.264000437141614	0.38337008837712	0.426996638230468	0.393090804722652	0.621690706560019	0.367503738783019	0.374918875796282	0.400710577155306	0.362302676745317	0.373269547553996	0.396201413061453	0.360327086719478	0.261660795472496	0.280382521480912	0.168123393863448	0.382622982324619	0.396423827244505	0.34157286816441	0.385691975994213	0.35314592495975	0.383595247911956	0.472402147174779	0.430702435518434	0.398064898597005	0.20467772730723	0.363804116300213	0.17065360954738	0.33558326449162	0.184028069777019	0.167765241879053	0.227633251051171	0.433581587363664	0.383814736177489	0.39364485134019	0.368341112146269	0.365403235706056	0.64313025085097	0.252699809244761	0.390841636215523	0.436535023475523	0.322296809594686
MIR140	0.724019557942057	0.826621410835768	0.748902038965068	0.715103495748526	0.760941105550792	0.802488974011613	0.0426054179931717	0.796934927324542	0.0425023320998351	0.723351509568619	0.747016444230396	0.674127783910979	0.0420014163657528	0.701223882512703	0.714950778769882	0.593007227761199	0.68857223718534	0.742216574203262	0.756108379633946	0.762963591340142	0.0421014795429482	0.0420014163657528	0.0426198761435621	0.722383266207264	0.76410256826256	0.61698475526327	0.706244353701233	0.0420085727520237	0.687489765256941	0.0420506995204438	0.825880558684356	0.68532028245182	0.0420085727520237	0.71799579571278	0.0419946145478048	0.730122250964906	0.0420293044008327	0.0420085727520237	0.0426919572071258	0.0419946145478048	0.683430611170395	0.622279419512274	0.661809549733408	0.754926506675254	0.0422794195494453	0.0419946145478048	0.700790145903041	0.0419946145478048	0.0420654470772483
ACAA1	0.0389387839856381	0.0541879938185287	0.0393296346452042	0.0398384271742961	0.0407936752525095	0.0659907928834896	0.193811161229514	0.0380765294977132	0.242699159596405	0.04106272922055	0.0450797387041615	0.0636988005081451	0.217638598092046	0.0501189585956057	0.041263405922777	0.0409183976788209	0.0450498462712932	0.0360513898259896	0.0490315522698021	0.0376565054815004	0.231656385745622	0.188701907515906	0.195388514110603	0.0440588429625947	0.0412784357859195	0.0384871393709466	0.0406378574235391	0.198057853889625	0.0412207681669121	0.198099766462234	0.0542636932055199	0.0404658857046781	0.183854581699684	0.0388689198139224	0.179793661928141	0.0411050302992887	0.180652417851278	0.184061180114231	0.262532008326074	0.210059268027233	0.0401783838527489	0.0342531892651011	0.0473866813053323	0.0463664234804457	0.195311702450305	0.189137280225674	0.0369305066605842	0.216627353978978	0.200812666698128
DUSP26	0.141557129816693	0.329872612397375	0.119335855866479	0.168641630577736	0.158815156018479	0.12346830205742	0.0426054179931717	0.109578767259334	0.0425023320998351	0.0951634907048485	0.145321140516516	0.198623547091938	0.0420014163657528	0.103648400623069	0.119041452572785	0.124991886198997	0.161793482827872	0.13511055841017	0.100731895953196	0.137160665255135	0.0421014795429482	0.0420014163657528	0.0426198761435621	0.108961871650872	0.095920818362682	0.177592347363577	0.12714218915328	0.0420085727520237	0.121270314910704	0.0420506995204438	0.141960392699994	0.166138783144902	0.0420085727520237	0.146759225645542	0.0419946145478048	0.156857931885559	0.0420293044008327	0.0420085727520237	0.0426919572071258	0.0419946145478048	0.115853183839067	0.164357204148704	0.131430044325381	0.128028555352025	0.0422794195494453	0.0419946145478048	0.104383658410482	0.0419946145478048	0.0420654470772483
MIR4477B	0.298804018264654	0.344416879633971	0.278796187073778	0.309183860752796	0.291461278025587	0.290242038165121	0.0426054179931717	0.246734157640058	0.0425023320998351	0.387347161406835	0.355410549540639	0.293287869776379	0.0420014163657528	0.276673954920627	0.325033480933491	0.357910419267111	0.321429320332081	0.281766832733644	0.377599352746749	0.309893969977677	0.0421014795429482	0.0420014163657528	0.0426198761435621	0.325769284024371	0.326398882406452	0.287139162557124	0.289655884382953	0.0420085727520237	0.311203499842582	0.0420506995204438	0.361072528123629	0.298136189674878	0.0420085727520237	0.29083677480985	0.0419946145478048	0.325282623409404	0.0420293044008327	0.0420085727520237	0.0426919572071258	0.0419946145478048	0.265422450886734	0.348859953598171	0.274034398657442	0.274232759909672	0.0422794195494453	0.0419946145478048	0.388697037137444	0.0419946145478048	0.0420654470772483
AC073052.1	0.758759100013689	0.548358475865377	0.649034362456883	0.51047437526552	0.687489765256941	0.651812152586027	0.0426054179931717	0.850673491186085	0.0425023320998351	0.794515748636766	0.581097294785403	0.580177221951519	0.0420014163657528	0	0	0.441205709300405	0.387870897371495	0.728611997277929	0.439206481839922	0.44693538966531	0.0421014795429482	0.0420014163657528	0.0426198761435621	0.725514272972487	0.476454785378853	0.591133872468149	0.841511129823344	0.0420085727520237	0.641699196226134	0.0420506995204438	0.658579594029839	0.815298776930109	0.0420085727520237	0.520414485498582	0.0419946145478048	0.711896160163523	0.0420293044008327	0.0420085727520237	0.0426919572071258	0.0419946145478048	0.390997238073069	0.811388006480648	0	0	0.0422794195494453	0.0419946145478048	0.4274364339155	0.0419946145478048	0.0420654470772483
MIR621	0.804318863408709	0.635668074843827	0.812926226615263	0.729617637852938	0.774260692142844	0.684233585038597	0.0426054179931717	0.798692320447493	0.0425023320998351	0.873094340344993	0.629814013887798	0.821660062595642	0.0420014163657528	0.705640614435175	0.809196404706913	0.855585254061828	0.816374760258946	0.763600811523917	0.731443386048344	0.767934719376731	0.0421014795429482	0.0420014163657528	0.0426198761435621	0.813246272286122	0.762456712430648	0.665884947018891	0.814831392148247	0.0420085727520237	0.802776809258398	0.0420506995204438	0.82018073962	0.855321055434904	0.0420085727520237	0.846863677402843	0.0419946145478048	0.722552967757142	0.0420293044008327	0.0420085727520237	0.0426919572071258	0.0419946145478048	0.711435215621964	0.836965759891661	0.654137178098154	0.821061525545399	0.0422794195494453	0.0419946145478048	0.697660696418144	0.0419946145478048	0.0420654470772483
ITGAD	0.336336623752306	0.170095094942308	0.372418741590398	0.321676827062172	0.355085565459731	0.408482580690167	0.0426054179931717	0.274379098427426	0.0425023320998351	0.257053131677989	0.38284560799282	0.451830478589338	0.0420014163657528	0.303725677118205	0.310668173196244	0.309011896341871	0.242614654947071	0.430148812036012	0.225784342064315	0.277815308997558	0.0421014795429482	0.0420014163657528	0.0426198761435621	0.248995140394624	0.27135914513721	0.354399264543111	0.261369453870431	0.0420085727520237	0.270236052527812	0.0420506995204438	0.0858640827911614	0.366309241123418	0.0420085727520237	0.373696451858876	0.0419946145478048	0.272805460264209	0.0420293044008327	0.0420085727520237	0.0426919572071258	0.0419946145478048	0.268320630142212	0.356496092338684	0.237240355111772	0.218643408102193	0.0422794195494453	0.0419946145478048	0.203040529290138	0.0419946145478048	0.0420654470772483
GATA5	0.0604714367379024	0.314055742329732	0.160425212876166	0.0516233289922189	0.116878477632643	0.0432528273742502	0.432749469561422	0.0861254418311751	0.428414221849922	0.106659492437347	0.257053131677989	0.129088725123457	0.386750945198872	0.0669568537390394	0.0457599863586135	0.0833028090409108	0.107723391387522	0.102670973551853	0.0783315117351953	0.0747017277969779	0.253127794102947	0.475205170785606	0.210347470180847	0.079509179319346	0.0608247757364954	0.139822504554343	0.0599252796885981	0.34957095350939	0.0654433230380354	0.25445511555935	0.168609624524344	0.0851661805618986	0.274828848853374	0.115095497690386	0.246237260206912	0.0629830864758691	0.32607606756188	0.222040006129691	0.238081054839179	0.272203150595772	0.0680020845193339	0.21200415107506	0.0513138609417391	0.0721390474337058	0.203705830339685	0.326398882406452	0.0909026128157676	0.288978506934435	0.418336170517664
CYP2D6	0.557793848779544	0.569350823590751	0.397986031639921	0.34234896025005	0.435229488387679	0.475319661971759	0.880805550172511	0.510603834351333	0.886094918335074	0.435875396585423	0.397361478186957	0.446158629130758	0.884333998917841	0.425278533880925	0.410364181301493	0.456985603475997	0.458321027579723	0.378474244098273	0.434856654785889	0.430702435518434	0.875451279902332	0.876058150111487	0.871471133631962	0.489654567899304	0.499856627188809	0.382695851527782	0.425186608132419	0.898643801659766	0.569611269128525	0.794682688732908	0.558591104507868	0.417041319084228	0.845854925843292	0.444316297285093	0.897647082768763	0.48407819358053	0.891958619397194	0.800282263273041	0.909065285627172	0.90026714535931	0.373484565542972	0.41302548095976	0.536995283531689	0.404412355019192	0.906212089028928	0.895449647509925	0.41686825080469	0.879981386451011	0.869955240253126
MKI67	0.0196655657136987	0.0200427967251041	0.0202127194033398	0.0147340488215146	0.0186715103748429	0.0197381610271507	0.0426054179931717	0.0167091573367081	0.0425023320998351	0.0155652025859903	0.0157942465925007	0.0164052718320761	0.0420014163657528	0.0289880067331363	0.0225273314867318	0.0274708986068195	0.0196270183366489	0.0235683763083712	0.0199625181065205	0.0230159817219614	0.0421014795429482	0.0420014163657528	0.0426198761435621	0.0209558578493006	0.0206130753709684	0.017095829725864	0.0158672169560771	0.0420085727520237	0.0198143198179618	0.0420506995204438	0.0169109994820624	0.018036451617145	0.0420085727520237	0.0267724584151186	0.0419946145478048	0.0146045089111887	0.0420293044008327	0.0420085727520237	0.0426919572071258	0.0419946145478048	0.0158672169560771	0.0173547654913121	0.0281629902191126	0.0349039756511561	0.0422794195494453	0.0419946145478048	0.0158302886549513	0.0419946145478048	0.0420654470772483
APLNR	0.352077280471594	0.0976341310254706	0.284699339270908	0.277415539594911	0.33354619406371	0.316988679332717	0.408061870649861	0.24977227147508	0.483037184702586	0.280535395909814	0.215537511289393	0.369753057357766	0.655634426399555	0.258487842920399	0.309183860752796	0.288393567675981	0.329043838596465	0.216837185383841	0.263507123779653	0.269449921728552	0.521596163789399	0.560965839316046	0.649600682294619	0.294217142421001	0.335840412190522	0.189926461751179	0.316568613054728	0.535242352294905	0.369044202216403	0.377014302054443	0.232742883334252	0.236619373320704	0.491837025837344	0.338762311080902	0.456769730445176	0.281252169305746	0.487501255518872	0.728952960354233	0.562297450380072	0.729290156683611	0.243464027440372	0.295984588452939	0.22472110282512	0.255700013050596	0.624156269166845	0.423296831295609	0.233618933754212	0.619655053476488	0.4729562229754
ANK2	0.247101108347982	0.221821934473852	0.332838555390755	0.270769968164548	0.33437229021186	0.326849503306124	0.366518146825237	0.296265507110231	0.571728249194084	0.283199955685848	0.346924044412841	0.261610963224954	0.394797486877598	0.331762931142161	0.28227746521988	0.293177852054766	0.378765969304766	0.28934204855579	0.24903976325852	0.291259744204305	0.412616674436475	0.293446363035921	0.522503392167707	0.322358491754837	0.291356317763771	0.318810216800705	0.307066936841632	0.407978093219086	0.334764167305616	0.456238453143394	0.378194296820118	0.291564027663723	0.399674125544039	0.28413599767625	0.322483181553202	0.313760878218675	0.382547412151281	0.393169015272314	0.430148812036012	0.376940442968921	0.283825851277057	0.278696931440961	0.327723494939946	0.311972458292805	0.364221253209171	0.392234303894669	0.392390207752808	0.377308844542096	0.537524913280716
GRPEL2-AS1	0.0156518142918576	0.0152543476375491	0.012661595954674	0.0143480887733714	0.01264828246638	0.0172410228618661	0.170060539568592	0.0140882871166965	0.264789593831175	0.0160111334240497	0.0168574845957301	0.0118833998100292	0.220686340821467	0.0142744855450334	0.0118104082194399	0.0121674972301313	0.0168249292460324	0.0152473938924116	0.120706704099276	0.0149616201148553	0.25150519358199	0.188053608330229	0.299427327668346	0.0146510226505138	0.0168518281782755	0.0424725800918635	0.014619873897025	0.279332656871099	0.0141929103727457	0.201355276719683	0.0143805965492772	0.00997592201004879	0.268666117274342	0.0143230814978645	0.241019550177737	0.0179075883778483	0.245784969430341	0.272406083093171	0.189348459189498	0.224933610417231	0.0131969176470508	0.0145889958982033	0.0134882592941272	0.0143805965492772	0.248437983507118	0.178522384994886	0.0140197791993522	0.260542212348852	0.25374687944518
LRIT3	0.713811627903198	0.429691521011004	0.716513544431364	0.560566263762482	0.701379880553039	0.650995409340586	0.705334309515385	0.841234772330891	0.690122170134863	0.843210226662407	0.675036588818231	0.659786043211159	0.663405762552628	0.610629864673436	0.668489633530805	0.746857970647684	0.618915371928171	0.688982859229492	0.767263610500385	0.748561139436413	0.737276069452534	0.809196404706913	0.669151658070762	0.918484132559637	0.569611269128525	0.690407788437288	0.854496410069245	0.78319071416889	0.740600553558122	0.698104067262398	0.617429783911401	0.824807801495344	0.580707663965387	0.706087846730853	0.557119667445845	0.69110919368958	0.683827169454485	0.581097294785403	0.768757696096291	0.63421851993405	0.61482545715	0.743063391075965	0.575959992054359	0.681476191819165	0.687489765256941	0.778750760227785	0.51882718557484	0.689971869922392	0.729121209001546
IL21R	0.0923833222554301	0.0547994850356594	0.0782299425465715	0.0711583881035793	0.0845074066526449	0.13180778924877	0.0426054179931717	0.102385471096437	0.0425023320998351	0.100553317705909	0.0564859714082367	0.0934106677888473	0.0420014163657528	0.083498192809966	0.129439017656689	0.0945384852468436	0.106104816406724	0.0695222066467679	0.0861794861388287	0.0921211254620706	0.0421014795429482	0.0420014163657528	0.0426198761435621	0.148477809672185	0.0975192262034094	0.0888212187322659	0.101399026462086	0.0420085727520237	0.152213322675999	0.0420506995204438	0.0780451308296193	0.115831512409059	0.0420085727520237	0.111596955543142	0.0419946145478048	0.0906980886338331	0.0420293044008327	0.0420085727520237	0.0426919572071258	0.0419946145478048	0.0960195170421124	0.106349890327566	0.0956090423573191	0.112234959473321	0.0422794195494453	0.0419946145478048	0.0820985489945931	0.0419946145478048	0.0420654470772483
AQP2	0.390918295489322	0.26645413277789	0.429235316998333	0.39886517627321	0.484319151752209	0.330123980954198	0.883983331846503	0.334185786034202	0.868832456415135	0.430702435518434	0.505235274665305	0.433670894393262	0.83654625900139	0.391925069034217	0.493553805011365	0.494645771997818	0.443232745022337	0.470617428990349	0.442259021828114	0.345887849010879	0.882347652087738	0.731113438782004	0.745070198945719	0.427878536374579	0.62430118676945	0.358456076208094	0.469855182048366	0.854496410069245	0.517788716212865	0.833995921558839	0.462153054120931	0.410608216254676	0.60415644642989	0.461940941848005	0.616837911301164	0.396125748708422	0.860471944785797	0.677382526937415	0.717829855107106	0.621840594743591	0.4539569911425	0.566943535593222	0.463320235281232	0.370098264203794	0.787323548812231	0.830000110857193	0.411692970279215	0.778412414633011	0.856801097331022
FLRT2	0.17527094103322	0.172328100867885	0.199995438573591	0.18395906428418	0.213694935924517	0.195983518629813	0.539140591988654	0.190537583114543	0.573819540815758	0.25103971644531	0.267292973976198	0.271207109392117	0.425542739126454	0.171084197094031	0.199878499045701	0.22707069334975	0.285578474041433	0.174125326558106	0.185083836699733	0.206444959210323	0.614519912208629	0.541303076495724	0.321800133064522	0.222427757833353	0.278349025396274	0.230127234271477	0.1853636971292	0.483153856937345	0.183499425487802	0.536586951739942	0.362092634040688	0.220106491167456	0.331946559111692	0.219392700946658	0.285014090704191	0.209979551964636	0.364152693084368	0.388400608858066	0.401665143142168	0.394726980928896	0.187195586262963	0.271704772964908	0.207043562092812	0.171555110025601	0.631431756677833	0.43191524866557	0.257297085286608	0.481971237716655	0.576100624624749
TRAC	0.612675575071817	0.444316297285093	0.582816841779186	0.547835241839932	0.608100951099181	0.644835482001032	0.0426054179931717	0.394493096417055	0.0425023320998351	0.471960043135042	0.532763867342464	0.55035231142227	0.0420014163657528	0.54007537301107	0.579264484964424	0.544218427649468	0.596239246580753	0.579529281329786	0.528084366645104	0.513694213823048	0.0421014795429482	0.0420014163657528	0.0426198761435621	0.501093671673317	0.619945044251382	0.404579123991485	0.4810307278843	0.0420085727520237	0.507535817603951	0.0420506995204438	0.369260642303718	0.537924768500506	0.0420085727520237	0.531019431789125	0.0419946145478048	0.626481954408125	0.0420293044008327	0.0420085727520237	0.0426919572071258	0.0419946145478048	0.503977335427005	0.626623936189328	0.554213885075345	0.441115107326212	0.0422794195494453	0.0419946145478048	0.444018588650424	0.0419946145478048	0.0420654470772483
ADPRHL1	0.506247152945906	0.673008392788741	0.362851605680444	0.252504350161234	0.396971366127431	0.609953527889533	0.0426054179931717	0.408482580690167	0.0425023320998351	0.40351297412162	0.449203479533224	0.544218427649468	0.0420014163657528	0.398708783961767	0.360392906481759	0.430517171612315	0.390841636215523	0.235958266605548	0.316327786837645	0.434762560675622	0.0421014795429482	0.0420014163657528	0.0426198761435621	0.420404321370122	0.450119644981266	0.435597141221466	0.419195514842164	0.0420085727520237	0.419977672082838	0.0420506995204438	0.450925303535044	0.427968265174664	0.0420085727520237	0.496997961062192	0.0419946145478048	0.390302773989745	0.0420293044008327	0.0420085727520237	0.0426919572071258	0.0419946145478048	0.346535969071535	0.411609805061984	0.345438532101397	0.368833590055464	0.0422794195494453	0.0419946145478048	0.413106067317873	0.0419946145478048	0.0420654470772483
EYA2	0.164953171043798	0.134875667042866	0.145979522655483	0.178218358116745	0.171958466419458	0.155773055384287	0.325282623409404	0.147606133532415	0.375784629080915	0.159421535652573	0.212663550572657	0.163665186642349	0.327347719531449	0.151443120041176	0.178592152502645	0.161577012529619	0.165175125791143	0.151033300564585	0.15607633357185	0.171347176791532	0.376864037546154	0.26797422740561	0.347888594798745	0.157192163887406	0.162415547389654	0.191563199790665	0.183637766317373	0.331762931142161	0.173220861972814	0.312148760299508	0.214474487313878	0.159024708572089	0.373130357214844	0.169069008478293	0.273646221151329	0.171923420624403	0.328228598594183	0.309422898962489	0.418081289721924	0.355812171657625	0.18634518240371	0.169764079663164	0.175677435181253	0.158426161661612	0.396348232382553	0.217895457386734	0.149213230696191	0.350027546756152	0.357506902411906
ARL4A	0.0419023157625659	0.044888835888868	0.0432372061282623	0.0404368049522499	0.051874577167843	0.0380341349524505	0.388924921997036	0.0671726036386923	0.485620297413293	0.0542175876676696	0.0466418250753479	0.0691894127395778	0.472073115349614	0.0602810846046002	0.0510944533602344	0.0561430455873609	0.0544429262025424	0.0465112094493163	0.0511516940886579	0.0425909393949037	0.456342541708607	0.48834522917658	0.504217930704261	0.0677557232891311	0.0503747683100658	0.060885360023643	0.0468794751068993	0.552620335613301	0.0643593399613943	0.439882010217649	0.0470584347125798	0.0549926345114354	0.475998752410261	0.0587277739106961	0.440740046509252	0.0627595714328997	0.456769730445176	0.339656332592842	0.471055158580129	0.518178419728655	0.0458945398998586	0.0536962718347218	0.0570619913872544	0.0515067158699122	0.43911079962727	0.418081289721924	0.0418426485911652	0.496133258325574	0.52224831984639
AFF2	0	0	0	0	0	0	0.0426054179931717	0	0.0425023320998351	0	0	0	0.0420014163657528	0	0	0	0	0	0	0	0.0421014795429482	0.0420014163657528	0.0426198761435621	0	0	0	0	0.0420085727520237	0	0.0420506995204438	0	0	0.0420085727520237	0	0.0419946145478048	0	0.0420293044008327	0.0420085727520237	0.0426919572071258	0.0419946145478048	0	0	0	0	0.0422794195494453	0.0419946145478048	0	0.0419946145478048	0.0420654470772483
HLA-DQA1	0	0	0	0	0	0	0.0426054179931717	0	0.0425023320998351	0	0	0	0.0420014163657528	0	0	0	0	0	0	0	0.0421014795429482	0.0420014163657528	0.0426198761435621	0	0	0	0	0.0420085727520237	0	0.0420506995204438	0	0	0.0420085727520237	0	0.0419946145478048	0	0.0420293044008327	0.0420085727520237	0.0426919572071258	0.0419946145478048	0	0	0	0	0.0422794195494453	0.0419946145478048	0	0.0419946145478048	0.0420654470772483
EPB41L4B	0.0241979648524469	0.0212593771595956	0.027624054027802	0.0212130003230644	0.0214863186045879	0.0184044558170521	0.165048468915852	0.0172778295325019	0.172427193509768	0.0179472309113992	0.0195223605457213	0.0229881998240335	0.138599368387395	0.0632483588175421	0.028728874937106	0.0291839137780072	0.0234804290895956	0.0188372895812313	0.0154349264220981	0.0285088708103801	0.164450944646446	0.147955302967224	0.182046275671132	0.0198898475464071	0.0233894667678928	0.0177650864412179	0.022516042093546	0.154630997602099	0.0218214504011626	0.137823011351573	0.0225108037249648	0.0208549884743269	0.150889328662239	0.0259968252846137	0.141268690983919	0.037966300962056	0.143939888121752	0.138510006758399	0.163168644269509	0.149123482602769	0.0251432870288304	0.0263513217623462	0.0911705050656264	0.0687368214186578	0.157466022596238	0.13525433015964	0.0209308293949082	0.153458967721674	0.158335299107516
AXIN2	0.202886018523127	0.177832505794066	0.172892164019811	0.179208424898568	0.176614536506293	0.162734265345478	0.195129436647881	0.164129867173784	0.250524619149357	0.181418003026094	0.169929073229905	0.17588124796043	0.212783954134435	0.165431122365989	0.181274723830668	0.179826972133301	0.170553286967487	0.205332989223488	0.178007930056425	0.1933609368421	0.28944832267849	0.233046800962587	0.211927396482737	0.186482198558129	0.189889114543716	0.17446251129582	0.164259709576197	0.235916140919446	0.185748749726855	0.221655995214443	0.166783029582122	0.179445429088725	0.225485063762933	0.175579539371055	0.284034219823801	0.17182428894279	0.208180187788992	0.261610963224954	0.181768340799607	0.219103687476307	0.183028970497077	0.165399473370501	0.18007176339689	0.170060539568592	0.203898906608742	0.216837185383841	0.153014484091379	0.205808773825725	0.237993346706799
DLX1	0.0800267055179039	0.0448595622753876	0.091869545919586	0.0837512720936302	0.136956981359771	0.0716276186351606	0.411522274898061	0.08472683854264	0.526353667721313	0.0928166881940963	0.11681135046758	0.0942511002362801	0.582951383024919	0.0759254096485507	0.0730978854560218	0.1069314607101	0.114173770889598	0.0512258759185535	0.0802724833951307	0.077212256189517	0.572778338065523	0.396741388605267	0.56123309253919	0.081045750443975	0.11964975105656	0.0871521918039656	0.0792309095365841	0.518432800492333	0.0920833547426305	0.481144253175694	0.146612459880033	0.092588462200856	0.371221217395847	0.0765406914504117	0.536178268081215	0.0739168361669248	0.611210947138374	0.576891196057055	0.593139760811748	0.506638591369582	0.0812584747830083	0.123419790615344	0.0732875640066629	0.0804262515400292	0.434129574394706	0.47463654906511	0.0842726085871046	0.442259021828114	0.549276832761351
PRC1	0.0993259465136183	0.0685014824733532	0.0895615207630213	0.0877687107707875	0.111079860518043	0.106806730925638	0.134338288421381	0.0829445135991731	0.137511206959949	0.0872263393694622	0.0761733795753711	0.0717864012966966	0.137511206959949	0.101700134757056	0.105997013822036	0.10436492752047	0.0934483239900323	0.0940967619441382	0.070624156598671	0.0831248354860225	0.132396589487804	0.128366354393932	0.13299514648833	0.0914026705545618	0.0932194873138984	0.075611502475751	0.0967664920210377	0.137964434594537	0.105790621848959	0.131278481697914	0.0717715372222145	0.0843478656108202	0.152689819082218	0.106598870151444	0.133393086331171	0.107077837921631	0.131511125950552	0.134965373365883	0.132620290278555	0.132776570365276	0.0945762569175225	0.0935627725453747	0.106638981501076	0.0817957873193908	0.131430044325381	0.128681784234286	0.0783156594872987	0.142624523409608	0.130756371072436
DENND1B	0.165463947341631	0.135460930424696	0.187947556487358	0.190714883240229	0.196470364367267	0.149123482602769	0.0426054179931717	0.185505816539292	0.0425023320998351	0.201747067070413	0.14947395348047	0.183533206977779	0.0420014163657528	0.159268522088096	0.187089014514988	0.185505816539292	0.184552838655789	0.185683419236684	0.155416110460935	0.189600844777617	0.0421014795429482	0.0420014163657528	0.0426198761435621	0.21018033226729	0.194255732058334	0.169663087782808	0.180932985276752	0.0420085727520237	0.176751374776282	0.0420506995204438	0.183355331298388	0.186690052738696	0.0420085727520237	0.190828193750525	0.0419946145478048	0.186622811626648	0.0420293044008327	0.0420085727520237	0.0426919572071258	0.0419946145478048	0.192363789928068	0.170192684307795	0.192441135513973	0.174428825393432	0.0422794195494453	0.0419946145478048	0.15631383365057	0.0419946145478048	0.0420654470772483
MIR17HG	0.195020953430091	0.146644318375457	0.149802639175054	0.157679831015467	0.188168493309868	0.187627642057507	0.337994277291302	0.164420394343384	0.363393360754225	0.172494083333651	0.164450944646446	0.12325047129533	0.341635971105723	0.169531134172728	0.176312789186179	0.185716096353057	0.175745005056183	0.177052070669539	0.165303784059989	0.174733326385469	0.359665017816008	0.338505967028455	0.358788937345261	0.179517531536669	0.169004827079217	0.146496694448695	0.179107226621224	0.367009482629032	0.171484596447101	0.293551964670241	0.181139121986899	0.177556648285547	0.395029210326058	0.185649385387692	0.398226736640003	0.189384628906948	0.328102109212599	0.401501191656947	0.381270360640525	0.304814433387882	0.179344374423325	0.159117390230766	0.187446857541935	0.160891023229761	0.329746000652322	0.348082054657124	0.157711833385394	0.310782914227129	0.376357438201378
PLAU	0.711601154349493	0.243604656532877	0.463649974276226	0.678294117986485	0.744039860584965	0.718802928639856	0.0426054179931717	0.559634145449363	0.0425023320998351	0.465251301788694	0.75976746501691	0.757265955922416	0.0420014163657528	0.546482860708402	0.505744472053476	0.597057733312775	0.765601882819064	0.910958306031711	0.775932540884444	0.385691975994213	0.0421014795429482	0.0420014163657528	0.0426198761435621	0.645670951693836	0.66510647821513	0.585331589799131	0.464617318312207	0.0420085727520237	0.669912713523115	0.0420506995204438	0.501224712589728	0.70152456442184	0.0420085727520237	0.605441901576956	0.0419946145478048	0.780740154420704	0.0420293044008327	0.0420085727520237	0.0426919572071258	0.0419946145478048	0.600660335897431	0.56576290643484	0.574873576051623	0.626760761028486	0.0422794195494453	0.0419946145478048	0.735582156231229	0.0419946145478048	0.0420654470772483
RUNX3	0.285895699188217	0.373130357214844	0.279828610803159	0.30286158206888	0.267047304330599	0.247736735560198	0.654137178098154	0.223237667422902	0.672250045347515	0.269837458490871	0.331704250340177	0.262967998841786	0.609817406340926	0.211810489364735	0.224762685782453	0.25868158418826	0.296705337452038	0.244417651390482	0.263454944454465	0.253981317763554	0.666649158136292	0.572260886182386	0.650023847006705	0.247921113207323	0.279579260837789	0.25169942320317	0.205926176611416	0.631297584492066	0.25103971644531	0.716513544431364	0.313525049670636	0.241152795284041	0.661809549733408	0.270524838318849	0.627486906159272	0.246461730493433	0.644118926787739	0.65223965638499	0.62213739214782	0.601893144418272	0.231656385745622	0.286306996265114	0.244730995487895	0.218811488204088	0.615972774852692	0.592878060791835	0.311503037675388	0.597745020272622	0.686802466783952
NR1I3	0.251972156867382	0.176146231689981	0.362376111292443	0.289551088339619	0.383146969984577	0.298249210554889	0.590614911532319	0.377239338799508	0.794515748636766	0.327783334766805	0.362573067870114	0.21009954103885	0.632161557720981	0.439016727741729	0.297253842610431	0.326464126723916	0.309422898962489	0.310009664301672	0.340810464267433	0.247329676404824	0.642276548789209	0.650728238848192	0.621690706560019	0.286463601644782	0.335332140894585	0.380825841365457	0.285275805321877	0.699877255570057	0.280943363588972	0.803402493270837	0.225356465244523	0.294990998169921	0.747360266204332	0.332775268445792	0.785684434816904	0.334632491577782	0.720461361138168	0.763763867803669	0.655634426399555	0.601345115672278	0.357975534817642	0.371568653322438	0.308954289942529	0.379786771759224	0.548103108844842	0.593272096209455	0.352145070940988	0.652651472130758	0.784527337079349
AOX1	0.629225882206074	0.850419439454373	0.651132609157344	0.819884015974179	0.70578418011114	0.888897686829199	0.0426054179931717	0.696477121741814	0.0425023320998351	0.82705104679642	0.677773645832632	0.726322953003172	0.0420014163657528	0.690407788437288	0.741395403675064	0.689971869922392	0.762116804103114	0.791428799125251	0.805755693132674	0.704125261715671	0.0421014795429482	0.0420014163657528	0.0426198761435621	0.736449029616936	0.693209560478126	0.630990012488405	0.761442530393524	0.0420085727520237	0.702126002503708	0.0420506995204438	0.83740346055197	0.710020058573253	0.0420085727520237	0.763438906176907	0.0419946145478048	0.784858162065985	0.0420293044008327	0.0420085727520237	0.0426919572071258	0.0419946145478048	0.718644253079221	0.545152251790765	0.574741217497597	0.625900587261392	0.0422794195494453	0.0419946145478048	0.8117100778152	0.0419946145478048	0.0420654470772483
VSIG1	0.570267932135845	0.359999307124139	0.764921912531909	0.586288109311484	0.529680636134547	0.434393921573544	0.517928286357283	0.675036588818231	0.532096582590044	0.762635581238518	0.690407788437288	0.605298241615008	0.713968527852652	0.412116498559916	0.446835705325208	0.698699949391371	0.722722010510405	0.411270321167934	0.361962388176601	0.76410256826256	0.630398182323222	0.668893323743268	0.610923790803819	0.767934719376731	0.7166874501804	0.504599810339753	0.354876648589829	0.725514272972487	0.693620618008316	0.698396710899317	0.786845504831459	0.689258484077794	0.577535749131614	0.748043289037145	0.512528767302975	0.758589327330984	0.619655053476488	0.578996245948018	0.576504502720858	0.745883081928464	0.573695999945331	0.833995921558839	0.546886411755534	0.431161821379368	0.576762507801539	0.546221594354911	0.611643209802321	0.765435928482387	0.518559368759296
PROM1	0.162102066439398	0.32497428936212	0.201084565714627	0.230430933308641	0.147051392756118	0.202019683935871	0.946094725725172	0.167207548302575	0.912084649968333	0.179004180580451	0.19317762284126	0.202848240056985	0.885977909234602	0.196655742724375	0.205649570448104	0.189280593832907	0.204132625308008	0.222720579328051	0.151504297532467	0.160300917743568	0.947832627386448	0.942849941556158	0.941225605693927	0.232871156804441	0.223237667422902	0.21557845067318	0.127720653107811	0.941328359858542	0.157928222913967	0.939742850996117	0.0936207402286181	0.209561378474311	0.947016147252364	0.196246976392917	0.942418564652807	0.204867870994905	0.951494087938654	0.918285913570587	0.85930934118804	0.941992107684044	0.184201261659984	0.204094540364111	0.234021540229231	0.180897371511477	0.839698562704412	0.925134266519586	0.240759601086738	0.944059993173214	0.959196567163551
KIFC2	0.21357177311359	0.296095164937511	0.227809459701126	0.239683270717781	0.227115027884666	0.232447297709085	0.416338176380505	0.254689557189589	0.452229181717504	0.278747143468463	0.272051868197344	0.296870885105175	0.486212292276732	0.233135879513342	0.21902163902492	0.229822850774154	0.195349943149175	0.219561625424504	0.25445511555935	0.302920039955148	0.520282860004205	0.410364181301493	0.493315719339875	0.23261369943634	0.237063115808156	0.235958266605548	0.241810025591214	0.475205170785606	0.22920433193973	0.445575364153715	0.234371652784025	0.240403845786507	0.504856989016789	0.217895457386734	0.470617428990349	0.224762685782453	0.435875396585423	0.654683646524054	0.449508596263643	0.470180558760234	0.280076163675263	0.233135879513342	0.220148484639618	0.235523618812966	0.481851986550973	0.437115441763555	0.199147838905013	0.464083436758459	0.426818560204209
RNF207	0.191128391606053	0.195237512061944	0.182964026492451	0.188701907515906	0.170784421344411	0.200113700478254	0.522759993606017	0.171690123054576	0.543292850290732	0.189244690417026	0.171791478931721	0.188168493309868	0.557519211066159	0.177255662906598	0.169764079663164	0.188412335736146	0.172394764787117	0.196581377942895	0.17415843510223	0.203665110004605	0.55872169879543	0.538465563801893	0.391692770266804	0.182152604018368	0.172095203052508	0.164226093886287	0.18159400048517	0.592472041791044	0.195797505694614	0.514462731620826	0.19602215131947	0.18131049765241	0.592063946967063	0.169004827079217	0.655493457588334	0.195983518629813	0.544751730864137	0.471393423601429	0.52888931195354	0.580570252964574	0.191819736884375	0.163726914271104	0.175543978255106	0.183355331298388	0.57080733771472	0.523945291936899	0.152540224681691	0.554608691010196	0.575140025372312
DNM1	0.377165547556078	0.592608196699267	0.359332584742647	0.286717602955319	0.342281742286572	0.329617154417146	0.0426054179931717	0.271951251943252	0.0425023320998351	0.310544944365506	0.295148938055746	0.351080236773897	0.0420014163657528	0.31790149913662	0.294325779882841	0.282682903773636	0.375858000609067	0.313643935115092	0.308782408315102	0.372705617134997	0.0421014795429482	0.0420014163657528	0.0426198761435621	0.333799523740123	0.319241237793149	0.266507310311177	0.291724297312715	0.0420085727520237	0.289927459289439	0.0420506995204438	0.402707337382875	0.312627539127123	0.0420085727520237	0.329294316176838	0.0419946145478048	0.364357187594912	0.0420293044008327	0.0420085727520237	0.0426919572071258	0.0419946145478048	0.318870964631276	0.266951439308941	0.305734192092861	0.286981063596348	0.0422794195494453	0.0419946145478048	0.313998810459802	0.0419946145478048	0.0420654470772483
LINC00299	0.127956772033167	0.0665751000594988	0.153043665202947	0.349118662642672	0.278696931440961	0.207973655640336	0.855585254061828	0.242784517982934	0.879378175563414	0.281252169305746	0.32841313472964	0.334955473412339	0.881265513439738	0.20640589550934	0.18187167246506	0.202926005891924	0.205530286006805	0.0841990847865914	0.195721361115202	0.209816354749162	0.879981386451011	0.926415838744445	0.88375366877151	0.214964949589717	0.203271754116008	0.318994032360525	0.168320477894875	0.694050141865522	0.204328358735205	0.82894326968046	0.225697664652662	0.299316944847276	0.860471944785797	0.131317408578768	0.818973096447377	0.129869701631471	0.89698444563191	0.732924896557486	0.807330950351283	0.906003247353587	0.205965546321618	0.253223740388563	0.237367851455775	0.245466846443936	0.887501329839862	0.887151378481272	0.28464955087028	0.843762260106417	0.901543135018896
UPP2	0.809647938627271	0.16694669865789	0.708763763542065	0.821209056337436	0.550478226324229	0.931713385447723	0.0426054179931717	0.538870906725412	0.0425023320998351	0.641551998376148	0.805906614520153	0.783874208532277	0.0420014163657528	0.678294117986485	0.885165389736126	0.766932947755664	0.703658178700992	0.712209828948811	0.739259997517611	0.756919097549469	0.0421014795429482	0.0420014163657528	0.0426198761435621	0.585610768141672	0.912410810368618	0.39007656979702	0.525827818333287	0.0420085727520237	0.727779612662321	0.0420506995204438	0.929312679352413	0.636950039819525	0.0420085727520237	0.793510611712436	0.0419946145478048	0.892748429327621	0.0420293044008327	0.0420085727520237	0.0426919572071258	0.0419946145478048	0.794003794909945	0.337420011387008	0.838112466029889	0.675036588818231	0.0422794195494453	0.0419946145478048	0.831481356899672	0.0419946145478048	0.0420654470772483
KIR2DL4	0.4879927727702	0.277564080320623	0.405069088243045	0.390841636215523	0.43835087191196	0.703195994674731	0.0426054179931717	0.431722548687765	0.0425023320998351	0.477916485484693	0.442943920916624	0.493924852506548	0.0420014163657528	0.469072849549218	0.527145131053774	0.467325739177112	0.480000969400855	0.39364485134019	0.505991726046697	0.490723960514969	0.0421014795429482	0.0420014163657528	0.0426198761435621	0.461303596196717	0.377825908390907	0.439016727741729	0.493431871577245	0.0420085727520237	0.459487736755205	0.0420506995204438	0.352282493906487	0.378474244098273	0.0420085727520237	0.519489762749625	0.0419946145478048	0.515624285887729	0.0420293044008327	0.0420085727520237	0.0426919572071258	0.0419946145478048	0.475319661971759	0.494157411021812	0.464722441570711	0.494771369315767	0.0422794195494453	0.0419946145478048	0.397755399069475	0.0419946145478048	0.0420654470772483
GRIK5	0.396423827244505	0.308897382401773	0.414368797504525	0.353081589310574	0.404823906143478	0.434212082851362	0.782702975480055	0.39689356454051	0.841103605723894	0.404082277362895	0.470945584984857	0.376717642911318	0.809497209105456	0.442655033405618	0.367009482629032	0.425634379798611	0.387945831249454	0.362092634040688	0.443528270709075	0.416428471307724	0.835961309943897	0.826912157916442	0.739259997517611	0.376357438201378	0.344931340413792	0.473856694308508	0.416952634976291	0.814989140611237	0.44791884027033	0.841103605723894	0.353081589310574	0.425634379798611	0.679622437094688	0.452537764116862	0.72877989948943	0.574476004459237	0.807179251235737	0.664455597182599	0.797419437473561	0.828059132799572	0.402707337382875	0.420842304051278	0.370939538770072	0.411522274898061	0.762635581238518	0.74355480318719	0.407143572343946	0.79335220442113	0.795953133017137
SDHAP1	0.210266204893778	0.203040529290138	0.190072055961646	0.196432922018225	0.194947946817414	0.245738791895121	0.0426054179931717	0.197525777318897	0.0425023320998351	0.200417975539317	0.174192151648406	0.205215481621807	0.0420014163657528	0.178112218015682	0.188206487821841	0.199648505062734	0.183318787622391	0.187983322857232	0.182364122073649	0.218313178173158	0.0421014795429482	0.0420014163657528	0.0426198761435621	0.202810071562439	0.182573084781513	0.174192151648406	0.199262645445791	0.0420085727520237	0.197599393574102	0.0420506995204438	0.207442384480781	0.177018847056118	0.0420085727520237	0.203429976255472	0.0419946145478048	0.225912463019574	0.0420293044008327	0.0420085727520237	0.0426919572071258	0.0419946145478048	0.197183143316685	0.17497046100231	0.190033808208171	0.187413136045494	0.0422794195494453	0.0419946145478048	0.174125326558106	0.0419946145478048	0.0420654470772483
CD6	0.287139162557124	0.251459502273578	0.281766832733644	0.296151155454769	0.280231354927707	0.272756572943959	0.9292108789878	0.218233838473277	0.892066294329331	0.254314876701987	0.267536382431771	0.233708765548396	0.869077627809764	0.27042739675127	0.29869104302594	0.267635286637646	0.285475888696299	0.272353299829846	0.243009385803697	0.266204803415927	0.911982807116838	0.875451279902332	0.905162928793661	0.28201922435335	0.298356577500292	0.202175721202386	0.265373484796852	0.745070198945719	0.289655884382953	0.835961309943897	0.272905883178716	0.254128317180003	0.927014428693338	0.280485520168493	0.917672570529147	0.292150910952934	0.865802568775474	0.791584959714083	0.859171657460771	0.891740677065657	0.246872755617489	0.302074020431825	0.273106483655157	0.268320630142212	0.914476427952867	0.881624226424891	0.229334484631305	0.853265406649547	0.832819109019228
CXCR3	0.461834480850589	0.642276548789209	0.490847473709344	0.264641218386783	0.55872169879543	0.303089955884718	0.0426054179931717	0.286820745141298	0.0425023320998351	0.300420058959705	0.0905093127577483	0.603010355470469	0.0420014163657528	0.289238409130754	0.495759411382726	0.254405878272325	0.484201161249383	0.435970436439962	0.313113368622053	0.276822739078157	0.0421014795429482	0.0420014163657528	0.0426198761435621	0.43844573667255	0.492470958485735	0.102710426726076	0.238792551986613	0.0420085727520237	0.442655033405618	0.0420506995204438	0.385999600220245	0.501346321215032	0.0420085727520237	0.427347991777184	0.0419946145478048	0.574600895990454	0.0420293044008327	0.0420085727520237	0.0426919572071258	0.0419946145478048	0.256570054054967	0.318321713484892	0.504217930704261	0.321859677556718	0.0422794195494453	0.0419946145478048	0.204209863916519	0.0419946145478048	0.0420654470772483
SLC9A5	0	0	0	0	0	0	0.0426054179931717	0	0.0425023320998351	0	0	0	0.0420014163657528	0	0	0	0	0	0	0	0.0421014795429482	0.0420014163657528	0.0426198761435621	0	0	0	0	0.0420085727520237	0	0.0420506995204438	0	0	0.0420085727520237	0	0.0419946145478048	0	0.0420293044008327	0.0420085727520237	0.0426919572071258	0.0419946145478048	0	0	0	0	0.0422794195494453	0.0419946145478048	0	0.0419946145478048	0.0420654470772483
PTTG1	0.0876725905107046	0.0882391895166014	0.0982837760541099	0.0821711499957307	0.0904554343801972	0.118232427776794	0.213907302327413	0.0905839929911778	0.289083641262517	0.0924768174371649	0.089984298108042	0.0787274219722346	0.317531722502449	0.0944026768020409	0.0913638135377285	0.0920248960435509	0.0875984646723436	0.0786574226987544	0.0924952365802846	0.0912093182908353	0.305332005081347	0.243734781921463	0.280786555318531	0.0919470624678475	0.101700134757056	0.0757769531918726	0.083320810423184	0.330314173743182	0.0834798558777895	0.245005795883552	0.0724095407389767	0.0962365876876527	0.398544780745646	0.0871144485021385	0.262967998841786	0.105084301210328	0.276429201214954	0.365047881881346	0.312091500306368	0.306895158838913	0.0832152760437313	0.0893806157720695	0.100531208444228	0.083498192809966	0.318994032360525	0.237412517311862	0.08910571312534	0.320401851290875	0.331072690318474
ENGASE	0.433852647525292	0.557119667445845	0.47128312115606	0.465040583701076	0.454680846158104	0.541957672260622	0.0426054179931717	0.509063845790224	0.0425023320998351	0.511628201260898	0.434393921573544	0.48597131435244	0.0420014163657528	0.520547010840541	0.480459138392555	0.484201161249383	0.411522274898061	0.607244252202645	0.457187779313364	0.546751070633803	0.0421014795429482	0.0420014163657528	0.0426198761435621	0.474975338793957	0.481494742471183	0.426726743494819	0.475771723251983	0.0420085727520237	0.50497678102867	0.0420506995204438	0.58967541521269	0.490488352892066	0.0420085727520237	0.449004006528381	0.0419946145478048	0.496495967204591	0.0420293044008327	0.0420085727520237	0.0426919572071258	0.0419946145478048	0.448612207776056	0.358861881027758	0.493069538750624	0.480119155224576	0.0422794195494453	0.0419946145478048	0.432926585003737	0.0419946145478048	0.0420654470772483
ERBB2	0.134251882101266	0.131768128174882	0.111551737593534	0.129273641566382	0.122695683489222	0.10864751201824	0.292313188102814	0.15613655586358	0.330941961798613	0.145922403535133	0.12113222445932	0.121607468060358	0.35723349446104	0.137365974924157	0.134546269027509	0.140474321204625	0.105400147232835	0.133824385558925	0.133706465726062	0.157039544713565	0.348343035448969	0.344416879633971	0.322233528495236	0.136927737230167	0.109925201946443	0.179758493503909	0.147665512854564	0.404412355019192	0.13907161482752	0.334435289369239	0.110715706193165	0.145778058409491	0.340932044985416	0.144435442509643	0.350815092830548	0.120203560394138	0.325219757663285	0.35194035402859	0.327663673400367	0.336909537016862	0.132650931538014	0.102166512801544	0.140333043443262	0.147225793631922	0.313998810459802	0.323362183323803	0.134994031220166	0.359533261766513	0.415308677726566
PROX1	0.0438665784849568	0.0439098005473751	0.0718333539016942	0.0606643176320084	0.0443671170058124	0.0269325737860953	0.233399921398181	0.0654890435735414	0.291883407159974	0.0426766504199315	0.109815834563906	0.0707167983488375	0.256665828487629	0.0486243872821896	0.0366041799265543	0.0546664528616174	0.0544270758597176	0.047548842910453	0.0387202115328053	0.0487569686649725	0.181487369731155	0.388170019188235	0.172494083333651	0.0495952107023367	0.144807022320619	0.0761228371207016	0.039978472065311	0.296870885105175	0.0386643165261103	0.20736647522964	0.0392019179902395	0.0601184168755845	0.246060998511772	0.0373649273320288	0.208180187788992	0.0385678407756227	0.357975534817642	0.290457555293697	0.191676132472999	0.252603606927084	0.0551407487063794	0.0967072588268201	0.0428567668222957	0.0364886869120311	0.20198028652612	0.374420163348035	0.133608996591744	0.280024367482676	0.273302906735124
PCDH1	0.0287372326721351	0.0269722391422126	0.0324207550331159	0.032487346106392	0.029379119364432	0.0271322386333409	0.154002547778926	0.0259596344013852	0.198171685000658	0.0300542912106929	0.0257734257671745	0.0324429626095551	0.169463624048097	0.0431614405433052	0.0349165441544571	0.0286944893576658	0.0325733767153772	0.0256541006519811	0.0244926873701142	0.0281793759921068	0.177556648285547	0.175611933692835	0.161545481196747	0.0249989315955706	0.0321637003248243	0.0265940612976853	0.0266306837558632	0.200655105480145	0.0249529949898082	0.157222388243803	0.0230563881065497	0.0286349815563213	0.203002199626975	0.0331323726320779	0.242074818341111	0.0281120050037562	0.231086021671191	0.191416644232408	0.173254369462336	0.161826711687428	0.031987205269513	0.0245188009505247	0.0451259672653312	0.0345735789906775	0.194255732058334	0.179275726039609	0.0245383337181616	0.199531808067235	0.20315130089458
CSMD1	0.224202901596917	0.168026817545987	0.22002467602519	0.244867417662491	0.230172598758713	0.187734077887558	0.396201413061453	0.21981364726147	0.478826801464867	0.221065397902009	0.288814839940341	0.238485340177314	0.41143362837958	0.195572075673833	0.240036315139415	0.268812850786497	0.213821040255987	0.133979337807267	0.25858937044005	0.278696931440961	0.457714889303747	0.549144132716162	0.461088282328725	0.191311157213773	0.2444641195408	0.260885470507888	0.232274721709282	0.523291468826008	0.269151230499182	0.413602064286954	0.121391253916699	0.259803214121198	0.569740888539546	0.277712064808021	0.558061378670714	0.242475104471654	0.432007833630837	0.58547194022151	0.45212439137588	0.506895651835656	0.221364215317475	0.246286401470608	0.226205800522707	0.241019550177737	0.415135336884889	0.442943920916624	0.248389446654033	0.504856989016789	0.415398124977072
RHCG	0.147723571235533	0.15982745226348	0.206086316014374	0.152570943582907	0.223107880498627	0.145549948485325	0.304353836693171	0.168026817545987	0.354127836920667	0.147985582554155	0.287559125260669	0.16533449649997	0.463427178918899	0.142363473230029	0.163973619272516	0.163756731311299	0.156374449885723	0.181069970086687	0.133087135512125	0.163542847834923	0.553951851837417	0.300987813130288	0.22907548496524	0.161204403404957	0.216584515248266	0.258069802258142	0.127252512181009	0.288978506934435	0.154690442610064	0.395888115867603	0.146992452448886	0.15896430315888	0.13678418302151	0.155983187201913	0.247329676404824	0.148975852744395	0.204638463004131	0.134546269027509	0.299427327668346	0.278058689452195	0.157133200833607	0.32534226184733	0.138074242366376	0.144749220456445	0.356769393899554	0.22002467602519	0.217002858021473	0.320337803845248	0.277415539594911
RPS6KA6	0.165175125791143	0.0207953974512243	0.19163776205156	0.0556335598467865	0.0320807568067172	0.233756964430171	0.0426054179931717	0.0570328292435971	0.0425023320998351	0.0385139730132617	0.115584642699156	0.101860981371992	0.0420014163657528	0.238485340177314	0.197825980138419	0.0323791108683627	0.09617912505234	0.301957885085504	0.25113716835583	0.13373641074492	0.0421014795429482	0.0420014163657528	0.0426198761435621	0.035750384915665	0.188345302494056	0.131114488722776	0.19594564801495	0.0420085727520237	0.032487346106392	0.0420506995204438	0.166523415298715	0.0283969841076759	0.0420085727520237	0.0328780665723082	0.0419946145478048	0.0688144931705325	0.0420293044008327	0.0420085727520237	0.0426919572071258	0.0419946145478048	0.162539178220961	0.142796640035144	0.196063674500404	0.207769720343782	0.0422794195494453	0.0419946145478048	0.0739343280433116	0.0419946145478048	0.0420654470772483
NICN1	0.0135184236095531	0.0143724374628157	0.0117917823296872	0.0353218052732256	0.0170280071503689	0.0105182414730143	0.328290766087549	0.0116034693615264	0.269545387213956	0.0133051317353423	0.0195879754604558	0.0148898704543173	0.306421919408983	0.0160418808589313	0.0146586003649747	0.00987230945200056	0.017648832908554	0.0187623457188754	0.0149914492487405	0.012849272747537	0.308245940298304	0.225870077391516	0.292799972642896	0.0121380498635961	0.0214391974045856	0.0181203296578829	0.0115240197530772	0.220148484639618	0.0149914492487405	0.252843695715639	0.0211674310746528	0.0137048637401562	0.257297085286608	0.0179919316835556	0.22929271745584	0.0198615191893077	0.244329816739656	0.292854284622254	0.315293508875896	0.309183860752796	0.0119671963828011	0.0129795124648174	0.0174780838517998	0.0123584126323367	0.362025399953232	0.221108882780377	0.0166982978412521	0.29565253957361	0.269349840219462
TRADD	0.200036671947234	0.658042443391266	0.215618922764853	0.233135879513342	0.211888875746865	0.178288172592886	0.0426054179931717	0.257929888996872	0.0425023320998351	0.229245891717406	0.19295848596025	0.119426371489409	0.0420014163657528	0.283772152253923	0.205022916727179	0.232406401778065	0.157433103928351	0.182538316478808	0.250479403858111	0.248297032686758	0.0421014795429482	0.0420014163657528	0.0426198761435621	0.192327131415853	0.22306553393192	0.270036765839512	0.199108965095872	0.0420085727520237	0.170258818162502	0.0420506995204438	0.185577361334272	0.1816608815045	0.0420085727520237	0.198432366164213	0.0419946145478048	0.203112997402935	0.0420293044008327	0.0420085727520237	0.0426919572071258	0.0419946145478048	0.25502995529674	0.145808128781621	0.255700013050596	0.27215234716058	0.0422794195494453	0.0419946145478048	0.25743990178548	0.0419946145478048	0.0420654470772483
PKHD1	0.717014298076228	0.183779053286207	0.745229322503064	0.604010159501017	0.57819378601724	0.435229488387679	0.0426054179931717	0.631864085020471	0.834425690063168	0.581894940913695	0.376864037546154	0.679076666241939	0.881154965841532	0.66613482109799	0.7606055755613	0.463968640095725	0.668893323743268	0.592063946967063	0.64786931042628	0.370312543222138	0.82496198653228	0.90548141457362	0.908439950127626	0.599547365668105	0.628506962617178	0.476113413633442	0.538740000650285	0.851903145394403	0.493195390781004	0.832077843705073	0.748729970365328	0.733423981578889	0.863484294126194	0.619215198698449	0.536725060588591	0.766758936103648	0.941549821891241	0.694906103278219	0.723681430601271	0.704727923962481	0.690691875338232	0.498493788563343	0.743234243839833	0.764433754929023	0.885757628785358	0.904629658483977	0.745070198945719	0.858245986746678	0.780396677026464
ZNF436-AS1	0.150625307936382	0.848097128250574	0.173653980850944	0.210923269789083	0.134636131255925	0.115184959005568	0.0426054179931717	0.412282964213946	0.0425023320998351	0.263311777017844	0.155474984747664	0.0935434922279345	0.0420014163657528	0.21981364726147	0.135613879698626	0.231739751396356	0.106435434477621	0.160013991259198	0.273646221151329	0.200189579184413	0.0421014795429482	0.0420014163657528	0.0426198761435621	0.198171685000658	0.326206401739098	0.371358845393392	0.203429976255472	0.0420085727520237	0.136638825695808	0.0420506995204438	0.0715145167344346	0.235998814993678	0.0420085727520237	0.187195586262963	0.0419946145478048	0.106638981501076	0.0420293044008327	0.0420085727520237	0.0426919572071258	0.0419946145478048	0.22306553393192	0.110672174240303	0.158994791037809	0.273450434828571	0.0422794195494453	0.0419946145478048	0.605717009605413	0.0419946145478048	0.0420654470772483
PM20D1	0.255797530982577	0.0832333078736474	0.373839468688982	0.234722345272614	0.41686825080469	0.230860972817304	0.947241360053466	0.251972156867382	0.700492448333884	0.247782830351299	0.063564757778849	0.389539404533984	0.499726474727951	0.105501744325879	0.104669054419495	0.253318386811765	0.0754481922368467	0.267827341072274	0.144491102254036	0.311913547265296	0.725991146899785	0.379934007485793	0.694050141865522	0.297253842610431	0.775428292585406	0.290295311058872	0.347695428720712	0.705334309515385	0.855321055434904	0.812621565028466	0.0445157487875476	0.154213128217428	0.787008679383141	0.291724297312715	0.942849941556158	0.314711973189089	0.62519852515874	0.314293553906293	0.395653080623151	0.359665017816008	0.764257634976319	0.335263816662095	0.31441526053622	0.118969809844306	0.424110451191785	0.41678847254788	0.210305205327811	0.929819535903908	0.534722705974462
MT3	0.0316221880530549	0.270820141009004	0.0483287412365096	0.0377363897161268	0.0671411754332286	0.0214966786960146	0.200341600434564	0.0658105785751315	0.435970436439962	0.065657197319342	0.243321653868129	0.0566167962122862	0.371642900740252	0.0608703898745343	0.0885621867319057	0.0603420953965733	0.0579816885303128	0.101379527452091	0.0563943724601006	0.044888835888868	0.557383904374394	0.235566465837747	0.428962595258843	0.0736728386811922	0.0610975584000632	0.101637609362886	0.0876170770172673	0.480119155224576	0.0772464768397388	0.402152869636296	0.172560714966636	0.038733749697873	0.153043665202947	0.0738338030687682	0.198993178436764	0.0308372230092724	0.315354546527277	0.16406809175514	0.226936218196883	0.295874634806676	0.102629789961486	0.0636542143036424	0.111312789052645	0.0741300566650553	0.240448925376763	0.257393716220889	0.0620308598474243	0.285895699188217	0.437301735667919
MOB3A	0.288085832851738	0.323735710238895	0.294325779882841	0.285169953733118	0.293886708115545	0.317531722502449	0.0426054179931717	0.283305520719546	0.0425023320998351	0.302472522788168	0.247011012000987	0.285014090704191	0.0420014163657528	0.36073339817532	0.289551088339619	0.284240911639807	0.273840911807576	0.283878476131251	0.249404277546781	0.312208883537339	0.0421014795429482	0.0420014163657528	0.0426198761435621	0.239729140274197	0.270284582250035	0.251554606893084	0.290943887187244	0.0420085727520237	0.27602430032058	0.0420506995204438	0.309129354012197	0.26773036792761	0.0420085727520237	0.286102420049378	0.0419946145478048	0.290404175884711	0.0420293044008327	0.0420085727520237	0.0426919572071258	0.0419946145478048	0.282889453313254	0.2562240241712	0.265812278099004	0.354539682979058	0.0422794195494453	0.0419946145478048	0.274580160498071	0.0419946145478048	0.0420654470772483
PREX2	0.0489851969248114	0.355410549540639	0.0454540192483208	0.0496843558572166	0.0493884865195476	0.0442777325655791	0.401581367784883	0.051020025946268	0.448806466507823	0.0465406734709232	0.0326483903465781	0.296816545071587	0.344483978884824	0.049744286420737	0.113712709861569	0.0349764907417387	0.144291907056627	0.0812399252284596	0.0657348567255624	0.0398779309972185	0.318682346239468	0.422239156974338	0.354194540943012	0.0888965567206587	0.217979397281188	0.0498516711729086	0.0431773950746218	0.401030187070656	0.0400367724972366	0.502243898714073	0.478486177415861	0.0349879725851458	0.313173848611697	0.114173770889598	0.263507123779653	0.0349530402077214	0.341314374138789	0.326786767933758	0.397832463931812	0.338958174146269	0.0998697808551011	0.310128552590497	0.0948281019714456	0.0435015391319277	0.314771487840892	0.36073339817532	0.0326810379841901	0.383742114329922	0.391925069034217
ELF3	0.237367851455775	0.520937213620647	0.259272224996785	0.252887920480554	0.254171931360579	0.214682453208564	0.925818426656225	0.304924935302106	0.95385077918113	0.306895158838913	0.221955242148953	0.21793767862905	0.941663158211753	0.236619373320704	0.27135914513721	0.292575914765183	0.228900686205685	0.263754382513382	0.28099239839696	0.243734781921463	0.94563597789394	0.954133864457075	0.953702740708867	0.30366929261307	0.209938326934206	0.337290259138672	0.275676689616504	0.954428721052448	0.270716101231575	0.952856525740857	0.17825370760235	0.276480492227362	0.939642454578785	0.260247225621381	0.938691214014432	0.270914265215145	0.938798508500592	0.929515321229724	0.935994309299394	0.944954297159693	0.318747281408554	0.211406510968998	0.289769200254801	0.294776805060202	0.944954297159693	0.95342849968584	0.272704534731999	0.945290922015051	0.95096557492989
DTX2	0	0	0	0	0	0	0.0426054179931717	0	0.0425023320998351	0	0	0	0.0420014163657528	0	0	0	0	0	0	0	0.0421014795429482	0.0420014163657528	0.0426198761435621	0	0	0	0	0.0420085727520237	0	0.0420506995204438	0	0	0.0420085727520237	0	0.0419946145478048	0	0.0420293044008327	0.0420085727520237	0.0426919572071258	0.0419946145478048	0	0	0	0	0.0422794195494453	0.0419946145478048	0	0.0419946145478048	0.0420654470772483
LRBA	0.33652910307109	0.40978918393565	0.314055742329732	0.346408685084559	0.332775268445792	0.317108981584622	0.643415163402519	0.315235265133721	0.642866588434589	0.334185786034202	0.307363154894593	0.33201055475805	0.688711541669176	0.31381937124884	0.312871896184589	0.332646807649305	0.320458226894142	0.336778927838734	0.344416879633971	0.359133354338339	0.673632500160091	0.66233193690561	0.684376942156215	0.335332140894585	0.33577724425249	0.300202545287108	0.354194540943012	0.69914367232619	0.334123666289033	0.642133987080351	0.361482719468023	0.329872612397375	0.677119975990733	0.323548674476487	0.657117329118494	0.295148938055746	0.670688260888604	0.712051622345983	0.66379467967062	0.679883772095426	0.319785384808573	0.28161323917838	0.315177923499417	0.313998810459802	0.683311669814439	0.647073696261107	0.319785384808573	0.657635633090466	0.693346629051686
MYO1G	0.331450179031236	0.485620297413293	0.341957246223012	0.227853739324037	0.383887441187333	0.545819311952236	0.0426054179931717	0.245142636079464	0.0425023320998351	0.238659165723945	0.142970644679553	0.312031430030169	0.0420014163657528	0.332076357594817	0.388248555792424	0.287770197842837	0.352414396779191	0.344740450004583	0.205490972416023	0.184587329652817	0.0421014795429482	0.0420014163657528	0.0426198761435621	0.378837054378064	0.367573193704489	0.152835979926831	0.294049289432257	0.0420085727520237	0.417470020312393	0.0420506995204438	0.421794698272111	0.292575914765183	0.0420085727520237	0.331704250340177	0.0419946145478048	0.41110297470031	0.0420293044008327	0.0420085727520237	0.0426919572071258	0.0419946145478048	0.269545387213956	0.334955473412339	0.375056617734371	0.308185807018935	0.0422794195494453	0.0419946145478048	0.205332989223488	0.0419946145478048	0.0420654470772483
PCDH17	0.113667567807215	0.241152795284041	0.135906178163914	0.107618910940576	0.0788123962704768	0.0495066900178357	0.23874663203508	0.107577658239617	0.190428823143854	0.113080713339107	0.144807022320619	0.164129867173784	0.157344553206729	0.081028300538806	0.075844664710615	0.12384533324504	0.18766264605746	0.0980647580645586	0.1752359456187	0.0940408513491797	0.162163396864543	0.156494379192347	0.148159823842983	0.0726004107094429	0.153338102950211	0.110118194663841	0.0937383368861577	0.176614536506293	0.0705918187195602	0.162885509006891	0.241986007528704	0.111573446974718	0.202531061643153	0.140051352872086	0.144464378727444	0.0794055437992589	0.167669217223825	0.153367588828238	0.149385962723349	0.211006049710043	0.104854846363497	0.142248340404309	0.0701819060015532	0.0758263413188963	0.200929845627574	0.161826711687428	0.134010781487469	0.401581367784883	0.182964026492451
C10orf95	0.17825370760235	0.348534438885165	0.205452813515726	0.189709511449493	0.197074626998205	0.222081508643611	0.971980244598522	0.206720825101476	0.69720889114121	0.20467772730723	0.178902056369016	0.184729668236052	0.70830361541805	0.257005885761628	0.19903135296935	0.210222629297269	0.168421042860068	0.171758561982447	0.186518321392676	0.188956007639319	0.700343681411049	0.678549411201194	0.650728238848192	0.209360662112486	0.158395496626289	0.214842880798495	0.189527069288859	0.71717573934492	0.187267900054637	0.677642445317436	0.182046275671132	0.205727940222485	0.769409358594696	0.214474487313878	0.723038615098731	0.218726724450969	0.711270893527387	0.725190378123547	0.712860698023521	0.695479165214972	0.206840999284241	0.149830772739831	0.193624927102865	0.211570864495054	0.713015733213384	0.682406939261877	0.178522384994886	0.687894674178474	0.702742611048631
CLSPN	0.0164974526742729	0.0146431256496233	0.0167091573367081	0.0154083406460115	0.0140882871166965	0.0210996301009538	0.276429201214954	0.0159645321648727	0.280685871219256	0.0162555468056421	0.0144221180244349	0.0155344074967433	0.252256259094457	0.0167913567935197	0.0156773507994202	0.017158055409919	0.0155344074967433	0.0149549010635854	0.015762971301126	0.0152749083533492	0.264492413867612	0.245829981335416	0.271904284540475	0.017158055409919	0.0164799999182638	0.0173141602178727	0.0151100510087941	0.301787159755872	0.0140012831634286	0.213988942099687	0.0144221180244349	0.0150055472538248	0.276871354175389	0.0134985745018861	0.235699871524036	0.0201499198662788	0.227589730790583	0.393949412741724	0.238485340177314	0.25858937044005	0.0150204140235551	0.0152473938924116	0.0157569891400747	0.0167258202644881	0.291406359780999	0.295372003871759	0.0145722438701091	0.279530546107651	0.276871354175389
MIR320E	0.481971237716655	0.78766873071036	0.527012558940611	0.331762931142161	0.522112766676907	0.647073696261107	0.0426054179931717	0.557793848779544	0.0425023320998351	0.382472031440004	0.475205170785606	0.560698360933804	0.0420014163657528	0.593411258872978	0.537924768500506	0.460662697137963	0.633328212269304	0.630552539065236	0.565897823818992	0.681347197155645	0.0421014795429482	0.0420014163657528	0.0426198761435621	0.536046261630608	0.692066840871401	0.699569838835634	0.481851986550973	0.0420085727520237	0.548103108844842	0.0420506995204438	0.742901354109054	0.631146227732026	0.0420085727520237	0.615252954500934	0.0419946145478048	0.371291027999952	0.0420293044008327	0.0420085727520237	0.0426919572071258	0.0419946145478048	0.4879927727702	0.484914533867062	0.594084574590816	0.56349915742673	0.0422794195494453	0.0419946145478048	0.652509960371712	0.0419946145478048	0.0420654470772483
CA8	0.0337370930685688	0.114129497132133	0.0740659879721279	0.0909756615713235	0.0479622222100177	0.0220856163110177	0.366862009392943	0.0492422879743394	0.331388121493588	0.0397664550087374	0.225615691493118	0.211648997907341	0.292258615203358	0.0312121643927149	0.0382548790520774	0.131004155829032	0.175473825913919	0.0657496487807615	0.154690442610064	0.0289710714456547	0.33621421137892	0.389768607511202	0.368833590055464	0.0323034773235276	0.164098041958238	0.110738052880314	0.0329988326982199	0.306478836543851	0.0517279374470451	0.318810216800705	0.100490337475104	0.0760235348576101	0.337805871325599	0.151856454071836	0.261369453870431	0.0483866412562732	0.282329431245009	0.269647341358403	0.388773841182651	0.327783334766805	0.0532110863215769	0.180316066539986	0.0430884716991291	0.0247074776266233	0.360392906481759	0.293551964670241	0.212867912180196	0.298191927727677	0.316809549333753
CROCCP3	0.361893880945401	0.440553372733257	0.341251673006073	0.336151540103076	0.336276748938549	0.289551088339619	0.0426054179931717	0.331762931142161	0.0425023320998351	0.353018477835517	0.295094411524297	0.329999301989374	0.0420014163657528	0.325956390332275	0.341059353187719	0.333863232403519	0.320401851290875	0.342482341222339	0.29637290100308	0.356429588295126	0.0421014795429482	0.0420014163657528	0.0426198761435621	0.346082563476417	0.342931371923289	0.337676212200515	0.372705617134997	0.0420085727520237	0.346338027667959	0.0420506995204438	0.347306268323555	0.34705635218411	0.0420085727520237	0.31850163528042	0.0419946145478048	0.349437180852093	0.0420293044008327	0.0420085727520237	0.0426919572071258	0.0419946145478048	0.344544575730804	0.297365082373796	0.334632491577782	0.341635971105723	0.0422794195494453	0.0419946145478048	0.332265979538316	0.0419946145478048	0.0420654470772483
GPR155	0.902504865865907	0.806063490930219	0.923811260948089	0.857078406136438	0.950829912971194	0.867704186651606	0.0426054179931717	0.930914391295435	0.0425023320998351	0.905054897258643	0.861514124915859	0.911259605943117	0.0420014163657528	0.910541753294154	0.895560932597625	0.892066294329331	0.894420286049518	0.899605410529442	0.899492972785949	0.892409709850078	0.0421014795429482	0.0420014163657528	0.0426198761435621	0.951632783124452	0.826767347592329	0.889591988894654	0.91074802677953	0.0420085727520237	0.892181693984105	0.0420506995204438	0.894997463677805	0.915527170030656	0.0420085727520237	0.894092233110583	0.0419946145478048	0.859964271068369	0.0420293044008327	0.0420085727520237	0.0426919572071258	0.0419946145478048	0.892181693984105	0.945749128503841	0.865424799146931	0.878074499809601	0.0422794195494453	0.0419946145478048	0.832963389039794	0.0419946145478048	0.0420654470772483
SFXN3	0.707355807916269	0.895673656064767	0.9115613245723	0.91365470968372	0.713173648856768	0.919404750126233	0.0426054179931717	0.902925560399144	0.0425023320998351	0.894997463677805	0.926316350562694	0.435405871321372	0.0420014163657528	0.9292108789878	0.747190943650484	0.810139744516953	0.846292488903219	0.873707067576387	0.858511906241825	0.909918295000618	0.0421014795429482	0.0420014163657528	0.0426198761435621	0.68318078866282	0.906528009436399	0.922914978564633	0.821817914144932	0.0420085727520237	0.903778834845874	0.0420506995204438	0.931713385447723	0.833837688765277	0.0420085727520237	0.666916244348607	0.0419946145478048	0.521721970955858	0.0420293044008327	0.0420085727520237	0.0426919572071258	0.0419946145478048	0.900054123865586	0.904313446772779	0.881380876606738	0.913759985193369	0.0422794195494453	0.0419946145478048	0.933401521079116	0.0419946145478048	0.0420654470772483
FERMT1	0.353861264980497	0.184976403173631	0.395807437860893	0.354194540943012	0.412780069967583	0.327600471431702	0.545414923801835	0.329872612397375	0.664587755605235	0.314534339807988	0.360199465086976	0.377014302054443	0.642866588434589	0.323677392709427	0.286463601644782	0.31072626820274	0.415223001405953	0.403028123720064	0.25350717384663	0.247875389984775	0.62243338929604	0.563895522130971	0.607962567059262	0.360132258727002	0.464617318312207	0.260102380848161	0.238305207924279	0.611643209802321	0.307066936841632	0.650854844088643	0.496495967204591	0.356838592528949	0.69914367232619	0.334435289369239	0.657635633090466	0.215330077624358	0.544090729750685	0.577269669765362	0.627195781995252	0.616402768224874	0.329106879690168	0.397599290035312	0.307768501421361	0.338243712531879	0.579399423722438	0.608245646746609	0.264934114213526	0.623736290485446	0.620958343358606
AL157871.2	0.935790997791251	0.954579787551641	0.942094865896961	0.961710324134798	0.938585367675927	0.890940264587956	0.0426054179931717	0.922014585800846	0.0425023320998351	0.899935953549394	0.937234999610521	0.963395182347771	0.0420014163657528	0.950049024778504	0.947016147252364	0.899828810775459	0.933720903715548	0.927617919016012	0.823905546937199	0.94373443332756	0.0421014795429482	0.0420014163657528	0.0426198761435621	0.954579787551641	0.703044513102866	0.959777864997851	0.95601994545375	0.0420085727520237	0.95342849968584	0.0420506995204438	0.959196567163551	0.810910688956226	0.0420085727520237	0.916252682797601	0.0419946145478048	0.942635995616957	0.0420293044008327	0.0420085727520237	0.0426919572071258	0.0419946145478048	0.934966950520596	0.840406900431416	0.922118444457865	0.957714085474492	0.0422794195494453	0.0419946145478048	0.945518787601045	0.0419946145478048	0.0420654470772483
P4HB	0.298303164030047	0.349832913225102	0.270085204851256	0.299207073035174	0.273551083876484	0.302243027649689	0.231086021671191	0.274083947576349	0.282734016465159	0.298978822394552	0.262392257432449	0.29204309895942	0.303376417980533	0.275532647767971	0.281919105766378	0.290513445304897	0.277963755979413	0.290621895221956	0.289927459289439	0.310423802972488	0.321859677556718	0.248437983507118	0.3556071027612	0.297418130279834	0.280535395909814	0.248949724593937	0.296265507110231	0.312501986938652	0.282173068924393	0.267635286637646	0.307538753944249	0.285014090704191	0.36707935906986	0.286359776116114	0.314353681999931	0.297144905769658	0.294380502078511	0.350161297651003	0.302243027649689	0.25617900060822	0.288085832851738	0.207482987097146	0.284598452079272	0.28227746521988	0.302529211810989	0.369687353744678	0.27532635118919	0.326786767933758	0.303146953707614
ZHX3	0.440553372733257	0.595421077475215	0.426451825658163	0.449610249823687	0.426361852369638	0.399674125544039	0.93062013627386	0.453341680480929	0.96082117790682	0.429963617287603	0.412861325332671	0.41302548095976	0.959009781104187	0.400073390705196	0.435405871321372	0.424825874334123	0.426541568810413	0.463759288160234	0.524488733879699	0.444018588650424	0.94892751410916	0.95096557492989	0.930914391295435	0.415990620458977	0.490249763468211	0.425817965622062	0.407891642175847	0.954133864457075	0.399512278821738	0.94892751410916	0.466672431200722	0.448015108689323	0.961493082275679	0.414288727504078	0.970150895780726	0.443134996161082	0.954730088752881	0.938691214014432	0.940906675602229	0.966324305752443	0.442164828517515	0.387793503481074	0.435229488387679	0.413771445085446	0.944059993173214	0.962662772659907	0.47431413334129	0.95601994545375	0.967811054437036
PLA2G16	0.0238620770063188	0.0252854658518863	0.0337370930685688	0.033516672720069	0.029784417697677	0.039978472065311	0.284394645967904	0.0278481438258283	0.321192164431262	0.0215789811734027	0.0493570303804503	0.0403369133690044	0.353467523018987	0.0705753740216365	0.0827807830797838	0.069537270087076	0.0740659879721279	0.0435731503351743	0.0335506508113505	0.0388418008992681	0.317718504814113	0.362092634040688	0.336590571774383	0.033772922395125	0.0259014444011132	0.0249335645340844	0.0245704867981467	0.37592952262527	0.03475255769076	0.349437180852093	0.02435693850404	0.030351665224863	0.560428362874148	0.0251760941632343	0.595421077475215	0.0846705417897747	0.327034013110611	0.242569626043562	0.372633498974564	0.301044215243767	0.0490315522698021	0.0198428300220404	0.0738338030687682	0.0546060983141185	0.213821040255987	0.314353681999931	0.0263871454115287	0.368687782714875	0.384781014832962
AC068196.1	0.791584959714083	0.632013659764143	0.862177085560809	0.293446363035921	0.836837680457405	0.959590213985549	0.0426054179931717	0.719621768768932	0.0425023320998351	0.788643948133189	0.745883081928464	0.905682874057833	0.0420014163657528	0.808750462154756	0.89252052988573	0.889133961350812	0.895673656064767	0.90313727461335	0.631297584492066	0.837692196355422	0.0421014795429482	0.0420014163657528	0.0426198761435621	0.715581449220805	0.937952299508119	0.416952634976291	0.82284164160676	0.0420085727520237	0.826480596521597	0.0420506995204438	0.43191524866557	0.768589508318774	0.0420085727520237	0.758589327330984	0.0419946145478048	0.891505564072319	0.0420293044008327	0.0420085727520237	0.0426919572071258	0.0419946145478048	0.57819378601724	0.945063449055284	0.90208408139384	0.713650087718901	0.0422794195494453	0.0419946145478048	0.720120200346455	0.0419946145478048	0.0420654470772483
CD40	0.119358234464845	0.0607223010020725	0.0714350396386043	0.0791255507316136	0.1816608815045	0.10925527948549	0.439495237416378	0.195498323949304	0.451332674166714	0.0880889320728999	0.0631312653035322	0.070624156598671	0.385081033600401	0.100772547768443	0.106785828361605	0.0715962245553684	0.291461278025587	0.0614086997173296	0.165779165252329	0.0662656809337511	0.404082277362895	0.330123980954198	0.339461281593688	0.235476840342299	0.0631020650101409	0.198736808924881	0.0742743275168836	0.393169015272314	0.0759911622409602	0.378053613529619	0.272353299829846	0.0763595270378337	0.476902496159837	0.073493741950924	0.477688701758671	0.069474260408067	0.361345188710011	0.454164419352604	0.451730913686092	0.35636184962619	0.203858415015251	0.0607223010020725	0.0964124736236624	0.0814211843021909	0.386898288310099	0.361072528123629	0.0637592853876638	0.437870451111138	0.461834480850589
CDCA2	0.0180509829282824	0.0190872051123541	0.0191489137806933	0.0195177904317485	0.0179024127746832	0.0354978201968471	0.152805898802132	0.0191201627883474	0.165399473370501	0.0190872051123541	0.0179472309113992	0.0181302037311756	0.378338729892268	0.0197616406422055	0.0195411973021359	0.0184276626290941	0.0305943658474598	0.0171688604441296	0.0172202922220163	0.0206639679799425	0.154359941567893	0.181002723594546	0.160676525977095	0.0301119965657466	0.0182339159274546	0.0187096670156858	0.0173248277964048	0.145951044443577	0.0178447902716029	0.169663087782808	0.0189911355644968	0.0339080004378683	0.178453655869948	0.0190775701188636	0.307478763480864	0.0326591341019698	0.178385172762763	0.150268655977625	0.165814436853461	0.178832771246068	0.0180216202338943	0.0205363149215588	0.0312715102138377	0.0193424366537482	0.161238353253267	0.213821040255987	0.0191394768907506	0.154782712423585	0.138540388526865
KCNJ14	0.8761798966725	0.90959313115379	0.78204717738782	0.904420545511375	0.928318880848735	0.810593957539106	0.0426054179931717	0.928214834923411	0.0425023320998351	0.930715592794885	0.889253898452096	0.883397375104661	0.0420014163657528	0.676475921073449	0.917775693189331	0.903559310803863	0.841370252756549	0.926618081754236	0.915829391332177	0.899066283702596	0.0421014795429482	0.0420014163657528	0.0426198761435621	0.92601815743733	0.839272600041338	0.47474613784894	0.902188088787298	0.0420085727520237	0.765601882819064	0.0420506995204438	0.90165401991529	0.889253898452096	0.0420085727520237	0.858899838126973	0.0419946145478048	0.794003794909945	0.0420293044008327	0.0420085727520237	0.0426919572071258	0.0419946145478048	0.86656489041462	0.877119999915146	0.626191370116264	0.792686706419773	0.0422794195494453	0.0419946145478048	0.872861368392955	0.0419946145478048	0.0420654470772483
TAPBP	0.160425212876166	0.358657628348649	0.206801329169402	0.171016273780086	0.203665110004605	0.158815156018479	0.379633110639994	0.239816413370762	0.422060487833588	0.179072906321411	0.20315130089458	0.238350647983131	0.434304375238738	0.238393781542185	0.23459033768614	0.200229229350495	0.234196535710778	0.173091292570421	0.210467793729446	0.182080362923801	0.440457702696701	0.369687353744678	0.414799027380741	0.194800803983899	0.224593746941615	0.241633528724541	0.194328180137218	0.413771445085446	0.246417894699428	0.359197444478446	0.136549899229641	0.219144811820775	0.510980845277917	0.193624927102865	0.425004215116795	0.172724732544929	0.396271272123202	0.4810307278843	0.441397108510279	0.419377107776217	0.191858256022884	0.198099766462234	0.228726083261616	0.227418320969953	0.439016727741729	0.373623049187047	0.195760092666893	0.438540614452391	0.441876283601737
ACADM	0.0286863526177171	0.0288325184953464	0.0382151404262006	0.0239292796813234	0.0208299661047416	0.0180314129155422	0.170028212553295	0.0428997200238915	0.192626574722365	0.0286692288248912	0.0247009892265901	0.0237870132080944	0.179758493503909	0.0251499241954202	0.0370475850010508	0.0227879618723209	0.0242992060471162	0.0242931897874378	0.0231796280036633	0.0306827128600813	0.184445980562843	0.193323588043793	0.181104346941005	0.0198428300220404	0.0298221906510759	0.0241466169284364	0.0322710223574664	0.176447765789905	0.0331996272447067	0.160138235291798	0.0280466864404247	0.0259301597028113	0.182080362923801	0.0278313877065245	0.19839480413525	0.0288325184953464	0.174090551007343	0.266608831633512	0.202175721202386	0.208596118569112	0.0405670176508909	0.0257734257671745	0.0276564162351234	0.0339681540649799	0.222979169466085	0.159206311077766	0.0252037539787455	0.192883741046884	0.179376655382107
PLK2	0.11731181543116	0.0762583341549318	0.10904406821557	0.101337980063888	0.108899240457775	0.118370256500395	0.221532962558833	0.0965483201401094	0.280485520168493	0.0962542045102158	0.0963336370981699	0.103731518386228	0.281252169305746	0.114612846490771	0.110374568286059	0.100430798516726	0.0945762569175225	0.108939776119753	0.0984604194009904	0.0666816495802771	0.260836487473924	0.221195177091854	0.227722305055981	0.102424989646421	0.10759717192783	0.0935250667735158	0.080373020568489	0.221696020073982	0.116521173942331	0.244284341024842	0.119557613446538	0.095960508680893	0.309422898962489	0.0933727759488801	0.265175407154149	0.115385584970794	0.224806221795712	0.310607065056736	0.315535569582937	0.244730995487895	0.107851615020132	0.065535193772814	0.102424989646421	0.107640974849496	0.252454835926588	0.203858415015251	0.103486606663149	0.236529615926318	0.292208205318061
SLA2	0.417819754184006	0.254171931360579	0.358180561829141	0.402308840648013	0.422060487833588	0.498981836643472	0.630990012488405	0.254268523489999	0.626623936189328	0.27135914513721	0.440362882234534	0.382324070090079	0.721747594737248	0.322920299735916	0.332137668454595	0.313406894223461	0.386525121296536	0.413771445085446	0.309242187290044	0.382324070090079	0.631586472590175	0.647337724541571	0.56349915742673	0.288031517038597	0.41678847254788	0.210883826793162	0.302074020431825	0.51935425904016	0.371568653322438	0.56707545925364	0.609104881478163	0.305911323683587	0.649453555607846	0.32484899425101	0.637676879669233	0.443925611878158	0.418424355172907	0.814673691993732	0.646358971143216	0.505869604275145	0.294164787576424	0.404166035437004	0.358722226447278	0.219227073216499	0.730466900996517	0.681747438131849	0.278939646362689	0.595835261979359	0.380676419888826
NR0B2	0.362160882101528	0.541435600961415	0.350881244944355	0.309129354012197	0.42832021605624	0.232784836540258	0.794991132854076	0.420404321370122	0.875571048318167	0.399593598644219	0.286820745141298	0.364425698127607	0.883058479600621	0.36707935906986	0.409621502177156	0.353861264980497	0.348534438885165	0.478826801464867	0.268171789260023	0.393874973774859	0.691242816747638	0.867188950944353	0.800439933927209	0.401745564931293	0.359999307124139	0.372775260857975	0.328539575692832	0.87925949841678	0.346733709956317	0.873582302084339	0.182504028504983	0.369335909421024	0.534466466943731	0.347566136088561	0.651268717076607	0.335013214264957	0.844593357059686	0.610357595302281	0.865297560224965	0.881265513439738	0.366862009392943	0.364628075828365	0.408061870649861	0.363054347908263	0.808597167172851	0.886785992585299	0.444509506462732	0.80011584238699	0.878672897748416
BGLAP	0.295041976590999	0.336909537016862	0.341059353187719	0.306721491651002	0.308365135715828	0.496373921924561	0.847130516562432	0.329935640252096	0.755422283102747	0.301673208961034	0.367773475203125	0.418508251517284	0.83339116431435	0.430517171612315	0.415909393274432	0.295595365855957	0.290087928890645	0.449105090807055	0.270615871570098	0.305848806472427	0.668362061720422	0.858118274276267	0.831625964360713	0.410207994608371	0.370869448334697	0.280332090214399	0.224248724957458	0.766758936103648	0.421450978120924	0.816996873932627	0.456238453143394	0.404082277362895	0.880916342167453	0.32173618800017	0.836965759891661	0.435046371342169	0.825117056506989	0.825117056506989	0.80169362245007	0.840964739030936	0.299588846932726	0.29488392477279	0.373269547553996	0.392390207752808	0.853130699465143	0.85930934118804	0.266608831633512	0.812780795452144	0.674635921554988
SH3D21	0.177018847056118	0.552881611568597	0.213654493787559	0.181487369731155	0.235523618812966	0.205060734543014	0.0426054179931717	0.197296364796258	0.0425023320998351	0.197371458842026	0.154387110119734	0.186945841890566	0.0420014163657528	0.244009170658287	0.224593746941615	0.184342913819407	0.21128568141084	0.206923943725426	0.185926507618143	0.20894848236784	0.0421014795429482	0.0420014163657528	0.0426198761435621	0.200812666698128	0.216163962948492	0.186761104498718	0.195537277674764	0.0420085727520237	0.184834500420746	0.0420506995204438	0.241543891634381	0.213031314927808	0.0420085727520237	0.198171685000658	0.0419946145478048	0.237541349633023	0.0420293044008327	0.0420085727520237	0.0426919572071258	0.0419946145478048	0.232961379801787	0.197563307926445	0.223533881897595	0.203939030120797	0.0422794195494453	0.0419946145478048	0.167570133106766	0.0419946145478048	0.0420654470772483
FASLG	0.668753697506347	0.738269195203362	0.61438664577194	0.605717009605413	0.63754273859133	0.739585329998566	0.850673491186085	0.385691975994213	0.829688216207652	0.558852520285816	0.552484241934395	0.635668074843827	0.825117056506989	0.496623661772988	0.713173648856768	0.629671655279951	0.676609977101412	0.513556848208398	0.463217518114674	0.555125864457114	0.869336727944176	0.747708540053297	0.731113438782004	0.558982942743119	0.650728238848192	0.342482341222339	0.519489762749625	0.765087422004889	0.558591104507868	0.769067733101138	0.807014012806286	0.451830478589338	0.822992083152172	0.549947671990392	0.859830439244728	0.732406568830657	0.763600811523917	0.86680890972115	0.844450870123058	0.841103605723894	0.49948261859292	0.576891196057055	0.602169504909782	0.421537586862498	0.892300390320766	0.796436177491895	0.530607296914936	0.822098372086406	0.791735091059903
PILRA	0.361208050752055	0.478256341079161	0.381647026925329	0.347180222378	0.376940442968921	0.441205709300405	0.898212827276594	0.366169124512845	0.891275863643248	0.345760388616569	0.307183637359104	0.421103051092211	0.812926226615263	0.359133354338339	0.359665017816008	0.317108981584622	0.361751957007209	0.408147072345134	0.35314592495975	0.296816545071587	0.897872899079039	0.818676351274459	0.768098277026114	0.372203678312284	0.442555500765477	0.349247819712082	0.293829644565202	0.849204427436482	0.360260831228818	0.888561493699327	0.443329565941041	0.393874973774859	0.840127406934616	0.351672736314462	0.881154965841532	0.366789834078495	0.897315851710639	0.935478495413956	0.893758515767194	0.903348195021501	0.342801888149432	0.365475515376481	0.371642900740252	0.360664946428274	0.830290697057637	0.877836234898208	0.32672007262187	0.834996176075463	0.905582170896496
PRDM16	0.415744988384023	0.801203326876794	0.493553805011365	0.51227445723881	0.443428253148058	0.328858000258179	0.0426054179931717	0.531827635384433	0.0425023320998351	0.520020232911261	0.435319379297987	0.384781014832962	0.0420014163657528	0.523551239300598	0.417991609461112	0.469959303665076	0.421794698272111	0.398462358801088	0.52767543411146	0.463649974276226	0.0421014795429482	0.0420014163657528	0.0426198761435621	0.454680846158104	0.391611806455712	0.640266857816859	0.465148551512412	0.0420085727520237	0.429691521011004	0.0420506995204438	0.511628201260898	0.408806567539018	0.0420085727520237	0.382400688932198	0.0419946145478048	0.422769509011065	0.0420293044008327	0.0420085727520237	0.0426919572071258	0.0419946145478048	0.459056271440622	0.399345355725679	0.4810307278843	0.586150837401464	0.0422794195494453	0.0419946145478048	0.54007537301107	0.0419946145478048	0.0420654470772483
AP000797.3	0.116991784046898	0.0911118696441746	0.147519204236667	0.111423698427226	0.128085513659751	0.0993259465136183	0.0426054179931717	0.132205211396047	0.0425023320998351	0.108041259494714	0.0945190285348375	0.129511555757655	0.0420014163657528	0.117060751222002	0.106083123016885	0.113493345397533	0.110996276003773	0.123297462690442	0.1069314607101	0.108337475710938	0.0421014795429482	0.0420014163657528	0.0426198761435621	0.120920890803269	0.156406441244414	0.159552129335431	0.0971933960837319	0.0420085727520237	0.115117826318729	0.0420506995204438	0.0836966023392739	0.114984793936919	0.0420085727520237	0.11196199672998	0.0419946145478048	0.132714406315906	0.0420293044008327	0.0420085727520237	0.0426919572071258	0.0419946145478048	0.104078923532078	0.177491823259885	0.142739955858762	0.11148744831603	0.0422794195494453	0.0419946145478048	0.105544140131132	0.0419946145478048	0.0420654470772483
AGBL3	0.0329656467368274	0.0467160482777595	0.0264303828796053	0.0414388222283177	0.0276480109322637	0.02609155504045	0.0426054179931717	0.0282211362432049	0.0425023320998351	0.0330761288534666	0.027864604462023	0.0313524955950337	0.0420014163657528	0.0288234901043145	0.030614317529156	0.0265869443068281	0.0462025279513356	0.0311119539682746	0.0404658857046781	0.0331214081499404	0.0421014795429482	0.0420014163657528	0.0426198761435621	0.0285088708103801	0.038418425539337	0.0327352064736474	0.0274870483051742	0.0420085727520237	0.0401633487790623	0.0420506995204438	0.0407509030475586	0.0285684659917829	0.0420085727520237	0.0267805547287508	0.0419946145478048	0.0402505994509725	0.0420293044008327	0.0420085727520237	0.0426919572071258	0.0419946145478048	0.0307114084781189	0.0251103757826326	0.0328677899733847	0.0309048320523276	0.0422794195494453	0.0419946145478048	0.0355500651780498	0.0419946145478048	0.0420654470772483
KSR1	0.202096611945252	0.234545156550033	0.259319399048387	0.211927396482737	0.218395285631375	0.235830420442735	0.592608196699267	0.241852834903538	0.615108373797817	0.257684238628065	0.176716324596072	0.185226163339727	0.517160132182417	0.286820745141298	0.24437311219938	0.231699154674632	0.202415207394752	0.219103687476307	0.2100208984998	0.23626515800764	0.620511600849819	0.528351835133106	0.639840961380562	0.252934874121037	0.22472110282512	0.222381469350592	0.240036315139415	0.5808279564576	0.227028726007916	0.443925611878158	0.199262645445791	0.223107880498627	0.806063490930219	0.219898289991982	0.633781703661815	0.246151870280404	0.634931050063027	0.799628224750188	0.630552539065236	0.614519912208629	0.242655399679468	0.178696724264057	0.232784836540258	0.267778242442059	0.593954318005446	0.577808374102826	0.218435650924591	0.526353667721313	0.711896160163523
GIMAP2	0	0	0	0	0	0	0.0426054179931717	0	0.0425023320998351	0	0	0	0.0420014163657528	0	0	0	0	0	0	0	0.0421014795429482	0.0420014163657528	0.0426198761435621	0	0	0	0	0.0420085727520237	0	0.0420506995204438	0	0	0.0420085727520237	0	0.0419946145478048	0	0.0420293044008327	0.0420085727520237	0.0426919572071258	0.0419946145478048	0	0	0	0	0.0422794195494453	0.0419946145478048	0	0.0419946145478048	0.0420654470772483
ATP6V0E2-AS1	0.381121723258718	0.139529079197879	0.386898288310099	0.466017223989717	0.426181890019334	0.845437822224061	0.0426054179931717	0.482092638762114	0.0425023320998351	0.345188415915734	0.549017283371377	0.518432800492333	0.0420014163657528	0.336464045198315	0.206606207261649	0.353275206178748	0.355812171657625	0.578996245948018	0.262045320912762	0.598715167156663	0.0421014795429482	0.0420014163657528	0.0426198761435621	0.402390089184961	0.542484837409994	0.381046651462267	0.484914533867062	0.0420085727520237	0.424371516551247	0.0420506995204438	0.307007856430378	0.475205170785606	0.0420085727520237	0.500726405744436	0.0419946145478048	0.590203389081134	0.0420293044008327	0.0420085727520237	0.0426919572071258	0.0419946145478048	0.466123610757575	0.571728249194084	0.231784888405116	0.304178547289301	0.0422794195494453	0.0419946145478048	0.667441476874382	0.0419946145478048	0.0420654470772483
DOCK4	0.162038836831441	0.164703784107463	0.150296018741021	0.168256575498466	0.167406183389217	0.166655530482229	0.161013256583659	0.145922403535133	0.155952812100803	0.155356025900505	0.147107855887368	0.160269956020744	0.176952630912464	0.14365749732054	0.157312650048094	0.165207680677737	0.155203823134528	0.154933093558359	0.148245020742023	0.17459736659583	0.176112678772911	0.210547483059668	0.179653534065389	0.160861338579609	0.148888273035912	0.143570259821457	0.158754638911956	0.188206487821841	0.166429617092666	0.182786685902409	0.117724257405923	0.153429351713309	0.181627446686868	0.165716310442574	0.209077097046888	0.176146231689981	0.169430301208135	0.186095920646672	0.166523415298715	0.161238353253267	0.158335299107516	0.140360612858472	0.154659799392881	0.144953429361333	0.182114583855145	0.190828193750525	0.138047493828522	0.165982029686538	0.163816092982045
DIRAS3	0.617721406232111	0.781888509523847	0.418935024576682	0.653730103574717	0.530471518138189	0.227461721979283	0.0426054179931717	0.386148440549294	0.0425023320998351	0.398064898597005	0.568023248151727	0.511889598712764	0.0420014163657528	0.511367616937065	0.350620443591379	0.399593598644219	0.480347560858248	0.555388557645718	0.576762507801539	0.606550610233115	0.0421014795429482	0.0420014163657528	0.0426198761435621	0.415909393274432	0.403752147669711	0.428962595258843	0.479766533019362	0.0420085727520237	0.535909279497459	0.0420506995204438	0.628506962617178	0.379712045716382	0.0420085727520237	0.463759288160234	0.0419946145478048	0.547563046778631	0.0420293044008327	0.0420085727520237	0.0426919572071258	0.0419946145478048	0.447522246930983	0.531560559615831	0.338825260860797	0.382622982324619	0.0422794195494453	0.0419946145478048	0.494771369315767	0.0419946145478048	0.0420654470772483
BID	0.150383997990276	0.171250747469124	0.141960392699994	0.16887282133489	0.153458967721674	0.138897901799434	0.0426054179931717	0.150946760401891	0.0425023320998351	0.144023891694325	0.139301676964659	0.128301677515101	0.0420014163657528	0.147838173373422	0.137879422355291	0.149533435171782	0.129638657377386	0.141215169413314	0.100369655642813	0.178183335584613	0.0421014795429482	0.0420014163657528	0.0426198761435621	0.134512231143348	0.124753705310047	0.145579143593728	0.108855180865101	0.0420085727520237	0.147255194532934	0.0420506995204438	0.0827624204852902	0.13549066111506	0.0420085727520237	0.122198679230719	0.0419946145478048	0.152480229971901	0.0420293044008327	0.0420085727520237	0.0426919572071258	0.0419946145478048	0.157495085095184	0.135701743206098	0.145693797428805	0.136522943439288	0.0422794195494453	0.0419946145478048	0.142135542053685	0.0419946145478048	0.0420654470772483
PLD4	0.704125261715671	0.570945944325508	0.745386383827348	0.787164282034433	0.763926149972927	0.797259462077283	0.873707067576387	0.623877034889836	0.918388206042915	0.751105498442106	0.674635921554988	0.748729970365328	0.862304035186415	0.66379467967062	0.726814625460208	0.690407788437288	0.809196404706913	0.745883081928464	0.744039860584965	0.702126002503708	0.899272831467096	0.905786224184154	0.906734603571578	0.768589508318774	0.739088193226291	0.697072442056063	0.723192294004759	0.777450090834792	0.743234243839833	0.859437892573411	0.728611997277929	0.661809549733408	0.970505813419624	0.692202753567939	0.924310236688182	0.802166138780851	0.884333998917841	0.951494087938654	0.871603216217934	0.920098450121796	0.690122170134863	0.812621565028466	0.806851324563139	0.682137021591014	0.930715592794885	0.898316538142255	0.696477121741814	0.888323434807623	0.81669206414317
PRKCQ	0.032768107221927	0.0396673681716525	0.0197758674385254	0.0184044558170521	0.0239903034862411	0.0169376710117788	0.38719573817034	0.0170280071503689	0.31808322258483	0.022106868167357	0.0169219253344997	0.0188565778786622	0.292743368885826	0.0171633677934836	0.0189238485525993	0.0208958506618118	0.0167472035411562	0.0169797223534479	0.0198241314173227	0.0200811941237348	0.319054009586086	0.223408910370083	0.373553772890937	0.0235321418631182	0.0187859804935603	0.018500227933141	0.0247336102555861	0.28099239839696	0.0186148243400031	0.255271744310193	0.0159756108790912	0.0192759027522784	0.375711596540826	0.0196507752494417	0.227722305055981	0.0209412625818306	0.303089955884718	0.543819458788532	0.368974830414619	0.294490778452225	0.0193091160511194	0.0178000200133292	0.0174679895035024	0.0183606187280649	0.326592271776375	0.220940213870919	0.0226687426895784	0.285475888696299	0.346338027667959
CCNYL2	0.30712733376724	0.178007930056425	0.310668173196244	0.266054384283765	0.278206466890665	0.282734016465159	0.300820684528072	0.330564060757191	0.397679901369717	0.316145723695241	0.153547260058042	0.270914265215145	0.616246135623109	0.272203150595772	0.278255189306751	0.254077077383623	0.259367250658571	0.273551083876484	0.327783334766805	0.295427482642365	0.450318495226172	0.509193022521429	0.306192871056543	0.30172883997311	0.23999180072487	0.360664946428274	0.340033773061863	0.468644329667591	0.27692175296569	0.424110451191785	0.34705635218411	0.229778643202235	0.36847830827775	0.291099265350855	0.497860086955759	0.280839400092988	0.427347991777184	0.531560559615831	0.460986745393748	0.456985603475997	0.34234896025005	0.353018477835517	0.268910253847231	0.319364973139242	0.41327424149097	0.441777448433853	0.281717300649253	0.44373449453834	0.671071348725721
TMPRSS4	0.464937324330741	0.176347949488923	0.548745819118952	0.40730897894702	0.56734609279668	0.613666129564805	0.0426054179931717	0.510853396225339	0.0425023320998351	0.429691521011004	0.419463621086092	0.48573931157303	0.0420014163657528	0.510603834351333	0.555650313812981	0.479292283800653	0.631431756677833	0.517539950121609	0.513040069692358	0.402785724587143	0.0421014795429482	0.0420014163657528	0.0426198761435621	0.529413615711166	0.538740000650285	0.52263325298106	0.517656469951403	0.0420085727520237	0.459056271440622	0.0420506995204438	0.481618107340868	0.492085885928098	0.0420085727520237	0.467654219334349	0.0419946145478048	0.407727012110432	0.0420293044008327	0.0420085727520237	0.0426919572071258	0.0419946145478048	0.500977992123269	0.530607296914936	0.489184079827233	0.449610249823687	0.0422794195494453	0.0419946145478048	0.492470958485735	0.0419946145478048	0.0420654470772483
WNT10A	0.117288745886693	0.266853821911509	0.143570259821457	0.161013256583659	0.151682931099264	0.169232772631772	0.0426054179931717	0.145064888693636	0.0425023320998351	0.122051087453734	0.141413395694797	0.110141515143689	0.0420014163657528	0.134309269648126	0.119716163561899	0.134664615848029	0.140389511732118	0.112278482825777	0.119492173606185	0.118116696840043	0.0421014795429482	0.0420014163657528	0.0426198761435621	0.13193567928466	0.163513575694149	0.174395203114876	0.141154146474941	0.0420085727520237	0.140760785865667	0.0420506995204438	0.0985744412578227	0.112369080013762	0.0420085727520237	0.11146587532632	0.0419946145478048	0.102464793041935	0.0420293044008327	0.0420085727520237	0.0426919572071258	0.0419946145478048	0.121722600933927	0.188773772303309	0.115606963261761	0.131671371413058	0.0422794195494453	0.0419946145478048	0.15789782532702	0.0419946145478048	0.0420654470772483
LINC00921	0.636376714329466	0.675036588818231	0.611643209802321	0.734601060537158	0.711270893527387	0.768589508318774	0.0426054179931717	0.591008260739333	0.0425023320998351	0.804805977741759	0.495013841938184	0.344152500509939	0.0420014163657528	0.485856522095011	0.403673531611152	0.571457887051867	0.763277316376804	0.47988422558175	0.750420411166097	0.67608417452558	0.0421014795429482	0.0420014163657528	0.0426198761435621	0.386602109664644	0.775595868243054	0.609677429653625	0.508425234099401	0.0420085727520237	0.379340844514842	0.0420506995204438	0.446351119997789	0.426181890019334	0.0420085727520237	0.361548154433828	0.0419946145478048	0.592741151376268	0.0420293044008327	0.0420085727520237	0.0426919572071258	0.0419946145478048	0.50273869446674	0.632013659764143	0.728611997277929	0.544491862422023	0.0422794195494453	0.0419946145478048	0.63754273859133	0.0419946145478048	0.0420654470772483
RIN3	0.121818483227237	0.176181298057161	0.266406010268579	0.154448049898857	0.177623874980007	0.139413935330025	0.0426054179931717	0.120084434667015	0.0425023320998351	0.143913626581057	0.162383501093387	0.307768501421361	0.0420014163657528	0.0976341310254706	0.16313658097463	0.162510240480417	0.148655076314548	0.153397121517222	0.138925851622302	0.120802269824272	0.0421014795429482	0.0420014163657528	0.0426198761435621	0.181627446686868	0.247240285938276	0.119763053525008	0.160362625612933	0.0420085727520237	0.169430301208135	0.0420506995204438	0.16313658097463	0.145265307672655	0.0420085727520237	0.187983322857232	0.0419946145478048	0.197979268157409	0.0420293044008327	0.0420085727520237	0.0426919572071258	0.0419946145478048	0.149443088901939	0.235254017894863	0.171992703044428	0.143995298139437	0.0422794195494453	0.0419946145478048	0.110567026820934	0.0419946145478048	0.0420654470772483
NIM1K	0.0225215837397022	0.0873765003089452	0.0203710096220716	0.0201302493836958	0.0279479366417354	0.0175534547921989	0.147866462961437	0.0294064841760751	0.168450046326616	0.0277836234651467	0.0233301613121261	0.0194166377112035	0.144291907056627	0.0314368359896938	0.020471287148193	0.0240904865466047	0.0234136922565685	0.0193091160511194	0.0263871454115287	0.0304684328578016	0.158395496626289	0.159054609089189	0.142248340404309	0.0280301165138415	0.0241466169284364	0.0329436972083587	0.0485941209385264	0.159087201762689	0.0236227762088183	0.151770995632205	0.0169588511670325	0.0240842950740565	0.320458226894142	0.0270410758672901	0.149241044293695	0.0201397290594318	0.139529079197879	0.144234141018373	0.171149279497985	0.160393153247931	0.0260774404453205	0.0224398929904927	0.0219884114392466	0.0249529949898082	0.191563199790665	0.205373186006769	0.0208907319672411	0.154874191048142	0.16344858895809
GNA15	0.504100046103246	0.69914367232619	0.574600895990454	0.48786597289022	0.512144621418878	0.69854744042799	0.0426054179931717	0.371149905065767	0.0425023320998351	0.49997865799591	0.537924768500506	0.494397560846592	0.0420014163657528	0.429417844159572	0.493793850334755	0.417733815176331	0.632741430332921	0.51110125350131	0.492711154151661	0.529680636134547	0.0421014795429482	0.0420014163657528	0.0426198761435621	0.649453555607846	0.511226502556913	0.318263150533349	0.484201161249383	0.0420085727520237	0.590069599391547	0.0420506995204438	0.741228817007202	0.501742957852339	0.0420085727520237	0.479060773200098	0.0419946145478048	0.628934895560006	0.0420293044008327	0.0420085727520237	0.0426919572071258	0.0419946145478048	0.413771445085446	0.522368878593533	0.552352858056965	0.474975338793957	0.0422794195494453	0.0419946145478048	0.367009482629032	0.0419946145478048	0.0420654470772483
RBP2	0.677773645832632	0.17941201356386	0.449203479533224	0.449203479533224	0.538465563801893	0.522759993606017	0.0426054179931717	0.405568907107797	0.0425023320998351	0.453545186137934	0.455509520958881	0.421537586862498	0.0420014163657528	0.547423503719445	0.472515297912616	0.501093671673317	0.571992954970131	0.48244884647096	0.584280881673619	0.455616373349983	0.0421014795429482	0.0420014163657528	0.0426198761435621	0.517788716212865	0.673008392788741	0.453236109429552	0.487386043880419	0.0420085727520237	0.437020481472649	0.0420506995204438	0.670040929467159	0.51021321981569	0.0420085727520237	0.540624299611993	0.0419946145478048	0.413686368025327	0.0420293044008327	0.0420085727520237	0.0426919572071258	0.0419946145478048	0.589540403791709	0.412282964213946	0.550612943155523	0.45212439137588	0.0422794195494453	0.0419946145478048	0.555388557645718	0.0419946145478048	0.0420654470772483
GAPDH	0.0385139730132617	0.0602515629554543	0.0372437315665417	0.0400920139674217	0.0413374803783879	0.0787274219722346	0.194838146147541	0.0613223210585221	0.165367272105426	0.0570619913872544	0.03612774479748	0.0338287818002048	0.205926176611416	0.0556335598467865	0.0501487769212728	0.0510039556403043	0.0316419439493841	0.0441485683739293	0.0427818885881291	0.0500014203034608	0.172791677236355	0.191894549088155	0.212824257839785	0.0543823530133328	0.0326172311842961	0.0641038111476593	0.0443671170058124	0.183103072505067	0.0439547295072226	0.178625196880056	0.0299143684135462	0.0587277739106961	0.217895457386734	0.0426054179931717	0.250053526164418	0.0471481383906573	0.172861512668544	0.223280745552204	0.166107567590549	0.179861109695764	0.0519619498846071	0.0326591341019698	0.043073410530921	0.0579816885303128	0.176815590729369	0.197599393574102	0.0451259672653312	0.201201211877916	0.162668970541809
HS6ST2	0.490608188624055	0.152213322675999	0.643556605192774	0.624456190128975	0.571596679806707	0.412861325332671	0.0426054179931717	0.559245205525176	0.0425023320998351	0.591798365260433	0.707673953843001	0.704884012664975	0.0420014163657528	0.354061340102426	0.370590747859375	0.593684529623894	0.678813164037185	0.366029862105287	0.379055591164917	0.583088137966275	0.0421014795429482	0.0420014163657528	0.0426198761435621	0.527944504553562	0.648593944569552	0.556189922284215	0.397679901369717	0.0420085727520237	0.711435215621964	0.0420506995204438	0.354399264543111	0.420670236748364	0.0420085727520237	0.562035381471089	0.0419946145478048	0.643415163402519	0.0420293044008327	0.0420085727520237	0.0426919572071258	0.0419946145478048	0.582816841779186	0.579399423722438	0.344351955193695	0.390997238073069	0.0422794195494453	0.0419946145478048	0.545686077826209	0.0419946145478048	0.0420654470772483
LDHD	0.234722345272614	0.343055087611731	0.182786685902409	0.179585876262768	0.115807810180872	0.195909314696136	0.466893578503391	0.269250514031632	0.597468633784773	0.224892794995951	0.209118963032506	0.153103530549099	0.510603834351333	0.175035201659201	0.194575120371502	0.284748300812717	0.164035641754104	0.17564381821642	0.180688198980244	0.175543978255106	0.541957672260622	0.482329386954514	0.50982987065222	0.217811401577862	0.159236580075814	0.247240285938276	0.220482060359617	0.62505719733258	0.159888100967997	0.496495967204591	0.322731116076742	0.201786217897304	0.449203479533224	0.243054862731764	0.468854456314284	0.179826972133301	0.552881611568597	0.50497678102867	0.527539506155379	0.595963364125385	0.204907046114057	0.283509729827897	0.169103923185687	0.181418003026094	0.496997961062192	0.471730711868353	0.193323588043793	0.553686983586495	0.558061378670714
IFI27	0.140051352872086	0.220397332216487	0.177018847056118	0.192041565549111	0.136726746539082	0.210883826793162	0.0426054179931717	0.303781825661437	0.0425023320998351	0.209077097046888	0.156980242353812	0.141642349407254	0.0420014163657528	0.202490045925712	0.190245163337596	0.226936218196883	0.131606628644309	0.142652401752879	0.20221433922834	0.217218023818769	0.0421014795429482	0.0420014163657528	0.0426198761435621	0.161332013702842	0.152952454547399	0.30521308859281	0.158273133043281	0.0420085727520237	0.176480064254977	0.0420506995204438	0.426361852369638	0.215991293739765	0.0420085727520237	0.181453743218954	0.0419946145478048	0.18395906428418	0.0420293044008327	0.0420085727520237	0.0426919572071258	0.0419946145478048	0.271159820131539	0.127252512181009	0.149684909108052	0.284962362408832	0.0422794195494453	0.0419946145478048	0.281866203964141	0.0419946145478048	0.0420654470772483
NRM	0.208554900072232	0.219392700946658	0.189029313235721	0.171451356553271	0.203271754116008	0.220312681346667	0.672501601115158	0.180479154845255	0.649746150425806	0.175405841705602	0.142682198931312	0.215947933332939	0.561370117689491	0.183637766317373	0.188701907515906	0.188664432835983	0.195388514110603	0.188206487821841	0.171521538513436	0.166783029582122	0.644981139721927	0.667047966659299	0.688433092112604	0.199727495701755	0.168421042860068	0.207893152662981	0.188701907515906	0.580707663965387	0.196506481106401	0.490723960514969	0.128366354393932	0.193960890522417	0.525561616836037	0.200893169297571	0.593411258872978	0.213988942099687	0.58149339361635	0.658985549832694	0.661674500107844	0.668362061720422	0.198623547091938	0.171084197094031	0.195311702450305	0.183923665845053	0.655634426399555	0.646218464203371	0.185577361334272	0.677642445317436	0.521327153247132
RDH16	0	0	0	0	0	0	0.0426054179931717	0	0.0425023320998351	0	0	0	0.0420014163657528	0	0	0	0	0	0	0	0.0421014795429482	0.0420014163657528	0.0426198761435621	0	0	0	0	0.0420085727520237	0	0.0420506995204438	0	0	0.0420085727520237	0	0.0419946145478048	0	0.0420293044008327	0.0420085727520237	0.0426919572071258	0.0419946145478048	0	0	0	0	0.0422794195494453	0.0419946145478048	0	0.0419946145478048	0.0420654470772483
TRAF3IP3	0.41044172051434	0.158488906614072	0.383299476872244	0.446255429951953	0.451234341327558	0.44373449453834	0.87677934386791	0.309242187290044	0.816996873932627	0.402468043176077	0.406475389113541	0.344022530512514	0.784858162065985	0.377528711474826	0.452830613745999	0.359133354338339	0.444607435127228	0.345887849010879	0.368618790562067	0.39752369014211	0.816996873932627	0.83339116431435	0.0426198761435621	0.431067794634858	0.453653015379313	0.277614960276841	0.412450531519827	0.744039860584965	0.450318495226172	0.779898464164954	0.370451612642009	0.365752631001387	0.906843270275586	0.355473019662128	0.846431347153959	0.486676999348099	0.813086809623085	0.865151862218516	0.828508916504573	0.830000110857193	0.358657628348649	0.436626218702236	0.388697037137444	0.365610872394641	0.859964271068369	0.837547813135682	0.335649490527775	0.788802836546757	0.604862680791255
VWCE	0.118026058191942	0.480792386334746	0.140760785865667	0.109878483787918	0.128862476409376	0.110996276003773	0.809350609919437	0.161332013702842	0.792205735670832	0.121366261098687	0.100308191109537	0.136228564843492	0.820327056560097	0.139793908032774	0.157162877170544	0.114762730839199	0.0971933960837319	0.169963817895149	0.106497334175075	0.120706704099276	0.65237426685796	0.765260556097844	0.742048375414318	0.169896702312098	0.132838545133786	0.106104816406724	0.119270385983588	0.756595175918379	0.133519196531911	0.702126002503708	0.10898327779569	0.100050056789642	0.902707229668391	0.100328794246181	0.848496690764653	0.133943638311275	0.701677377558745	0.776452421242779	0.683691232938782	0.767934719376731	0.153575079349266	0.184201261659984	0.142363473230029	0.139529079197879	0.745883081928464	0.835270773712103	0.271951251943252	0.803704765877622	0.738600156400561
CEACAM21	0.183390710333189	0.103486606663149	0.242161838067421	0.22089804038794	0.258927644793042	0.279232069097387	0.0426054179931717	0.189280593832907	0.0425023320998351	0.216627353978978	0.241633528724541	0.244009170658287	0.0420014163657528	0.246060998511772	0.258881383638471	0.22603638919915	0.198659571689022	0.268861397086608	0.230602045492526	0.168482826871549	0.0421014795429482	0.0420014163657528	0.0426198761435621	0.168576928473476	0.195721361115202	0.173157662881901	0.23874663203508	0.0420085727520237	0.253604137031331	0.0420506995204438	0.190608144230401	0.224070252214656	0.0420085727520237	0.243558099481396	0.0419946145478048	0.252504350161234	0.0420293044008327	0.0420085727520237	0.0426919572071258	0.0419946145478048	0.192402302012662	0.255604239077895	0.170916986149065	0.195836447678475	0.0422794195494453	0.0419946145478048	0.153220723124151	0.0419946145478048	0.0420654470772483
AC139149.1	0.0436450616407604	0.0430884716991291	0.0857688189765138	0.039554403558023	0.0503289868386291	0.105106010081205	0.601072540295511	0.0372163757221339	0.140389511732118	0.043822537170847	0.103710191331342	0.0570470479820881	0.569213495424116	0.0325087254119684	0.122221587695938	0.0467439750410507	0.041263405922777	0.0622404910371192	0.034717490214638	0.0453464828476747	0.168838170084739	0.498493788563343	0.4274364339155	0.0580567432201334	0.0623142841349049	0.0333802523914342	0.118897585531168	0.141243371366997	0.0996050335111618	0.230860972817304	0.0388550969525414	0.0473136357457433	0.148361222695869	0.0573602156902406	0.159359904127602	0.161423816869642	0.314711973189089	0.135052530192431	0.585610768141672	0.40351297412162	0.0501189585956057	0.0419747738418012	0.0719123327083989	0.043073410530921	0.312268217283291	0.58601613811541	0.0357629530668056	0.471393423601429	0.128726594495143
VWA5A	0.0827624204852902	0.0666059818655357	0.127956772033167	0.111834285727052	0.12849781731011	0.0607806446767684	0.373988772271174	0.0972499334073692	0.418849375501821	0.0831430271165377	0.102997678523968	0.0919278300656396	0.389308680294243	0.0982060437879257	0.0812951052797704	0.0982463248401522	0.117358795664969	0.0955324373729653	0.113819769847774	0.0855466483415274	0.379269381458764	0.285788056242008	0.396971366127431	0.0705918187195602	0.14050255499363	0.103607099250939	0.0880142991389504	0.367151006392682	0.0960784287277606	0.312268217283291	0.148797558338176	0.103264915491845	0.433581587363664	0.0970009812893683	0.333607269031793	0.0827624204852902	0.361962388176601	0.437494105297866	0.470617428990349	0.391077413237787	0.103834401349378	0.0937572819875655	0.0976341310254706	0.109728049629351	0.414200247733561	0.295483074834916	0.11731181543116	0.400233743761995	0.425096148793708
MIR497HG	0.359264466708649	0.425542739126454	0.332901176333042	0.41488416658428	0.33971650763614	0.308365135715828	0.0426054179931717	0.424914248534915	0.0425023320998351	0.401112069385935	0.318994032360525	0.320033184446207	0.0420014163657528	0.343184384231017	0.331884967091919	0.366029862105287	0.320033184446207	0.349699954510562	0.421972094367714	0.370172277814093	0.0421014795429482	0.0420014163657528	0.0426198761435621	0.375200362650074	0.281717300649253	0.37556035583979	0.37826573103109	0.0420085727520237	0.362376111292443	0.0420506995204438	0.364764087206554	0.348473578130823	0.0420085727520237	0.341379002711686	0.0419946145478048	0.289291473342422	0.0420293044008327	0.0420085727520237	0.0426919572071258	0.0419946145478048	0.373768886561065	0.289927459289439	0.333607269031793	0.39878576264826	0.0422794195494453	0.0419946145478048	0.400636379888553	0.0419946145478048	0.0420654470772483
[truncated: 3,320 more rows]
[truncated: 482 more columns]
