# Supplementary material for: Prognostic Value of DNA Methylation-Driven Genes in Clear Cell Renal Cell Carcinoma: A Study Based on Methylation and Transcriptome Analyses
Source: Dis Markers. 2020 Jul 11;2020:8817652. doi: 10.1155/2020/8817652 (PMC7369658; doi:10.1155/2020/8817652)
Supplement: Supplementary Materials — Table S1 a training cohort. Table S2 a validation cohort. Table S3 normal DNA methylation data. Table S4 cancer DNA methylation data. Table S5 matched gene expression data. [file 8817652.f1.zip › supplemental data/Supplementary Table S4.xls]

id	TCGA-CJ-4885-11A	TCGA-CJ-4897-11A	TCGA-CJ-4889-11A	TCGA-B0-4843-11A	TCGA-BP-4346-11A	TCGA-BP-4988-11A	TCGA-BP-5189-11A	TCGA-B0-4710-11A	TCGA-BP-4329-11A	TCGA-B0-5402-11A	TCGA-B0-5095-11A	TCGA-BP-4340-11A	TCGA-BP-5185-11A	TCGA-BP-4160-11A	TCGA-B0-4845-11A	TCGA-B0-4838-11A	TCGA-A3-3323-11A	TCGA-A3-3367-11A	TCGA-B2-4102-11A	TCGA-BP-4760-11A	TCGA-CZ-4865-11A	TCGA-CZ-4856-11A	TCGA-CJ-4903-11A	TCGA-BP-4163-11A	TCGA-BP-4985-11A	TCGA-B0-4841-11A	TCGA-B0-4846-11A	TCGA-CJ-4878-11A	TCGA-B0-5102-11A	TCGA-CZ-5462-11A	TCGA-CZ-4866-11A	TCGA-BP-4787-11A	TCGA-CJ-4918-11A	TCGA-A3-3313-11A	TCGA-B0-4688-11A	TCGA-CZ-4860-11A	TCGA-B0-4833-11A	TCGA-CZ-4861-11A	TCGA-B0-4821-11A	TCGA-B0-4822-11A	TCGA-B0-5092-11A	TCGA-BP-4330-11A	TCGA-A3-3376-11A	TCGA-BP-5190-11A	TCGA-CJ-4635-11B	TCGA-CJ-4908-11A	TCGA-BP-5186-11A	TCGA-BP-4345-11A	TCGA-B0-4696-11A
RCSD1	0.548358475865377	0.347502852797293	0.566156195078491	0.310070265097827	0.532096582590044	0.455509520958881	0.346991915931006	0.389462356302964	0.496373921924561	0.299976820768842	0.29637290100308	0.48703947162485	0.311616313503779	0.514462731620826	0.331640984252599	0.501869723844426	0.578996245948018	0.326270988927336	0.571728249194084	0.303255437959113	0.342993684920218	0.346338027667959	0.316988679332717	0.435135005570175	0.510731456198397	0.314592307685094	0.308245940298304	0.539413483956122	0.374207363612406	0.35717124721029	0.328792460379917	0.499231455380371	0.32841313472964	0.424643379228554	0.304294627659729	0.475658602588124	0.536995283531689	0.505492836441294	0.253175230000419	0.348923577527436	0.355014496702409	0.451430922053237	0.254597411352586	0.320337803845248	0.456876229991773	0.352282493906487	0.354810262472307	0.489890874518284	0.312627539127123
TSPAN4	0.0421459610401552	0.196767098098651	0.042073080670979	0.217811401577862	0.0420293044008327	0.0421014795429482	0.205452813515726	0.167537462679245	0.0420157291382945	0.218981071231536	0.203271754116008	0.0420014163657528	0.20736647522964	0.042073080670979	0.195644754846975	0.0426126470683669	0.0420654470772483	0.205530286006805	0.0419946145478048	0.201201211877916	0.162855329102414	0.169531134172728	0.203898906608742	0.0419946145478048	0.0420157291382945	0.208514012606072	0.199108965095872	0.0420225167695636	0.190392081864452	0.189100962450314	0.171451356553271	0.0421236501214204	0.208908283843629	0.0420014163657528	0.185993001314809	0.0420803274498006	0.0422419298619635	0.0424725800918635	0.207559475205263	0.193811161229514	0.189173868311901	0.0419946145478048	0.22707069334975	0.213444148276757	0.0424131270609212	0.180036688815468	0.177523764114798	0.0420085727520237	0.21654335441355
LINC00323	0.0421459610401552	0.791887022706796	0.042073080670979	0.826336437095437	0.0420293044008327	0.0421014795429482	0.712387951257572	0.636950039819525	0.0420157291382945	0.695330749660647	0.729290156683611	0.0420014163657528	0.674259226029105	0.042073080670979	0.765435928482387	0.0426126470683669	0.0420654470772483	0.775774069869362	0.0419946145478048	0.727286875851488	0.609953527889533	0.71799579571278	0.788802836546757	0.0419946145478048	0.0420157291382945	0.840127406934616	0.849881993281791	0.0420225167695636	0.86680890972115	0.674259226029105	0.711896160163523	0.0421236501214204	0.725011711370035	0.0420014163657528	0.83339116431435	0.0420803274498006	0.0422419298619635	0.0424725800918635	0.763600811523917	0.815454543510608	0.847960755993736	0.0419946145478048	0.665884947018891	0.711270893527387	0.0424131270609212	0.710020058573253	0.705334309515385	0.0420085727520237	0.851636086724113
BHLHE41	0.213238982754674	0.0817434332115444	0.211810489364735	0.0892133796836354	0.37192497455138	0.315177923499417	0.0909026128157676	0.0647722556041464	0.382400688932198	0.095920818362682	0.0799576857871506	0.277467468324752	0.0936791279156785	0.363535037465719	0.0799576857871506	0.250795678295484	0.245784969430341	0.0802542482786661	0.314654991705839	0.0900963107436324	0.066513383247312	0.0660202376510734	0.0969222924721192	0.347949717749654	0.353467523018987	0.0882963811140225	0.0788972118016835	0.205022916727179	0.0837699647190967	0.069474260408067	0.07107811785787	0.255652239458089	0.0841816423353721	0.25617900060822	0.0755615739333389	0.232784836540258	0.258927644793042	0.243100280911627	0.0858815382393281	0.0789679598533334	0.0877089272007718	0.344351955193695	0.081510577044018	0.0929119933889698	0.221237784221446	0.0885621867319057	0.0883529888704082	0.309893969977677	0.0921752556492945
ITGA2B	0.0421459610401552	0.242522493113289	0.042073080670979	0.250006074258607	0.0420293044008327	0.0421014795429482	0.246329975059588	0.245005795883552	0.0420157291382945	0.245373193905035	0.239106969465367	0.0420014163657528	0.247145743249817	0.042073080670979	0.242253428374984	0.0426126470683669	0.0420654470772483	0.243188644546132	0.0419946145478048	0.239420271078122	0.247375497081904	0.244959854344893	0.241633528724541	0.0419946145478048	0.0420157291382945	0.240403845786507	0.234809079051748	0.0420225167695636	0.239902837202067	0.240843239344047	0.238485340177314	0.0421236501214204	0.245142636079464	0.0420014163657528	0.238350647983131	0.0420803274498006	0.0422419298619635	0.0424725800918635	0.240493258453541	0.242614654947071	0.244009170658287	0.0419946145478048	0.236042613568932	0.244147459414128	0.0424131270609212	0.242831435388838	0.241413131851315	0.0420085727520237	0.240541426609103
FBLN1	0.0421459610401552	0.0284828352396645	0.042073080670979	0.0302540145613127	0.0420293044008327	0.0421014795429482	0.0353093376802456	0.0589510757222604	0.0420157291382945	0.0356759765705907	0.0483287412365096	0.0420014163657528	0.0360121691801227	0.042073080670979	0.0415812597690144	0.0426126470683669	0.0420654470772483	0.0275680246342357	0.0419946145478048	0.0342654819518942	0.0389248331880393	0.0432064943866301	0.0314047440585672	0.0419946145478048	0.0420157291382945	0.0332326076248315	0.036617107519394	0.0420225167695636	0.0278236180968457	0.0443213125587609	0.0514333221405534	0.0421236501214204	0.0351858611200183	0.0420014163657528	0.0459519840775855	0.0420803274498006	0.0422419298619635	0.0424725800918635	0.0487268314760609	0.0299789159023442	0.0229761624104176	0.0419946145478048	0.0539334146494613	0.027872824367603	0.0424131270609212	0.0365004133630479	0.0272800227945594	0.0420085727520237	0.0287977176166518
SLC41A2	0.797419437473561	0.386071602589058	0.737441033888769	0.381946093567255	0.807014012806286	0.766758936103648	0.384933940214416	0.399187711831639	0.768098277026114	0.397986031639921	0.414799027380741	0.754419442909547	0.37470075363449	0.74436640805094	0.399593598644219	0.783361645195059	0.722222392456405	0.389232784211191	0.737103576217033	0.392002075811557	0.401823283530714	0.393719331312654	0.381718769870739	0.818211587931611	0.805127586534385	0.395572297647956	0.390997238073069	0.761442530393524	0.375269477189458	0.413192034055959	0.391770980136092	0.805289346353999	0.389308680294243	0.818523578241687	0.412941687812234	0.79335220442113	0.758589327330984	0.833255649963026	0.400398242816302	0.386295859640516	0.358315996880586	0.772938833007642	0.412030023913481	0.380676419888826	0.805289346353999	0.397128505691185	0.382324070090079	0.748902038965068	0.379558319217607
CLEC12A	0.90366504935596	0.734755956568057	0.906734603571578	0.694763313694603	0.884452410609378	0.900054123865586	0.800439933927209	0.759935852498371	0.90548141457362	0.844593357059686	0.866426805994485	0.919796082326369	0.618765579250821	0.915309465734061	0.84961415997256	0.846292488903219	0.855184583053073	0.875451279902332	0.916673001801925	0.846720309455726	0.87072521260095	0.75976746501691	0.717502903076303	0.927908705692048	0.898958396988258	0.729617637852938	0.743881957015262	0.910326670218299	0.794991132854076	0.779389885090224	0.645805982054737	0.876544248555888	0.414029004748114	0.918997462376867	0.590878771930357	0.901108909597332	0.851499481187771	0.790144198477133	0.782702975480055	0.70152456442184	0.734102533667303	0.910958306031711	0.829536808017217	0.448707753032085	0.874473251255412	0.841937522456057	0.770238073890403	0.911062926466671	0.706087846730853
LINC00887	0.0421459610401552	0.238837321897691	0.042073080670979	0.267635286637646	0.0420293044008327	0.0421014795429482	0.260247225621381	0.235523618812966	0.0420157291382945	0.22540098022746	0.240975662957497	0.0420014163657528	0.232320873714212	0.042073080670979	0.225442362024476	0.0426126470683669	0.0420654470772483	0.250795678295484	0.0419946145478048	0.252653179707141	0.21654335441355	0.247967017626524	0.22911956834828	0.0419946145478048	0.0420157291382945	0.260640515559301	0.222124475275778	0.0420225167695636	0.232573142936767	0.251361837428844	0.259367250658571	0.0421236501214204	0.246329975059588	0.0420014163657528	0.21136651841945	0.0420803274498006	0.0422419298619635	0.0424725800918635	0.205174837505482	0.248718306270227	0.252555640628295	0.0419946145478048	0.214639385410799	0.246782804787866	0.0424131270609212	0.254735208668741	0.276429201214954	0.0420085727520237	0.245417860849292
RHD	0.885977909234602	0.575279239923239	0.899378645353956	0.555125864457114	0.851767950638598	0.86656489041462	0.568550191495435	0.595835261979359	0.868328542091583	0.771437230607393	0.444708547683908	0.891505564072319	0.580958406546948	0.821209056337436	0.625609598485946	0.829080497358903	0.763600811523917	0.655360524523811	0.887974220833067	0.538870906725412	0.588170438060504	0.517656469951403	0.663530159131299	0.896234840720596	0.884807836655005	0.623157737877025	0.631586472590175	0.925524639784956	0.602032331527693	0.561907686240562	0.664050610787079	0.882109985581316	0.893654179935895	0.858245986746678	0.721747594737248	0.902400584547833	0.875451279902332	0.782702975480055	0.560024439456155	0.907159827933705	0.742729856763456	0.873836129264312	0.397679901369717	0.581627943360275	0.866302671381678	0.884333998917841	0.551820639546038	0.873707067576387	0.714132685145668
RPS2	0.0421459610401552	0.562297450380072	0.042073080670979	0.585745234923293	0.0420293044008327	0.0421014795429482	0.529151826632954	0.56150667427289	0.0420157291382945	0.507920599243888	0.477353040886376	0.0420014163657528	0.551956876108668	0.042073080670979	0.517928286357283	0.0426126470683669	0.0420654470772483	0.544218427649468	0.0419946145478048	0.536586951739942	0.558326585110648	0.56310388550205	0.556457838680032	0.0419946145478048	0.0420157291382945	0.520020232911261	0.500726405744436	0.0420225167695636	0.52421447432898	0.52263325298106	0.573957456702206	0.0421236501214204	0.55672518545222	0.0420014163657528	0.515879163902065	0.0420803274498006	0.0422419298619635	0.0424725800918635	0.478937828256365	0.58149339361635	0.542892167824212	0.0419946145478048	0.480119155224576	0.588044756740041	0.0424131270609212	0.51728566897095	0.589132350873588	0.0420085727520237	0.553686983586495
FRK	0.0421459610401552	0.886094918335074	0.042073080670979	0.865671152832108	0.0420293044008327	0.0421014795429482	0.906952294422268	0.877359995051488	0.0420157291382945	0.922914978564633	0.868197398148577	0.0420014163657528	0.876305859117036	0.042073080670979	0.893194900717279	0.0426126470683669	0.0420654470772483	0.847409252279425	0.0419946145478048	0.899828810775459	0.931014167762186	0.884572525982568	0.897095197529173	0.0419946145478048	0.0420157291382945	0.866426805994485	0.852584605934992	0.0420225167695636	0.881986437362151	0.863234014443523	0.905162928793661	0.0421236501214204	0.90165401991529	0.0420014163657528	0.863234014443523	0.0420803274498006	0.0422419298619635	0.0424725800918635	0.882347652087738	0.834563259046443	0.881380876606738	0.0419946145478048	0.9121908541161	0.872734622932319	0.0424131270609212	0.906631283567123	0.885631797829799	0.0420085727520237	0.815298776930109
B4GALNT4	0.163290865690074	0.138251037777515	0.216458162366596	0.134163956756331	0.181347403756005	0.32385192874257	0.145092437180473	0.128862476409376	0.314293553906293	0.146525561472469	0.140138475501133	0.16488954500408	0.146612459880033	0.186027440133412	0.143513219824853	0.1982080612979	0.233804180972289	0.136200719135695	0.231261204567139	0.139878726373495	0.129869701631471	0.124658223087014	0.14093036751313	0.215618922764853	0.188310712290422	0.148946940968537	0.146097289368294	0.17550900294345	0.143111502856064	0.136435696589762	0.141931511248312	0.152330320288731	0.140389511732118	0.262719282164983	0.138310538104527	0.250661213661832	0.222124475275778	0.171149279497985	0.141960392699994	0.137680636687221	0.129359552010424	0.172990969912718	0.155563202783639	0.122768040377915	0.167044319818531	0.133212420396302	0.136319397703113	0.177972502646206	0.142796640035144
CMTM2	0.730949120546508	0.296870885105175	0.739585329998566	0.318994032360525	0.725353116611585	0.701223882512703	0.265573364487297	0.296425686866352	0.731277092244781	0.269449921728552	0.246461730493433	0.724192673310316	0.285118181476399	0.695051462128297	0.277365139121428	0.780899936592293	0.776622882327949	0.294325779882841	0.756595175918379	0.27692175296569	0.183028970497077	0.209979551964636	0.27106184508575	0.688982859229492	0.725664843478541	0.266310332612056	0.227329469360422	0.721747594737248	0.312627539127123	0.293774500377722	0.273106483655157	0.731113438782004	0.279626554710151	0.714465422661598	0.217850396166381	0.727286875851488	0.73359204725124	0.731277092244781	0.192807915890005	0.293661581509636	0.30521308859281	0.626903458743885	0.189492010881437	0.27320502637823	0.707038718250131	0.231831923334571	0.230473213237064	0.725514272972487	0.281664507988437
SLC39A4	0.694186364109616	0.352817735648217	0.725353116611585	0.340810464267433	0.762456712430648	0.767934719376731	0.343695621610986	0.344217055871698	0.713968527852652	0.358385614992877	0.386148440549294	0.704567291856392	0.343435534668905	0.736610082131202	0.345124580314797	0.748043289037145	0.756263514854086	0.376717642911318	0.699877255570057	0.348665343453108	0.361819417354009	0.380154126537214	0.307653543735073	0.756919097549469	0.715103495748526	0.323110193782614	0.351342584244426	0.724361167476591	0.373988772271174	0.335394093392936	0.369335909421024	0.71717573934492	0.353994991752092	0.755770192561406	0.345823587610834	0.726166223147483	0.749901064248046	0.820910309447583	0.375200362650074	0.341059353187719	0.332646807649305	0.747708540053297	0.423665694958127	0.353467523018987	0.811066025342383	0.342993684920218	0.324595199165	0.688026395806482	0.328921568543273
RASL11B	0.0421459610401552	0.179140830944851	0.042073080670979	0.185153689251418	0.0420293044008327	0.0421014795429482	0.183890920886848	0.108563499692727	0.0420157291382945	0.194399045617156	0.184621899220392	0.0420014163657528	0.196172149201216	0.042073080670979	0.182009961035138	0.0426126470683669	0.0420654470772483	0.170784421344411	0.0419946145478048	0.178490066827446	0.12967312615582	0.133027051311423	0.199378571205762	0.0419946145478048	0.0420157291382945	0.177326456482346	0.172724732544929	0.0420225167695636	0.162477872010984	0.151296619510125	0.124824771093292	0.0421236501214204	0.199610148568964	0.0420014163657528	0.174935354307936	0.0420803274498006	0.0422419298619635	0.0424725800918635	0.206606207261649	0.182258079333491	0.157774789817478	0.0419946145478048	0.206923943725426	0.189348459189498	0.0424131270609212	0.172560714966636	0.162477872010984	0.0420085727520237	0.204638463004131
MZB1	0.878786932156313	0.468317635851649	0.879624122578482	0.473856694308508	0.868962014835335	0.852310461443412	0.423665694958127	0.530071700464771	0.873836129264312	0.416428471307724	0.443632596126996	0.875331076435197	0.436626218702236	0.868701401730419	0.468854456314284	0.88620837128353	0.87759765271011	0.481494742471183	0.8436279599573	0.427263333444139	0.565231279094349	0.567884626350978	0.440267310694204	0.851636086724113	0.865671152832108	0.408482580690167	0.407978093219086	0.880570584766887	0.451928218022291	0.528084366645104	0.569879020030222	0.885517697380564	0.439690651645098	0.848932278200983	0.412616674436475	0.907479100442562	0.864645374393676	0.924514238271303	0.389920662933146	0.436253182814778	0.448015108689323	0.857078406136438	0.398544780745646	0.445187618709344	0.872861368392955	0.492831982023449	0.430517171612315	0.859437892573411	0.425278533880925
NGF	0.518432800492333	0.0898205399626194	0.513694213823048	0.0967270161992266	0.538870906725412	0.541957672260622	0.101498056443652	0.103464691827584	0.510345785062791	0.111121156736476	0.144603088497393	0.454680846158104	0.0991682267824404	0.514094590238156	0.118969809844306	0.537924768500506	0.587095961030136	0.110417767538157	0.508938722477832	0.102752248978325	0.123056954107314	0.104629452339432	0.0984399466417542	0.51575294985898	0.561642061505053	0.107936197057794	0.115875768754286	0.505744472053476	0.0825671821717182	0.106248556073072	0.108626074501192	0.496133258325574	0.0989097165210725	0.543292850290732	0.0876725905107046	0.554480006913185	0.523157822183605	0.589132350873588	0.104854846363497	0.0940408513491797	0.0937572819875655	0.47419870495474	0.124895285646449	0.0944601586125882	0.566943535593222	0.113234687321901	0.0821887464853334	0.533684431927219	0.0962732888348263
ARMC12	0.901868221069199	0.315899301863511	0.889827019840459	0.316748124017621	0.879746542008348	0.8984302723496	0.315535569582937	0.311913547265296	0.891848347320567	0.314232215726083	0.321192164431262	0.874213248925182	0.315654670000094	0.889708769011081	0.321676827062172	0.897987740541053	0.8804493245596	0.318870964631276	0.86656489041462	0.321548285707717	0.329935640252096	0.33018679558524	0.318564081772614	0.879028148843358	0.865025572833907	0.315836537081219	0.328290766087549	0.892409709850078	0.318933690793678	0.309778381770618	0.318205049154177	0.894997463677805	0.321859677556718	0.884690106447663	0.323300451238	0.908539711573777	0.896550593122194	0.907683170029616	0.31850163528042	0.317962159915317	0.328985632695319	0.893305380688387	0.325769284024371	0.319424152383899	0.903778834845874	0.33018679558524	0.331946559111692	0.883868648017294	0.314999536217389
TUBA3C	0.0421459610401552	0.844721853343996	0.042073080670979	0.832077843705073	0.0420293044008327	0.0421014795429482	0.799789267857071	0.771259739748972	0.0420157291382945	0.767934719376731	0.815144384897758	0.0420014163657528	0.777122027259307	0.042073080670979	0.831928597194574	0.0426126470683669	0.0420654470772483	0.754591012209328	0.0419946145478048	0.766758936103648	0.81805722340064	0.789814879688077	0.713328275204387	0.0419946145478048	0.0420157291382945	0.726322953003172	0.788304075787338	0.0420225167695636	0.735413757545431	0.705334309515385	0.823751875930319	0.0421236501214204	0.807804522028847	0.0420014163657528	0.724361167476591	0.0420803274498006	0.0422419298619635	0.0424725800918635	0.774260692142844	0.871963433776782	0.841103605723894	0.0419946145478048	0.796934927324542	0.782867257933463	0.0424131270609212	0.731906733156901	0.778258919321899	0.0420085727520237	0.702442950672372
TSPAN18	0.0421459610401552	0.799628224750188	0.042073080670979	0.903456462133893	0.0420293044008327	0.0421014795429482	0.698699949391371	0.54502626821296	0.0420157291382945	0.82046480017953	0.682917428088008	0.0420014163657528	0.751778754398694	0.042073080670979	0.814989140611237	0.0426126470683669	0.0420654470772483	0.823905546937199	0.0419946145478048	0.833255649963026	0.680413840523678	0.660610753332277	0.833531159873245	0.0419946145478048	0.0420157291382945	0.859437892573411	0.867821874643233	0.0420225167695636	0.822702217823433	0.585208919811419	0.614519912208629	0.0421236501214204	0.819120665349986	0.0420014163657528	0.816374760258946	0.0420803274498006	0.0422419298619635	0.0424725800918635	0.749581751166066	0.851636086724113	0.896446658902447	0.0419946145478048	0.735413757545431	0.838696797603693	0.0424131270609212	0.656842182823419	0.742729856763456	0.0420085727520237	0.910221290850056
SLC7A8	0.0421459610401552	0.186166200330238	0.042073080670979	0.161075107219992	0.0420293044008327	0.0421014795429482	0.199491437967126	0.293829644565202	0.0420157291382945	0.189314576414096	0.225313657466322	0.0420014163657528	0.173352610393942	0.042073080670979	0.278696931440961	0.0426126470683669	0.0420654470772483	0.220482060359617	0.0419946145478048	0.1853636971292	0.267635286637646	0.283932250183218	0.18054734001525	0.0419946145478048	0.0420157291382945	0.210799199798186	0.209360662112486	0.0420225167695636	0.144689772515608	0.263608571120059	0.296151155454769	0.0421236501214204	0.200732072810619	0.0420014163657528	0.285684086524619	0.0420803274498006	0.0422419298619635	0.0424725800918635	0.238260416890932	0.231917179786952	0.168026817545987	0.0419946145478048	0.204172341426246	0.189743151387171	0.0424131270609212	0.266999281769335	0.173021774378095	0.0420085727520237	0.191272796046293
RPS20	0.0421459610401552	0.929819535903908	0.042073080670979	0.82617881904985	0.0420293044008327	0.0421014795429482	0.938691214014432	0.871603216217934	0.0420157291382945	0.958064549032273	0.908539711573777	0.0420014163657528	0.893874662558119	0.042073080670979	0.893305380688387	0.0426126470683669	0.0420654470772483	0.916972682320494	0.0419946145478048	0.918388206042915	0.911770122250697	0.941439613334801	0.865424799146931	0.0419946145478048	0.0420157291382945	0.847409252279425	0.942418564652807	0.0420225167695636	0.933509349108661	0.755770192561406	0.93290347313116	0.0421236501214204	0.936404584601863	0.0420014163657528	0.895785856180447	0.0420803274498006	0.0422419298619635	0.0424725800918635	0.941774172814025	0.856801097331022	0.921536300413968	0.0419946145478048	0.864251059824007	0.928614872829358	0.0424131270609212	0.932601951124033	0.942527486232333	0.0420085727520237	0.86957887967231
HOXA11	0.529022059421202	0.133608996591744	0.534989591102454	0.115117826318729	0.536445788345543	0.529808010987547	0.138339100848277	0.113406096068473	0.539274056169322	0.135848344836781	0.116102510999697	0.517410140979326	0.142624523409608	0.534466466943731	0.105728106315041	0.559634145449363	0.541435600961415	0.120203560394138	0.552484241934395	0.124565274965111	0.0788641297318007	0.0844368713305415	0.117888697060898	0.496133258325574	0.564965451157555	0.106557870069506	0.101138392605602	0.520684660305699	0.133330752048685	0.110672174240303	0.108210644875739	0.534075331091843	0.130257923334428	0.535781592656802	0.0872445302438604	0.480571801672464	0.518559368759296	0.528758930013292	0.106207797611656	0.123370247690542	0.115163189289349	0.501989728388289	0.0975380648102183	0.140051352872086	0.508938722477832	0.11549531317287	0.128597275929557	0.53394898878928	0.128301677515101
LILRB1	0.0421459610401552	0.424371516551247	0.042073080670979	0.396505122855908	0.0420293044008327	0.0421014795429482	0.453341680480929	0.417379705370464	0.0420157291382945	0.405151867663961	0.404166035437004	0.0420014163657528	0.440740046509252	0.042073080670979	0.452434097123267	0.0426126470683669	0.0420654470772483	0.403835355500301	0.0419946145478048	0.43844573667255	0.42905730132309	0.417041319084228	0.419977672082838	0.0419946145478048	0.0420157291382945	0.376503077798236	0.410284917027633	0.0420225167695636	0.404412355019192	0.414968020067497	0.417991609461112	0.0421236501214204	0.411778896965987	0.0420014163657528	0.40764457980678	0.0420803274498006	0.0422419298619635	0.0424725800918635	0.374485455643641	0.456985603475997	0.442749807517235	0.0419946145478048	0.380676419888826	0.44373449453834	0.0424131270609212	0.448906265783339	0.432376340919764	0.0420085727520237	0.433210948633101
STARD9	0.0421459610401552	0.0119333994645161	0.042073080670979	0.0121978582428169	0.0420293044008327	0.0421014795429482	0.0105182414730143	0.0115032867482359	0.0420157291382945	0.011172739133644	0.0138927297545786	0.0420014163657528	0.012426869562353	0.042073080670979	0.0134679299478678	0.0426126470683669	0.0420654470772483	0.0138175226800762	0.0419946145478048	0.0128856242192318	0.0128134243530328	0.0130501905810069	0.0121227408434382	0.0419946145478048	0.0420157291382945	0.0125076817862383	0.012287015662799	0.0420225167695636	0.0113988703492223	0.0157450677543245	0.0129331256620037	0.0421236501214204	0.0106340409621719	0.0420014163657528	0.0138175226800762	0.0420803274498006	0.0422419298619635	0.0424725800918635	0.0131182720095162	0.0147046617962363	0.0145103840415871	0.0419946145478048	0.0127513310862036	0.0122126662996857	0.0424131270609212	0.0141836313989448	0.0112681114999163	0.0420085727520237	0.0125724851758323
AGAP2	0.893305380688387	0.187124882563943	0.910121627822618	0.208514012606072	0.910433637432353	0.904105206999327	0.211201286015411	0.178147636855818	0.887151378481272	0.241633528724541	0.254735208668741	0.874473251255412	0.225485063762933	0.881154965841532	0.215005788872037	0.912941942421211	0.911155970669102	0.222895750851277	0.911363395540465	0.209118963032506	0.170750668735913	0.18197101635975	0.221150436287111	0.923411676182677	0.908951207872	0.228509940850635	0.246965908111428	0.888897686829199	0.191416644232408	0.195608340092089	0.16200907393029	0.915728748414909	0.223150688584343	0.939742850996117	0.255409837023937	0.904420545511375	0.896344324389009	0.893874662558119	0.274627733836572	0.191165182797241	0.207893152662981	0.928414729693997	0.274133780050203	0.216964484096222	0.893430896671689	0.189100962450314	0.174562849167698	0.897315851710639	0.237770110527984
PMFBP1	0.0421459610401552	0.372633498974564	0.042073080670979	0.361345188710011	0.0420293044008327	0.0421014795429482	0.372844553377798	0.357840411287178	0.0420157291382945	0.363257048635009	0.375269477189458	0.0420014163657528	0.358315996880586	0.042073080670979	0.362640787499689	0.0426126470683669	0.0420654470772483	0.360260831228818	0.0419946145478048	0.385844802190097	0.378338729892268	0.364357187594912	0.37790080489936	0.0419946145478048	0.0420157291382945	0.374277290493273	0.364492632434748	0.0420225167695636	0.374420163348035	0.353928541248317	0.351342584244426	0.0421236501214204	0.357638646632208	0.0420014163657528	0.366589443489097	0.0420803274498006	0.0422419298619635	0.0424725800918635	0.370800203800894	0.348082054657124	0.357975534817642	0.0419946145478048	0.372844553377798	0.367773475203125	0.0424131270609212	0.367639415592993	0.369822625240341	0.0420085727520237	0.363940265379769
KIAA0319	0.0421459610401552	0.123584960636937	0.042073080670979	0.100450558452546	0.0420293044008327	0.0421014795429482	0.0848204904149404	0.0976939382000491	0.0420157291382945	0.108668167897769	0.108126251650471	0.0420014163657528	0.0789679598533334	0.042073080670979	0.142768831983094	0.0426126470683669	0.0420654470772483	0.105380556731143	0.0419946145478048	0.136901159950376	0.133243563509146	0.100935497972705	0.11432420816813	0.0419946145478048	0.0420157291382945	0.136522943439288	0.117587233745901	0.0420225167695636	0.0824198255770202	0.106638981501076	0.124705415640228	0.0421236501214204	0.111333953052827	0.0420014163657528	0.104508527868755	0.0420803274498006	0.0422419298619635	0.0424725800918635	0.119763053525008	0.0964313536177647	0.121342788321302	0.0419946145478048	0.139214405566528	0.0896950077331727	0.0424131270609212	0.10342602759979	0.0879944629724902	0.0420085727520237	0.0955896204377679
OR7E47P	0.0421459610401552	0.619801566682119	0.042073080670979	0.579925080438759	0.0420293044008327	0.0421014795429482	0.614519912208629	0.704884012664975	0.0420157291382945	0.551685291654319	0.470069988708443	0.0420014163657528	0.56123309253919	0.042073080670979	0.576100624624749	0.0426126470683669	0.0420654470772483	0.552352858056965	0.0419946145478048	0.541435600961415	0.399593598644219	0.426181890019334	0.574476004459237	0.0419946145478048	0.0420157291382945	0.582816841779186	0.575279239923239	0.0420225167695636	0.581627943360275	0.579529281329786	0.543028995666873	0.0421236501214204	0.610496756621393	0.0420014163657528	0.536046261630608	0.0420803274498006	0.0422419298619635	0.0424725800918635	0.618014509587416	0.590203389081134	0.594611451993964	0.0419946145478048	0.467878749694802	0.55872169879543	0.0424131270609212	0.493431871577245	0.597745020272622	0.0420085727520237	0.597199857736628
ABAT	0.171555110025601	0.275276894405426	0.222852389090411	0.309778381770618	0.220983069482784	0.174259490854797	0.272651803355591	0.25019820202467	0.247145743249817	0.304004612038883	0.232531137144474	0.198623547091938	0.310306814028459	0.177326456482346	0.271109184733827	0.187267900054637	0.187698503729287	0.265573364487297	0.244777364238034	0.26768150742021	0.223533881897595	0.233046800962587	0.28104217407166	0.175981279985688	0.190392081864452	0.283047793660244	0.285275805321877	0.191858256022884	0.288447801502635	0.261464351316477	0.254500885796124	0.215126814053743	0.287139162557124	0.188738006265153	0.264149650223198	0.169929073229905	0.2004956751648	0.20894848236784	0.307066936841632	0.30286158206888	0.306192871056543	0.179653534065389	0.256570054054967	0.284293196845291	0.230387858271686	0.253412408558957	0.289238409130754	0.189456341103869	0.291937986392652
SLC29A4	0.670561906032063	0.419377107776217	0.65630593128058	0.39325260735313	0.680801216628407	0.664313889081183	0.442164828517515	0.477132087791269	0.641699196226134	0.426088336022944	0.389998506769938	0.623157737877025	0.408564212728436	0.640411037786594	0.390997238073069	0.665491395451555	0.654277622252901	0.421972094367714	0.657770540034614	0.414368797504525	0.415828578355854	0.437207690691868	0.407143572343946	0.616545513957646	0.700343681411049	0.402308840648013	0.429417844159572	0.610496756621393	0.429963617287603	0.44017192420429	0.427347991777184	0.685851384676265	0.393169015272314	0.61844598866549	0.409217901138537	0.58149339361635	0.629671655279951	0.699424180152401	0.397986031639921	0.422414482805042	0.386826269688503	0.581361622433577	0.409301761962838	0.410524447852589	0.631146227732026	0.430792819509228	0.397679901369717	0.656842182823419	0.401193120762033
ZDHHC11	0.0421459610401552	0.726166223147483	0.042073080670979	0.765435928482387	0.0420293044008327	0.0421014795429482	0.710020058573253	0.613666129564805	0.0420157291382945	0.781060789941565	0.596649240908249	0.0420014163657528	0.694475539056856	0.042073080670979	0.632013659764143	0.0426126470683669	0.0420654470772483	0.775428292585406	0.0419946145478048	0.698104067262398	0.699424180152401	0.66978965986392	0.696933597601652	0.0419946145478048	0.0420157291382945	0.702126002503708	0.720622996025974	0.0420225167695636	0.682406939261877	0.54527919268056	0.668893323743268	0.0421236501214204	0.763438906176907	0.0420014163657528	0.63782627585174	0.0420803274498006	0.0422419298619635	0.0424725800918635	0.755250056265477	0.626343064993537	0.72666151765473	0.0419946145478048	0.696477121741814	0.679352478333017	0.0424131270609212	0.578605570306776	0.63941374565975	0.0420085727520237	0.670561906032063
LEF1	0.293446363035921	0.115807810180872	0.289820661631164	0.128862476409376	0.241019550177737	0.286564357142977	0.119944000350895	0.146612459880033	0.329356224178565	0.12494568536994	0.143939888121752	0.249264352726045	0.115141003477027	0.339775578625203	0.145693797428805	0.354127836920667	0.297863351384042	0.13407195615118	0.314171793624982	0.123822092128896	0.128681784234286	0.123152588510848	0.124256395832433	0.256036348587952	0.24903976325852	0.136815751366269	0.109470587163889	0.301673208961034	0.117493879591619	0.147606133532415	0.135761232969925	0.341251673006073	0.122246410784084	0.254689557189589	0.122818481676743	0.287559125260669	0.271654816394315	0.321548285707717	0.109427307292665	0.131036744388805	0.113755884956553	0.272552504620669	0.12063784690039	0.121039254245071	0.334123666289033	0.134338288421381	0.110096417695823	0.254549759197714	0.120543827514569
AMZ1	0.0421459610401552	0.43467348195815	0.042073080670979	0.424825874334123	0.0420293044008327	0.0421014795429482	0.440078889420918	0.437020481472649	0.0420157291382945	0.431357305367373	0.429599473444055	0.0420014163657528	0.422593215926539	0.042073080670979	0.434856654785889	0.0426126470683669	0.0420654470772483	0.432007833630837	0.0419946145478048	0.419804692148823	0.418849375501821	0.430148812036012	0.43097250488573	0.0419946145478048	0.0420157291382945	0.44149127439875	0.44821610314293	0.0420225167695636	0.426181890019334	0.427613360045997	0.42383953817346	0.0421236501214204	0.444806934881204	0.0420014163657528	0.429963617287603	0.0420803274498006	0.0422419298619635	0.0424725800918635	0.466787797819134	0.44373449453834	0.427789640071616	0.0419946145478048	0.40764457980678	0.435405871321372	0.0424131270609212	0.431260863097315	0.439781545103739	0.0420085727520237	0.435597141221466
GBP5	0.0421459610401552	0.356699123118564	0.042073080670979	0.323548674476487	0.0420293044008327	0.0421014795429482	0.364288969270405	0.366862009392943	0.0420157291382945	0.343958121269138	0.29869104302594	0.0420014163657528	0.354194540943012	0.042073080670979	0.304759914079186	0.0426126470683669	0.0420654470772483	0.340619071404082	0.0419946145478048	0.336909537016862	0.258351174250296	0.292799972642896	0.324912066994327	0.0419946145478048	0.0420157291382945	0.37912873503087	0.358722226447278	0.0420225167695636	0.362440714200643	0.360664946428274	0.342545929524499	0.0421236501214204	0.341314374138789	0.0420014163657528	0.342220279977923	0.0420803274498006	0.0422419298619635	0.0424725800918635	0.312268217283291	0.370098264203794	0.374420163348035	0.0419946145478048	0.299094299066064	0.325831808012009	0.0424131270609212	0.323045672181179	0.360597072901186	0.0420085727520237	0.361482719468023
SPI1	0.802632706334099	0.487501255518872	0.853001262190374	0.454575431365308	0.833995921558839	0.825880558684356	0.471622762555564	0.51651743391509	0.807330950351283	0.44596625730603	0.412367848967564	0.79660773296222	0.457401551297482	0.821660062595642	0.477132087791269	0.861642242743843	0.844450870123058	0.461834480850589	0.801056275125077	0.461303596196717	0.457291254414253	0.470069988708443	0.46722057204415	0.775595868243054	0.830904711057045	0.437207690691868	0.454066026646798	0.830904711057045	0.4979826250443	0.49997865799591	0.516267599485499	0.825726056002647	0.462048786295402	0.797895666668263	0.415909393274432	0.799303386396657	0.848228350340983	0.831050478522103	0.412116498559916	0.530206140119991	0.484319151752209	0.793670629200309	0.386676429551516	0.463427178918899	0.808891153066188	0.482923030228238	0.522112766676907	0.823458095936103	0.447619829754279
RALGPS1	0.497489980865695	0.157010171747039	0.40351297412162	0.173718426170237	0.494771369315767	0.434304375238738	0.177086824772109	0.156826275484363	0.621690706560019	0.161641212139514	0.18103624003295	0.483382901373195	0.172095203052508	0.502982494776968	0.160393153247931	0.452726296896574	0.445481917533159	0.186203681894044	0.523026275246279	0.188956007639319	0.159919784514978	0.158903573838003	0.174495755321224	0.423929826553541	0.457291254414253	0.167537462679245	0.164226093886287	0.43097250488573	0.176146231689981	0.164420394343384	0.16098162067327	0.413602064286954	0.171656526327783	0.417644965860354	0.183355331298388	0.433210948633101	0.452629210660795	0.377599352746749	0.162353895778662	0.162668970541809	0.174698831682597	0.388545872022176	0.170258818162502	0.175780392084335	0.405487187655913	0.172658710644323	0.177762463042569	0.44654558357621	0.17189051619611
LGALS3	0.17497046100231	0.195537277674764	0.174663380194603	0.232320873714212	0.14227500114381	0.143370155617555	0.210671380386814	0.178696724264057	0.140221300778549	0.213694935924517	0.207934154364194	0.15319230154401	0.217682667600131	0.150918762303667	0.21108774908559	0.151153223713731	0.190679693438482	0.20894848236784	0.136549899229641	0.220312681346667	0.20708458188917	0.203505682102909	0.210843698963401	0.161361044863481	0.154874191048142	0.214514675504108	0.206124884401871	0.172361826344023	0.203977048078981	0.193884971232476	0.182891916971639	0.148361222695869	0.20529429063042	0.159299432114017	0.228069969093578	0.14804480871405	0.160676525977095	0.151153223713731	0.198921056803664	0.211648997907341	0.216584515248266	0.158754638911956	0.224331864959416	0.210347470180847	0.147341618759459	0.209280886979101	0.204596996618148	0.178522384994886	0.224933610417231
SLAMF8	0.763926149972927	0.386970425752829	0.785838095121546	0.373484565542972	0.802488974011613	0.763763867803669	0.380902214112278	0.441205709300405	0.759257048827285	0.338694343465176	0.369113240765991	0.764595835164234	0.350289797287304	0.789126108358162	0.383595247911956	0.784858162065985	0.797419437473561	0.374207363612406	0.768098277026114	0.371149905065767	0.413106067317873	0.420582071066844	0.358788937345261	0.735078277108977	0.777936054633534	0.36046214592797	0.360327086719478	0.780232799313098	0.384334623631892	0.413434703152026	0.431357305367373	0.806213567932924	0.367705601620225	0.735078277108977	0.364014074619294	0.683691232938782	0.800282263273041	0.0424725800918635	0.339146490390884	0.389920662933146	0.375487062309533	0.759935852498371	0.329617154417146	0.373696451858876	0.725190378123547	0.392780130702778	0.390150798553216	0.770569641513364	0.353018477835517
L3MBTL1	0.759595834229768	0.275729195950001	0.73991893262682	0.297144905769658	0.764257634976319	0.734916639071227	0.288085832851738	0.275827340777883	0.725353116611585	0.289134397174377	0.303725677118205	0.729290156683611	0.28599880568599	0.750067315422558	0.282682903773636	0.768757696096291	0.746531009284618	0.317169701798733	0.721106505402078	0.303089955884718	0.277120122737319	0.293661581509636	0.296705337452038	0.689828656109711	0.725514272972487	0.304924935302106	0.294548412034329	0.74472681089849	0.304234682567075	0.279828610803159	0.277415539594911	0.747190943650484	0.293123799216012	0.740600553558122	0.308603566595736	0.747708540053297	0.756761481513317	0.775932540884444	0.275676689616504	0.299976820768842	0.323427468569474	0.676475921073449	0.308720953230862	0.285738423826319	0.779228422468836	0.286768086456884	0.280735454358596	0.725837053038059	0.307303319069035
PTPN7	0.861387614675602	0.538465563801893	0.89600974204123	0.524351814376969	0.886785992585299	0.846292488903219	0.541032630889297	0.601618613532735	0.877715574042619	0.419288051089425	0.451928218022291	0.857078406136438	0.482329386954514	0.890278467320736	0.512911196917456	0.891505564072319	0.904105206999327	0.531827635384433	0.885757628785358	0.517656469951403	0.566031775928788	0.596502645037041	0.500229295453867	0.808597167172851	0.889133961350812	0.449508596263643	0.443830429231421	0.881265513439738	0.57238664538867	0.565897823818992	0.626481954408125	0.884925249002023	0.468533126978795	0.811221487290501	0.409961852499095	0.835961309943897	0.897539487112957	0.87072521260095	0.355216606887292	0.575423574344209	0.573695999945331	0.861256371336372	0.381647026925329	0.493195390781004	0.829536808017217	0.611643209802321	0.626903458743885	0.896234840720596	0.485498795438567
FABP6	0.933610225006189	0.328102109212599	0.929718783231982	0.292854284622254	0.946550840488954	0.927617919016012	0.34286553577639	0.343371624586087	0.937449131603406	0.294716882313168	0.310956069604752	0.933610225006189	0.323548674476487	0.933610225006189	0.355746608472492	0.941882225080683	0.923014118542484	0.33201055475805	0.941328359858542	0.334185786034202	0.327222794587869	0.352687454998165	0.31850163528042	0.941015812379142	0.934547029989828	0.29869104302594	0.303255437959113	0.925134266519586	0.338122052889042	0.341635971105723	0.324721638863323	0.926519488216212	0.317594054547657	0.92523886293486	0.304526537334682	0.912299278253284	0.9121908541161	0.910221290850056	0.309602656194891	0.34286553577639	0.323612389749291	0.940170086639059	0.290032567938043	0.308185807018935	0.894206085401552	0.338057515688184	0.321129976496414	0.955529849022997	0.30127986776618
NODAL	0.0421459610401552	0.2654727895575	0.042073080670979	0.281970214281505	0.0420293044008327	0.0421014795429482	0.27175341136105	0.249543041399747	0.0420157291382945	0.281717300649253	0.28934204855579	0.0420014163657528	0.267635286637646	0.042073080670979	0.271904284540475	0.0426126470683669	0.0420654470772483	0.270867971815419	0.0419946145478048	0.274828848853374	0.280024367482676	0.260000883739126	0.264149650223198	0.0419946145478048	0.0420157291382945	0.247053297787542	0.258785039869401	0.0420225167695636	0.278696931440961	0.251225732176142	0.252454835926588	0.0421236501214204	0.263407962451565	0.0420014163657528	0.240932197216769	0.0420803274498006	0.0422419298619635	0.0424725800918635	0.265373484796852	0.253127794102947	0.257684238628065	0.0419946145478048	0.281866203964141	0.265076642233471	0.0424131270609212	0.257150978562366	0.256861279545128	0.0420085727520237	0.259604710145881
ATP1B1	0.206322053936512	0.0526463793412738	0.198136145200955	0.0588912053503207	0.29466150207959	0.300648688045595	0.0578323191062209	0.0505370563178375	0.339656332592842	0.0629682572849531	0.0585334074051447	0.29869104302594	0.0550358177921955	0.245281853453626	0.0552316962717628	0.289134397174377	0.223408910370083	0.0599995075636718	0.340033773061863	0.0606783656789643	0.0602810846046002	0.0607354937546775	0.0564550847342072	0.36046214592797	0.374059049084408	0.059072596895661	0.0556622075677649	0.252795387838668	0.053240003561166	0.0532980865834198	0.0541718937685821	0.222552484350352	0.058100964916503	0.271951251943252	0.0559789888354099	0.246554093173248	0.217002858021473	0.161391261660965	0.0560378167176223	0.0544566860953642	0.0575683196194522	0.357303746011265	0.0652596963079239	0.0570328292435971	0.19778684671441	0.0590429263089419	0.0609010507843255	0.386602109664644	0.060575611752922
CCNE2	0.201585592386097	0.0771783398698061	0.156225447422678	0.0796626212266548	0.15517329308583	0.149414439348888	0.0805882697075105	0.0772824993178944	0.201006991592911	0.0786401486018115	0.0755127217409689	0.169367034980473	0.0737706029828388	0.166977511869756	0.0791434526238889	0.144517544077341	0.140448048079135	0.0733691047152674	0.142566189902234	0.0762056506403507	0.0823848778201179	0.074916411812858	0.077722277221102	0.14624271387373	0.143370155617555	0.0777893021536323	0.0749482606908115	0.174835345807025	0.0758613479985186	0.0783653143151835	0.0792997419792239	0.142106350319236	0.0760235348576101	0.138897901799434	0.0769300755448247	0.175579539371055	0.166655530482229	0.144981558796759	0.0661886329050421	0.0784504905971828	0.0742267372941427	0.151916378804542	0.0750622790254728	0.0773674416944687	0.15789782532702	0.0841990847865914	0.0751784238617383	0.144603088497393	0.0820985489945931
CNTD2	0.62519852515874	0.141844864236809	0.617133965220791	0.147051392756118	0.635520009108611	0.632741430332921	0.138955020205691	0.118761258581585	0.609677429653625	0.148448265585173	0.132102754225964	0.602032331527693	0.148975852744395	0.639264542846021	0.137190353161089	0.583470290174254	0.65237426685796	0.146846792362122	0.644411636101509	0.143399562246041	0.122744210531732	0.138839291700022	0.148769902239491	0.570533076177746	0.631864085020471	0.148390403324232	0.13573119353465	0.603431893988953	0.14294189214317	0.149564130855239	0.142078108416215	0.598855509907879	0.146186317899579	0.581894940913695	0.144404929773191	0.598581579369062	0.6128181987564	0.643982245426548	0.134484844999605	0.14230550166949	0.142595974061431	0.586423373540361	0.142682198931312	0.138812052317752	0.638403210738634	0.143337383024417	0.143485888152887	0.623157737877025	0.130540051720318
AGT	0.568419791740613	0.306310777021269	0.515494139590476	0.310364063307206	0.560965839316046	0.56310388550205	0.309778381770618	0.37052315567469	0.584669940197344	0.333479906183431	0.34234896025005	0.549017283371377	0.322421916671464	0.579399423722438	0.328353956530633	0.56734609279668	0.562170909311976	0.324595199165	0.531155601139849	0.312268217283291	0.340488165829989	0.343500186161452	0.312871896184589	0.610357595302281	0.59501862741435	0.329043838596465	0.331072690318474	0.514720639455944	0.306310777021269	0.33621421137892	0.335013214264957	0.571992954970131	0.325831808012009	0.632013659764143	0.340098429982013	0.603571682690015	0.51510930290913	0.595835261979359	0.364558569429602	0.305734192092861	0.301957885085504	0.547292059683913	0.375412493664398	0.309304167073492	0.64313025085097	0.333607269031793	0.284548693958413	0.568023248151727	0.314113866074888
ANKLE1	0.286306996265114	0.247553443177418	0.253884842788843	0.236751218940217	0.199648505062734	0.237018105706574	0.239331077183928	0.244417651390482	0.273695705026953	0.221320754111157	0.227028726007916	0.293661581509636	0.233849830263393	0.324478124272758	0.239640773004487	0.209280886979101	0.228069969093578	0.240127682006312	0.297809557132209	0.233935573667669	0.230513891191766	0.235341354643626	0.231874157428258	0.317718504814113	0.310607065056736	0.230774998956435	0.226845522529412	0.300873500538134	0.230260767692262	0.248297032686758	0.243321653868129	0.28792593489959	0.238216140324118	0.261464351316477	0.231568357657093	0.210630879116689	0.284034219823801	0.242253428374984	0.22382685727459	0.241633528724541	0.227980839978665	0.271904284540475	0.214723785639677	0.235873224536409	0.225615691493118	0.243781612184478	0.242383742281178	0.303725677118205	0.228860009636454
C9orf153	0.0421459610401552	0.905896888362143	0.042073080670979	0.921238441516204	0.0420293044008327	0.0421014795429482	0.896764128805379	0.917672570529147	0.0420157291382945	0.923811260948089	0.947016147252364	0.0420014163657528	0.917278488706779	0.042073080670979	0.930017589838737	0.0426126470683669	0.0420654470772483	0.929919842305104	0.0419946145478048	0.916772548666789	0.921827578304379	0.920412178753701	0.911155970669102	0.0419946145478048	0.0420157291382945	0.932010433248583	0.918179389882955	0.0420225167695636	0.891958619397194	0.913554725711602	0.906734603571578	0.0421236501214204	0.897647082768763	0.0420014163657528	0.901762433300789	0.0420803274498006	0.0422419298619635	0.0424725800918635	0.91657405622605	0.900054123865586	0.932110742375237	0.0419946145478048	0.920517652333811	0.90548141457362	0.0424131270609212	0.857980757144903	0.922813492856624	0.0420085727520237	0.906952294422268
CHGB	0.296040267995093	0.0346814883843621	0.261082104776371	0.0352598054136262	0.329550795531621	0.345499507781609	0.0426766504199315	0.0332326076248315	0.387495145576254	0.0440588429625947	0.0320807568067172	0.325831808012009	0.0401633487790623	0.304294627659729	0.0391891442227834	0.336654475656972	0.350161297651003	0.0364377524730417	0.331762931142161	0.0386105508686404	0.0329326446278652	0.0375767415628358	0.0389112002536053	0.360801374986656	0.341059353187719	0.0316221880530549	0.0291560787146084	0.270867971815419	0.0351980990158702	0.0289190493767004	0.031261949300132	0.260934324269911	0.0327796039528233	0.395029210326058	0.0386512129920495	0.319600411153598	0.306022936213854	0.28792593489959	0.0329988326982199	0.0397375835019203	0.0255449439248637	0.378837054378064	0.0295533599348963	0.0336336324832354	0.263359260413689	0.0372578173822761	0.0333244334934629	0.384105478737312	0.0285684659917829
PTGR1	0.230817390964653	0.0401783838527489	0.271109184733827	0.0360897266864213	0.172027392359665	0.214884468401169	0.0539178640365996	0.043445049981111	0.251459502273578	0.0637747410091473	0.0723930743280334	0.187876246495554	0.0578611497064292	0.179932079909	0.0548879290988154	0.250386252140193	0.201508659144588	0.0520511053761944	0.275977145065449	0.0566778080109711	0.0615998023613698	0.0507493202680389	0.0455846515580083	0.249174023233104	0.213277358083648	0.0438085331555918	0.061422906557514	0.236441385137371	0.0441761607621677	0.0501797303979051	0.0535478430215238	0.265713252309999	0.0558879386629959	0.432469601304647	0.061717749437849	0.336401276960772	0.181836785070944	0.234021540229231	0.0721058291534309	0.0298587981496749	0.04087712504565	0.21793767862905	0.0909960668037839	0.0548879290988154	0.275580872543273	0.0536533220811501	0.0453608740908376	0.156980242353812	0.0493570303804503
PRG4	0.723192294004759	0.564700016175891	0.669283983350648	0.711747965690947	0.621236600640293	0.694763313694603	0.551685291654319	0.593411258872978	0.680544143259429	0.593954318005446	0.641699196226134	0.595421077475215	0.5808279564576	0.714132685145668	0.63883060719952	0.699424180152401	0.710957266565792	0.630110447364269	0.6600654421439	0.559634145449363	0.550478226324229	0.566291647033832	0.602169504909782	0.661414151203427	0.672501601115158	0.631297584492066	0.676862824317972	0.693908862481852	0.581361622433577	0.548358475865377	0.575826565667323	0.705940318530253	0.595698147696195	0.653730103574717	0.619655053476488	0.696477121741814	0.642276548789209	0.748561139436413	0.635227185193634	0.627486906159272	0.60781230106942	0.631864085020471	0.523810954545863	0.604714859485016	0.742048375414318	0.573819540815758	0.564965451157555	0.643698606388371	0.604714859485016
GJB2	0.156344887664857	0.0998510026531584	0.134875667042866	0.0957877293710502	0.134338288421381	0.152389985364228	0.0907914172361107	0.122985621728555	0.145350876008449	0.0886007761648081	0.102752248978325	0.144867464299025	0.0966256967250666	0.138570013912825	0.109707800990559	0.137991148133265	0.149655005512556	0.106827504301301	0.144170874675201	0.091131383022368	0.0985364633303101	0.0978262305781915	0.0781287930291281	0.178147636855818	0.150120707697565	0.116412734943798	0.0840210013595034	0.141960392699994	0.0998306880399495	0.112869955904906	0.109275388602238	0.133393086331171	0.109815834563906	0.151473669887399	0.0991880610739502	0.134281407171915	0.142334892591432	0.138629265951706	0.0842545992222982	0.113559731098841	0.0986707729918109	0.146759225645542	0.0762916419445276	0.102405059602533	0.144838219595642	0.101297962612298	0.0949461949743666	0.148975852744395	0.101598503876308
ITGA4	0.289712658218867	0.156857931885559	0.311318969702663	0.157495085095184	0.272203150595772	0.271411217335499	0.167698749646971	0.169267169413946	0.263017088731588	0.165716310442574	0.159919784514978	0.244055212339949	0.164515453447623	0.279579260837789	0.168386117475588	0.311438805725593	0.287876905269726	0.165650692171566	0.249821780626056	0.163011792985426	0.163816092982045	0.161702650484001	0.16527211539396	0.250288001083705	0.262580220068605	0.160801232964978	0.149241044293695	0.288136280868675	0.159857606229478	0.174904151672122	0.16675314102051	0.281303740160325	0.16419487920056	0.295984588452939	0.151594730761575	0.344803364600129	0.291830485001103	0.298303164030047	0.141642349407254	0.16419487920056	0.152034186083916	0.240036315139415	0.156795412107996	0.159024708572089	0.307478763480864	0.168906571118871	0.16020357373452	0.240541426609103	0.159206311077766
CLECL1	0.0421459610401552	0	0.042073080670979	0	0.0420293044008327	0.0421014795429482	0	0	0.0420157291382945	0	0	0.0420014163657528	0	0.042073080670979	0	0.0426126470683669	0.0420654470772483	0	0.0419946145478048	0	0	0	0	0.0419946145478048	0.0420157291382945	0	0	0.0420225167695636	0	0	0	0.0421236501214204	0	0.0420014163657528	0	0.0420803274498006	0.0422419298619635	0.0424725800918635	0	0	0	0.0419946145478048	0	0	0.0424131270609212	0	0	0.0420085727520237	0
GLTPD2	0.0421459610401552	0.174562849167698	0.042073080670979	0.212704476507863	0.0420293044008327	0.0421014795429482	0.203076052765665	0.18131049765241	0.0420157291382945	0.226075964620872	0.247967017626524	0.0420014163657528	0.220983069482784	0.042073080670979	0.211243950128687	0.0426126470683669	0.0420654470772483	0.214434822686076	0.0419946145478048	0.208790850243353	0.206566544817555	0.209816354749162	0.211810489364735	0.0419946145478048	0.0420157291382945	0.193140983525622	0.194399045617156	0.0420225167695636	0.193960890522417	0.215330077624358	0.195020953430091	0.0421236501214204	0.235566465837747	0.0420014163657528	0.22382685727459	0.0420803274498006	0.0422419298619635	0.0424725800918635	0.237588591059833	0.206645664318051	0.200693430255754	0.0419946145478048	0.250479403858111	0.190465687397763	0.0424131270609212	0.205568896007879	0.180446925235652	0.0420085727520237	0.21200415107506
PLXNB3	0.871094243303576	0.388697037137444	0.894538243311481	0.375269477189458	0.850673491186085	0.877954920858828	0.377825908390907	0.384706629847895	0.852728349767891	0.385320061791735	0.403673531611152	0.917877743204106	0.380154126537214	0.853668658258388	0.376573619435732	0.893305380688387	0.883397375104661	0.382100019898696	0.892300390320766	0.385538856200768	0.424914248534915	0.417733815176331	0.388248555792424	0.899378645353956	0.882234923071652	0.366862009392943	0.377453369266968	0.903998244546991	0.391077413237787	0.382472031440004	0.392857666864825	0.906528009436399	0.383814736177489	0.884925249002023	0.378909380561645	0.894651638632612	0.906212089028928	0.912084649968333	0.388924921997036	0.355881702833973	0.370590747859375	0.914993842062003	0.41143362837958	0.38809427663929	0.865542645365948	0.396125748708422	0.393332100345165	0.876421834394337	0.368341112146269
CAPN5	0.0421459610401552	0.12259944698469	0.042073080670979	0.13124140484074	0.0420293044008327	0.0421014795429482	0.137160665255135	0.142595974061431	0.0420157291382945	0.13157471236975	0.128301677515101	0.0420014163657528	0.136609117164737	0.042073080670979	0.13629097494576	0.0426126470683669	0.0420654470772483	0.131209304369942	0.0419946145478048	0.131839783947014	0.136377347486058	0.134994031220166	0.134813102441611	0.0419946145478048	0.0420157291382945	0.13268492696651	0.118897585531168	0.0420225167695636	0.12312908109323	0.139042017359441	0.132335969796241	0.0421236501214204	0.132744095815944	0.0420014163657528	0.127013323831712	0.0420803274498006	0.0422419298619635	0.0424725800918635	0.119178412044976	0.134692508191733	0.124137767213473	0.0419946145478048	0.12165333988454	0.136405305295278	0.0424131270609212	0.140559242712613	0.12444923645877	0.0420085727520237	0.132457453439361
NOL3	0.688433092112604	0.0994444121982822	0.681476191819165	0.101780902796075	0.683430611170395	0.68884729416822	0.101457808693277	0.104712716463648	0.68626461230139	0.100108238092573	0.0950442024809215	0.676609977101412	0.100772547768443	0.692344193449997	0.101679460645677	0.682272345918617	0.69824482917891	0.0997277855043188	0.683563828022014	0.0958441092401012	0.0953587961066679	0.0970214212248881	0.0999300709830772	0.669912713523115	0.688711541669176	0.094384971717872	0.0918149117381435	0.673008392788741	0.0960784287277606	0.103937663623759	0.0996257484587208	0.672123463343363	0.100553317705909	0.692935534007071	0.0933536782942447	0.686802466783952	0.683048351044432	0.678680758744841	0.0935627725453747	0.0984781432938748	0.0943276115495385	0.683691232938782	0.0910926663305923	0.0988696211124821	0.675945019101206	0.100731895953196	0.0949251027256555	0.701070350970516	0.0987494781463474
CDK5R1	0.196842286730112	0.0292810984097963	0.224675330886881	0.0295345811729723	0.273793113975617	0.232050848975462	0.0267964735153965	0.0343128165527552	0.225697664652662	0.0298587981496749	0.0255517539497043	0.30712733376724	0.0310413425945221	0.207482987097146	0.023281143810313	0.307303319069035	0.279085209051283	0.0333358145209285	0.354061340102426	0.0258160579636681	0.0316419439493841	0.0317864421377158	0.0271322386333409	0.270524838318849	0.358385614992877	0.0251499241954202	0.0256752662790824	0.26743785450167	0.0263155308783158	0.034551225471637	0.0310114803701078	0.278058689452195	0.02921851686783	0.221492391550331	0.0287623541708136	0.214308802996196	0.207559475205263	0.253935214946329	0.0281963301472216	0.0274708986068195	0.0285848830735048	0.197371458842026	0.0249140158127132	0.0271398484670446	0.220855577294472	0.0307981087007695	0.0319119331885542	0.218643408102193	0.0212648776682068
OTOGL	0.867315422458967	0.901543135018896	0.891392865360612	0.916471048619737	0.911665284268852	0.838985632545881	0.852863734310709	0.876421834394337	0.917278488706779	0.764753282849786	0.749246561359898	0.912941942421211	0.855456697149956	0.895449647509925	0.780396677026464	0.850673491186085	0.87724201820604	0.879028148843358	0.908439950127626	0.859568394007107	0.749070994732028	0.756263514854086	0.855585254061828	0.885287384990331	0.90047438180443	0.835818994146731	0.862304035186415	0.881864742567387	0.93392147979747	0.803253723137911	0.747876815763664	0.87925949841678	0.870461266596768	0.897539487112957	0.805755693132674	0.887382073592499	0.858899838126973	0.809044075322295	0.658579594029839	0.878911722554935	0.917877743204106	0.905054897258643	0.708139353480157	0.889708769011081	0.849481129656235	0.778902677830516	0.871718340814007	0.923511748754334	0.874338655342192
IFI44L	0.486564011921962	0.0460406067803427	0.432007833630837	0.0665907866575883	0.395268844837903	0.492210386049787	0.055514602841088	0.0425023320998351	0.382252357662485	0.0648619947488524	0.0635056793466501	0.378338729892268	0.0546809440637457	0.443232745022337	0.0460121162294615	0.441115107326212	0.506508052922845	0.0453464828476747	0.382998488083341	0.0600444632578381	0.0317974367655329	0.0351095187957863	0.056172581579233	0.337353482482477	0.365186162393285	0.0761228371207016	0.0795779025361358	0.443632596126996	0.0444708757757871	0.0398240227522243	0.0330099397416129	0.434393921573544	0.0724251780283943	0.42832021605624	0.0702125723569813	0.500726405744436	0.48597131435244	0.510980845277917	0.10285749403756	0.0662808117973998	0.0575076137172949	0.379558319217607	0.0880322841627855	0.074468297018245	0.509063845790224	0.0487569686649725	0.0531674208892662	0.373130357214844	0.083912647742012
PADI1	0.0421459610401552	0	0.042073080670979	0	0.0420293044008327	0.0421014795429482	0	0	0.0420157291382945	0	0	0.0420014163657528	0	0.042073080670979	0	0.0426126470683669	0.0420654470772483	0	0.0419946145478048	0	0	0	0	0.0419946145478048	0.0420157291382945	0	0	0.0420225167695636	0	0	0	0.0421236501214204	0	0.0420014163657528	0	0.0420803274498006	0.0422419298619635	0.0424725800918635	0	0	0	0.0419946145478048	0	0	0.0424131270609212	0	0	0.0420085727520237	0
RGS10	0.0421459610401552	0.668362061720422	0.042073080670979	0.704884012664975	0.0420293044008327	0.0421014795429482	0.637243722517229	0.709073401152928	0.0420157291382945	0.56642548034016	0.650298539714451	0.0420014163657528	0.549679813716839	0.042073080670979	0.68626461230139	0.0426126470683669	0.0420654470772483	0.683827169454485	0.0419946145478048	0.680022113576104	0.752259461063602	0.601207661465273	0.638982542462721	0.0419946145478048	0.0420157291382945	0.666523619900076	0.659121443448823	0.0420225167695636	0.753253170009006	0.669540879783633	0.712387951257572	0.0421236501214204	0.599686455196926	0.0420014163657528	0.579133066108592	0.0420803274498006	0.0422419298619635	0.0424725800918635	0.551137903586754	0.822702217823433	0.831337416679141	0.0419946145478048	0.568938704640557	0.630250842723779	0.0424131270609212	0.669283983350648	0.618915371928171	0.0420085727520237	0.710502985992604
SH3GL3	0.180757484478083	0.0764908757728358	0.153699508019687	0.0842179763758357	0.140360612858472	0.355014496702409	0.0767936866710409	0.102186803282202	0.144464378727444	0.0807274255262151	0.0970784526371006	0.138716797096147	0.0819932757364851	0.150859388912187	0.0892325403752163	0.179965561856143	0.157744142765925	0.0908270154061271	0.139013770220211	0.082620157491804	0.0973621545169627	0.0910358571221703	0.0678955375447323	0.145693797428805	0.144689772515608	0.077722277221102	0.0785544895308841	0.160235473836779	0.0781456740674552	0.0837512720936302	0.0855466483415274	0.188920002998064	0.0843842722971923	0.407143572343946	0.0954740718422045	0.156980242353812	0.1816608815045	0.169497049621651	0.0918149117381435	0.086215952714923	0.0866941615117619	0.158784580264661	0.0918149117381435	0.0729543643915805	0.161514377125126	0.0850044152721521	0.0772289213701841	0.144023891694325	0.0806572760220679
CASP5	0.0421459610401552	0.742566370451865	0.042073080670979	0.786845504831459	0.0420293044008327	0.0421014795429482	0.683691232938782	0.743881957015262	0.0420157291382945	0.677507344263288	0.696188554479726	0.0420014163657528	0.657371135582907	0.042073080670979	0.810755641717771	0.0426126470683669	0.0420654470772483	0.753253170009006	0.0419946145478048	0.761271734589363	0.726322953003172	0.642711258335189	0.767100450812702	0.0419946145478048	0.0420157291382945	0.832963389039794	0.784036194652416	0.0420225167695636	0.748561139436413	0.631586472590175	0.671328528281407	0.0421236501214204	0.668362061720422	0.0420014163657528	0.791584959714083	0.0420803274498006	0.0422419298619635	0.0424725800918635	0.664723073326499	0.833531159873245	0.741884734335283	0.0419946145478048	0.637968650425065	0.729773026000968	0.0424131270609212	0.659121443448823	0.673632500160091	0.0420085727520237	0.909379114748437
SULT2B1	0.0421459610401552	0.363940265379769	0.042073080670979	0.34506042302925	0.0420293044008327	0.0421014795429482	0.328985632695319	0.378837054378064	0.0420157291382945	0.304294627659729	0.310364063307206	0.0420014163657528	0.35334017244335	0.042073080670979	0.328985632695319	0.0426126470683669	0.0420654470772483	0.360199465086976	0.0419946145478048	0.326972693785933	0.353603514647415	0.391692770266804	0.333161000564091	0.0419946145478048	0.0420157291382945	0.329423218435022	0.324786645391498	0.0420225167695636	0.325219757663285	0.390688499706478	0.346535969071535	0.0421236501214204	0.33062404606748	0.0420014163657528	0.326849503306124	0.0420803274498006	0.0422419298619635	0.0424725800918635	0.282889453313254	0.358248157696463	0.37192497455138	0.0419946145478048	0.299262181124924	0.364628075828365	0.0424131270609212	0.371642900740252	0.336778927838734	0.0420085727520237	0.343823969351358
FAM110A	0.64720660740624	0.137276570123098	0.611354685898397	0.144981558796759	0.626623936189328	0.634792062943824	0.129946779197404	0.173587999835416	0.62705112506035	0.138018922744676	0.120453678084705	0.620231095820802	0.145008608986685	0.639123238827966	0.154508941693746	0.620089800020931	0.639564357508148	0.13993666511419	0.648593944569552	0.12325047129533	0.124848570151848	0.13614311659645	0.137043070985329	0.641407411829015	0.646650383221239	0.112973522070657	0.120247130830361	0.626903458743885	0.143337383024417	0.156641690001665	0.147723571235533	0.69138145119431	0.138279270735136	0.603571682690015	0.135906178163914	0.618014509587416	0.623587766807036	0.690830322176935	0.116323915685934	0.147137027354446	0.122889097754158	0.610629864673436	0.108770268537086	0.114018340852302	0.617133965220791	0.139822504554343	0.126852643872734	0.608245646746609	0.127462468871529
PRAME	0.0421459610401552	0.558061378670714	0.042073080670979	0.607387583931618	0.0420293044008327	0.0421014795429482	0.523682078152282	0.552352858056965	0.0420157291382945	0.449708884622091	0.579661966512993	0.0420014163657528	0.541160967809692	0.042073080670979	0.515494139590476	0.0426126470683669	0.0420654470772483	0.651406616875421	0.0419946145478048	0.515235398271341	0.565099182140857	0.527145131053774	0.579795363777496	0.0419946145478048	0.0420157291382945	0.657635633090466	0.614971376207187	0.0420225167695636	0.529808010987547	0.557383904374394	0.495508753369403	0.0421236501214204	0.508938722477832	0.0420014163657528	0.538189588524893	0.0420803274498006	0.0422419298619635	0.0424725800918635	0.548745819118952	0.653199016343013	0.543819458788532	0.0419946145478048	0.482567989283492	0.518052620754753	0.0424131270609212	0.531155601139849	0.602169504909782	0.0420085727520237	0.427263333444139
NID2	0.214842880798495	0.118599260633334	0.276429201214954	0.11146587532632	0.246599276875717	0.277120122737319	0.118508093645867	0.173124733482187	0.252212060947999	0.110096417695823	0.117085274095957	0.194872798586278	0.110118194663841	0.211006049710043	0.132744095815944	0.230645641478758	0.254405878272325	0.129998810859073	0.232657521213268	0.111205118292917	0.114479230222713	0.115073665790696	0.111940719668907	0.242033567667014	0.20166727174562	0.115073665790696	0.100731895953196	0.261710121172172	0.115342873512587	0.162510240480417	0.13299514648833	0.22002467602519	0.115407420636796	0.338312213676891	0.116584784785927	0.233804180972289	0.235432014044977	0.280943363588972	0.104669054419495	0.133640023008325	0.110141515143689	0.23874663203508	0.0953203702936967	0.114084440176849	0.231959973739091	0.123991592339892	0.114457439085726	0.218519731181489	0.11549531317287
HMCN1	0.0421459610401552	0.954287072119047	0.042073080670979	0.939960247363846	0.0420293044008327	0.0421014795429482	0.949551734894121	0.971606183484579	0.0420157291382945	0.953702740708867	0.948806556040211	0.0420014163657528	0.964388332400123	0.042073080670979	0.944838049694245	0.0426126470683669	0.0420654470772483	0.935272823434787	0.0419946145478048	0.95385077918113	0.939323542037894	0.940170086639059	0.952437333949998	0.0419946145478048	0.0420157291382945	0.930522708109152	0.94892751410916	0.0420225167695636	0.965478514804357	0.935790997791251	0.939642454578785	0.0421236501214204	0.907373787662884	0.0420014163657528	0.943949222490992	0.0420803274498006	0.0422419298619635	0.0424725800918635	0.95030925585851	0.904737344813458	0.948322408868727	0.0419946145478048	0.95216633764399	0.947354006907275	0.0424131270609212	0.925524639784956	0.952583111371828	0.0420085727520237	0.940170086639059
IRX3	0.285895699188217	0.0838237199317477	0.315592298945759	0.0893269524359522	0.243144280577035	0.474423027401966	0.0967270161992266	0.105293884493509	0.289927459289439	0.0939117011362381	0.102649704008189	0.226980775163615	0.0900577358037206	0.238485340177314	0.100389785780633	0.286051047225478	0.303835953110486	0.098990155789634	0.254405878272325	0.0906432864629704	0.0860157409745075	0.0917025501544717	0.0855839409687699	0.28099239839696	0.280839400092988	0.0885805256647033	0.0893269524359522	0.337290259138672	0.0931999653254362	0.10344545723379	0.0958067163504679	0.296425686866352	0.0899670824233173	0.413686368025327	0.0945961245527458	0.293829644565202	0.276580395443316	0.214434822686076	0.0919869794647202	0.0998306880399495	0.0867126970279879	0.221364215317475	0.0965669518657443	0.0889721555495326	0.255940196052194	0.0951634907048485	0.0855290142465259	0.266204803415927	0.0851479555031849
AP1G2	0.529680636134547	0.147460432749973	0.502982494776968	0.164703784107463	0.509953685630837	0.537268920020853	0.157988490859026	0.151535448670742	0.515879163902065	0.15592343955101	0.155020646370942	0.502856857883019	0.160455624616854	0.532096582590044	0.153458967721674	0.492593255890909	0.511761642352093	0.151829252556896	0.543292850290732	0.159299432114017	0.154091833134273	0.158546241732298	0.157711833385394	0.503729237200623	0.524762021543587	0.16378730133024	0.145064888693636	0.499231455380371	0.150416309268788	0.157280907599673	0.152480229971901	0.54502626821296	0.157250463556248	0.511367616937065	0.161106152253346	0.532238456222905	0.506763288457129	0.492210386049787	0.142048376410497	0.162885509006891	0.153668018357954	0.505744472053476	0.155952812100803	0.155324479287201	0.498738828072484	0.159487638203387	0.154448049898857	0.517656469951403	0.158146741358217
IGKV2D-29	0.0421459610401552	0.27106184508575	0.042073080670979	0.283356256969073	0.0420293044008327	0.0421014795429482	0.292258615203358	0.286463601644782	0.0420157291382945	0.219729582335501	0.270769968164548	0.0420014163657528	0.235566465837747	0.042073080670979	0.243100280911627	0.0426126470683669	0.0420654470772483	0.293234555408872	0.0419946145478048	0.282480582164836	0.313525049670636	0.332389908212577	0.227547901892478	0.0419946145478048	0.0420157291382945	0.290032567938043	0.252746250610453	0.0420225167695636	0.278747143468463	0.268666117274342	0.275175010125084	0.0421236501214204	0.219227073216499	0.0420014163657528	0.295820435487265	0.0420803274498006	0.0422419298619635	0.0424725800918635	0.280332090214399	0.27537661253712	0.24158978004302	0.0419946145478048	0.317594054547657	0.264887150790813	0.0424131270609212	0.248059982996171	0.253700291677549	0.0420085727520237	0.307714776134667
TMEM156	0.57873228149731	0.360327086719478	0.521068802942474	0.384105478737312	0.558061378670714	0.532633381274087	0.372705617134997	0.292208205318061	0.586556195349919	0.377599352746749	0.418681892198814	0.525160848472636	0.363804116300213	0.589405170675791	0.362092634040688	0.583877649770502	0.573567860933997	0.357438811669513	0.505869604275145	0.39022950211509	0.418508251517284	0.366518146825237	0.371358845393392	0.532763867342464	0.615252954500934	0.349832913225102	0.368341112146269	0.56109455648472	0.363669113606368	0.322296809594686	0.341186700797667	0.562561973422912	0.362920546153067	0.579925080438759	0.351277165858486	0.596649240908249	0.566560022675989	0.608962703414316	0.394880880109332	0.322796835262385	0.340098429982013	0.601476677956685	0.43777862831827	0.391925069034217	0.520684660305699	0.358722226447278	0.355085565459731	0.547025174720151	0.360597072901186
KIR2DS4	0.0421459610401552	0.682536920393268	0.042073080670979	0.57303483032616	0.0420293044008327	0.0421014795429482	0.685982522618382	0.592608196699267	0.0420157291382945	0.631297584492066	0.577932427426039	0.0420014163657528	0.610770006932987	0.042073080670979	0.533419744183756	0.0426126470683669	0.0420654470772483	0.554081777844347	0.0419946145478048	0.569213495424116	0.5808279564576	0.598989315813591	0.586556195349919	0.0419946145478048	0.0420157291382945	0.524890714560774	0.544090729750685	0.0420225167695636	0.560832982023659	0.550088819286825	0.605575613846045	0.0421236501214204	0.689258484077794	0.0420014163657528	0.517788716212865	0.0420803274498006	0.0422419298619635	0.0424725800918635	0.634362594314279	0.590475308495274	0.576504502720858	0.0419946145478048	0.62430118676945	0.644981139721927	0.0424131270609212	0.583603109376071	0.631431756677833	0.0420085727520237	0.607244252202645
SALL3	0.0421459610401552	0.836686347424163	0.042073080670979	0.884452410609378	0.0420293044008327	0.0421014795429482	0.830754085126072	0.76410256826256	0.0420157291382945	0.900375067209896	0.95736017986191	0.0420014163657528	0.82732746156838	0.042073080670979	0.954892458977936	0.0426126470683669	0.0420654470772483	0.883868648017294	0.0419946145478048	0.87925949841678	0.944721337585401	0.898958396988258	0.790450406791215	0.0419946145478048	0.0420157291382945	0.917383350892177	0.946319296968186	0.0420225167695636	0.853668658258388	0.952301620266067	0.939433694460281	0.0421236501214204	0.875940037123259	0.0420014163657528	0.957892274384219	0.0420803274498006	0.0422419298619635	0.0424725800918635	0.912843580048037	0.950571037677327	0.879624122578482	0.0419946145478048	0.938585367675927	0.913254144396919	0.0424131270609212	0.903559310803863	0.847960755993736	0.0420085727520237	0.883627580071381
NYAP1	0.0421459610401552	0.949051816550724	0.042073080670979	0.940691513653308	0.0420293044008327	0.0421014795429482	0.933720903715548	0.971232821865695	0.0420157291382945	0.863484294126194	0.91437344621963	0.0420014163657528	0.938060552589119	0.042073080670979	0.965478514804357	0.0426126470683669	0.0420654470772483	0.920517652333811	0.0419946145478048	0.854496410069245	0.95030925585851	0.942310995700897	0.948196624274909	0.0419946145478048	0.0420157291382945	0.908633629696479	0.941774172814025	0.0420225167695636	0.905162928793661	0.969429230673146	0.967200052503839	0.0421236501214204	0.956511245768246	0.0420014163657528	0.966324305752443	0.0420803274498006	0.0422419298619635	0.0424725800918635	0.945290922015051	0.967503990628936	0.938691214014432	0.0419946145478048	0.953004024286995	0.95701809301951	0.0424131270609212	0.933720903715548	0.946666698806566	0.0420085727520237	0.94373443332756
GPR176	0.220065856144596	0.103750819602782	0.224331864959416	0.0942104201987881	0.167504677033897	0.209158387020949	0.104220865535022	0.0997277855043188	0.21298935256683	0.102166512801544	0.100208522254667	0.198957837312524	0.0976341310254706	0.177832505794066	0.0997277855043188	0.200774079550534	0.277264296728137	0.102166512801544	0.215828098519205	0.1036894857984	0.101819918213709	0.0968236120820824	0.0990708084363748	0.224202901596917	0.246782804787866	0.0971181361652253	0.090491418624294	0.248949724593937	0.094886695896446	0.10759717192783	0.0970214212248881	0.221911547973334	0.100955568628595	0.300704092401801	0.0941730406399602	0.256130701112713	0.217384770493522	0.213612629200838	0.0979654754838373	0.10330456147814	0.0926079450096565	0.194399045617156	0.0988078034933876	0.100531208444228	0.208471341270322	0.104404068528672	0.0986707729918109	0.172560714966636	0.0933137371846735
TBL1Y	0.0421459610401552	0.209691484412303	0.042073080670979	0.0236227762088183	0.0420293044008327	0.0421014795429482	0.0256677504378952	0.259319399048387	0.0420157291382945	0.0273755675463227	0.0235321418631182	0.0420014163657528	0.026343943890606	0.042073080670979	0.0236643471374145	0.0426126470683669	0.0420654470772483	0.0204188737650399	0.0419946145478048	0.0244542786858968	0.250431761878403	0	0.0276961550708744	0.0419946145478048	0.0420157291382945	0.021918907263308	0.235873224536409	0.0420225167695636	0.208596118569112	0.0189387487425997	0	0.0421236501214204	0.0238924777666906	0.0420014163657528	0.018302966607556	0.0420803274498006	0.0422419298619635	0.0424725800918635	0.213031314927808	0.017731030884915	0.265175407154149	0.0419946145478048	0.0287206706678461	0.0250435870940349	0.0424131270609212	0.0233051205821079	0.246554093173248	0.0420085727520237	0.02124438768217
NOTCH4	0.755586643449337	0.391770980136092	0.776452421242779	0.386449587152941	0.756919097549469	0.747360266204332	0.382622982324619	0.380382329708457	0.735582156231229	0.394569665330226	0.384409252820606	0.753593355909265	0.381046651462267	0.774934655174196	0.375711596540826	0.75776629903785	0.783361645195059	0.372203678312284	0.757945969698477	0.384554373426605	0.377825908390907	0.387718219150636	0.400710577155306	0.735246142165933	0.766429224363404	0.379786771759224	0.400636379888553	0.77476106011641	0.372919129420246	0.375634825637678	0.383742114329922	0.773274639745457	0.385466255762609	0.708919667420232	0.382998488083341	0.733939611514655	0.767263610500385	0.779228422468836	0.400152913048142	0.381791068577349	0.389920662933146	0.719785520753351	0.400073390705196	0.384105478737312	0.756263514854086	0.376281571445907	0.369540816540039	0.769242656748572	0.395106536845564
TBC1D30	0.0421459610401552	0.165048468915852	0.042073080670979	0.178490066827446	0.0420293044008327	0.0421014795429482	0.179107226621224	0.177119410967443	0.0420157291382945	0.170028212553295	0.176952630912464	0.0420014163657528	0.170784421344411	0.042073080670979	0.183065771944073	0.0426126470683669	0.0420654470772483	0.177866721215878	0.0419946145478048	0.178799832942164	0.172595301687137	0.169267169413946	0.180244980040161	0.0419946145478048	0.0420157291382945	0.183175269267052	0.171183019234965	0.0420225167695636	0.167372273272334	0.178453655869948	0.171589601843031	0.0421236501214204	0.176614536506293	0.0420014163657528	0.180281634883508	0.0420803274498006	0.0422419298619635	0.0424725800918635	0.157957617111356	0.181733322703087	0.170584923887593	0.0419946145478048	0.173886400380716	0.172628251865101	0.0424131270609212	0.179174654543835	0.170883875930532	0.0420085727520237	0.178352794512354
LMX1B	0.211327409218609	0.0269797951430157	0.220522367092911	0.0214082758317231	0.169830420496295	0.217175077326784	0.0277123325518006	0.036306550197095	0.206882813514858	0.0363981509081446	0.0389248331880393	0.190571404055653	0.0318069752131306	0.179311338902621	0.0286102253767648	0.195572075673833	0.194181503175767	0.026048559422187	0.19215004495163	0.0245577881717927	0.033993173569869	0.0293333513161654	0.027003024166324	0.216206994360878	0.197183143316685	0.0207389635092628	0.0261539471943431	0.203390480405046	0.0217794862133515	0.034729868338117	0.0294979496136736	0.210963721431299	0.0272961465169145	0.358111028728447	0.0256541006519811	0.232320873714212	0.21708684265223	0.205847472781392	0.0368020843506712	0.0243632439085254	0.0216204316620402	0.210589129885033	0.0323034773235276	0.0262652566949658	0.200693430255754	0.0279890802206821	0.0199235926168172	0.167372273272334	0.0248466438284674
RFX8	0.0421459610401552	0.27602430032058	0.042073080670979	0.257297085286608	0.0420293044008327	0.0421014795429482	0.282329431245009	0.305792025847509	0.0420157291382945	0.235118105197747	0.259702497083121	0.0420014163657528	0.234415777688326	0.042073080670979	0.293013686373993	0.0426126470683669	0.0420654470772483	0.261902157695501	0.0419946145478048	0.247598063236284	0.244912835167247	0.236131999477585	0.236487081679135	0.0419946145478048	0.0420157291382945	0.254833270393432	0.239902837202067	0.0420225167695636	0.25617900060822	0.300475568099285	0.308720953230862	0.0421236501214204	0.237325221308827	0.0420014163657528	0.287349794412217	0.0420803274498006	0.0422419298619635	0.0424725800918635	0.246016035528511	0.305966732581876	0.244959854344893	0.0419946145478048	0.227204907817153	0.258396138599349	0.0424131270609212	0.276075487442816	0.252504350161234	0.0420085727520237	0.236131999477585
SPRY1	0.37919717572372	0.0204188737650399	0.347759639881039	0.0229190519936154	0.350356116130272	0.343758929323468	0.0195980130923824	0.0193965850894633	0.364288969270405	0.0203457100151642	0.022340546432204	0.361006371179845	0.0197285974161829	0.396741388605267	0.0207441451160534	0.360530190462424	0.396348232382553	0.0229190519936154	0.289500967489037	0.020414397631079	0.0202376824634072	0.0209360031028124	0.0223852182708685	0.306192871056543	0.339081038743862	0.0205209526599435	0.0218263480615283	0.394335494882682	0.0199091078836118	0.0180462129669982	0.018996113129462	0.358997210935508	0.0206536576312648	0.311145136268433	0.0233362633330781	0.391460590952949	0.419377107776217	0.426818560204209	0.0219135587660701	0.022031423725507	0.0208600542211662	0.278206466890665	0.0218263480615283	0.0219665585991514	0.395268844837903	0.0198143198179618	0.0199818743284094	0.281919105766378	0.02291325470074
SUOX	0.0421459610401552	0.022747229985907	0.042073080670979	0.0211625899813343	0.0420293044008327	0.0421014795429482	0.026329785129497	0.0226338784828942	0.0420157291382945	0.0369047550081572	0.0277512622113756	0.0420014163657528	0.0298398385898192	0.042073080670979	0.0232317470764542	0.0426126470683669	0.0420654470772483	0.0224125546166252	0.0419946145478048	0.0230389608450477	0.0196315401790263	0.022106868167357	0.0248336702948273	0.0419946145478048	0.0420157291382945	0.0297299177447004	0.0307885328284421	0.0420225167695636	0.020125607957619	0.0227879618723209	0.0217743644177359	0.0421236501214204	0.0297389103198676	0.0420014163657528	0.0228787533694685	0.0420803274498006	0.0422419298619635	0.0424725800918635	0.0381708464179835	0.0200106363036809	0.0184860343865741	0.0419946145478048	0.0351737279885915	0.0265940612976853	0.0424131270609212	0.0251830937909571	0.0208102217529217	0.0420085727520237	0.0245318318082977
CNR1	0.820327056560097	0.236663772872427	0.899828810775459	0.244417651390482	0.816846528565002	0.866177851292425	0.243054862731764	0.248343905951194	0.86411997663503	0.232918069822766	0.236310188615261	0.861387614675602	0.236441385137371	0.852043157672915	0.246782804787866	0.867704186651606	0.873961712050029	0.240803857998699	0.860738032448385	0.2444641195408	0.259077716962444	0.240759601086738	0.249174023233104	0.841103605723894	0.841511129823344	0.245327547523378	0.233618933754212	0.857211442696558	0.236930876792017	0.246917874251606	0.240310427004088	0.894538243311481	0.242297903643272	0.835680741561217	0.236441385137371	0.881035465429551	0.849076590268816	0.861911740357222	0.22472110282512	0.249129234389682	0.230430933308641	0.837828047463248	0.229334484631305	0.24565096421836	0.818523578241687	0.247053297787542	0.236529615926318	0.831050478522103	0.239244323112303
AADAC	0.95385077918113	0.624456190128975	0.961493082275679	0.631722334867013	0.945518787601045	0.951632783124452	0.72877989948943	0.738433838433204	0.947716141801394	0.711601154349493	0.678941821018896	0.961952396516227	0.715427490313077	0.944721337585401	0.693620618008316	0.96082117790682	0.95096557492989	0.747190943650484	0.954892458977936	0.680675677913685	0.778258919321899	0.669540879783633	0.802934851190868	0.936304710558585	0.94563597789394	0.610357595302281	0.666649158136292	0.944500986210036	0.682917428088008	0.635084024792799	0.631431756677833	0.953146851714781	0.758759100013689	0.942743108693946	0.67185901792968	0.959986876747337	0.970505813419624	0.959196567163551	0.687065304946707	0.630398182323222	0.736610082131202	0.95216633764399	0.683961889159556	0.711435215621964	0.964144191182023	0.683691232938782	0.692631445598517	0.93290347313116	0.684376942156215
HLA-A	0.0421459610401552	0	0.042073080670979	0	0.0420293044008327	0.0421014795429482	0	0	0.0420157291382945	0	0	0.0420014163657528	0	0.042073080670979	0	0.0426126470683669	0.0420654470772483	0	0.0419946145478048	0	0	0	0	0.0419946145478048	0.0420157291382945	0	0	0.0420225167695636	0	0	0	0.0421236501214204	0	0.0420014163657528	0	0.0420803274498006	0.0422419298619635	0.0424725800918635	0	0	0	0.0419946145478048	0	0	0.0424131270609212	0	0	0.0420085727520237	0
RGS1	0.82046480017953	0.794003794909945	0.763763867803669	0.739748243526616	0.797729630261381	0.731443386048344	0.675162396070488	0.840127406934616	0.780396677026464	0.593684529623894	0.734427655850482	0.754591012209328	0.548745819118952	0.791584959714083	0.73694149337438	0.799303386396657	0.765087422004889	0.868450089938206	0.79335220442113	0.69110919368958	0.852043157672915	0.737441033888769	0.632451525983791	0.733423981578889	0.768904618021208	0.580177221951519	0.700190942604641	0.773274639745457	0.722222392456405	0.815927420223193	0.844046552478521	0.778902677830516	0.64988729921835	0.701070350970516	0.61482545715	0.729457252242734	0.815927420223193	0.757085891016833	0.414029004748114	0.858649738993736	0.666523619900076	0.727286875851488	0.549547035265925	0.636234706173778	0.721912411607602	0.662609655418193	0.665884947018891	0.767263610500385	0.802166138780851
PARP15	0.570142012104402	0.345314207791022	0.543689755757829	0.348859953598171	0.583603109376071	0.603154765161423	0.352549543750146	0.353731991471721	0.595698147696195	0.335263816662095	0.315836537081219	0.589271262307469	0.360327086719478	0.655493457588334	0.360327086719478	0.584148666198242	0.591401634373762	0.34763048334655	0.532502461364009	0.349437180852093	0.314113866074888	0.320642763464242	0.333096272500319	0.519622744546442	0.521327153247132	0.363535037465719	0.353731991471721	0.51613586263913	0.357571862628834	0.352077280471594	0.345760388616569	0.590878771930357	0.351208757326633	0.537524913280716	0.335013214264957	0.605298241615008	0.587500286428312	0.636663449226319	0.319424152383899	0.36093899625567	0.358589120451537	0.493924852506548	0.296537319072097	0.372342039773519	0.593552467762442	0.343055087611731	0.362780888961276	0.502856857883019	0.355014496702409
VSNL1	0.199531808067235	0.0319007846486302	0.193588631554777	0.0278160558795923	0.155143009961642	0.183533206977779	0.0354849355325565	0.0327352064736474	0.158754638911956	0.036657158081919	0.0301489300521638	0.181206497877917	0.0351737279885915	0.169830420496295	0.0304876808128238	0.205568896007879	0.22654460227811	0.0302540145613127	0.168838170084739	0.0328780665723082	0.0269488844542205	0.0286102253767648	0.0343128165527552	0.192186142943747	0.155983187201913	0.0263083277151562	0.029379119364432	0.176215874325964	0.0276564162351234	0.0374297336018353	0.0287715029291449	0.207123904046017	0.0381708464179835	0.199187331468146	0.029307958636489	0.17893415419602	0.18837748364114	0.194109814219445	0.032206618423547	0.0297007368922512	0.0289630989016434	0.159615067262845	0.0317974367655329	0.0313845596313518	0.183706448367179	0.0291468036963156	0.0299886657506104	0.168936526141255	0.0276564162351234
IFITM10	0.0421459610401552	0.251272465916939	0.042073080670979	0.248855872018702	0.0420293044008327	0.0421014795429482	0.249821780626056	0.275876660740303	0.0420157291382945	0.250795678295484	0.250099835138589	0.0420014163657528	0.247642935079429	0.042073080670979	0.266654971811639	0.0426126470683669	0.0420654470772483	0.2562240241712	0.0419946145478048	0.245875833602948	0.268765568026336	0.274185296668627	0.250053526164418	0.0419946145478048	0.0420157291382945	0.239420271078122	0.242655399679468	0.0420225167695636	0.238036072003111	0.278501693207188	0.280178360873179	0.0421236501214204	0.261129430483138	0.0420014163657528	0.267340493847446	0.0420803274498006	0.0422419298619635	0.0424725800918635	0.25169942320317	0.254929298238384	0.246286401470608	0.0419946145478048	0.265912750346654	0.246461730493433	0.0424131270609212	0.277217301371883	0.261319968297733	0.0420085727520237	0.254077077383623
B2M	0.133885999512791	0.0930285067995941	0.136815751366269	0.0988696211124821	0.147606133532415	0.163168644269509	0.0970410371835095	0.0971547525140512	0.151504297532467	0.0874505536785638	0.0874691983082292	0.144170874675201	0.0932194873138984	0.13701403298074	0.0957474530374054	0.135701743206098	0.134905286884163	0.0964692811645765	0.137423775555935	0.0969420758290936	0.0914208727024696	0.100228162770741	0.0981448697484225	0.131430044325381	0.148597880023248	0.0918149117381435	0.0906432864629704	0.133087135512125	0.091869545919586	0.100147041836966	0.100029587892581	0.134722078408499	0.0947327739000678	0.135312084894501	0.0994643856047364	0.13268492696651	0.138480923519645	0.138018922744676	0.0800267055179039	0.0975582957297203	0.0942307621048971	0.137794854423612	0.0844199989439878	0.0947725918845601	0.144661933454336	0.103205134749492	0.101337980063888	0.13407195615118	0.0929491389597563
LRRN2	0.885871689569773	0.201585592386097	0.902297284655177	0.232742883334252	0.926519488216212	0.924209668244038	0.215947933332939	0.175307328011237	0.908114072115636	0.21311627909515	0.208790850243353	0.922914978564633	0.219855968030152	0.917483459285143	0.21018033226729	0.922515240667329	0.913968464667437	0.212166729348441	0.88620837128353	0.218519731181489	0.196320968144571	0.193212993656233	0.218602764518038	0.881737264402822	0.913047091731696	0.215867446810165	0.213321215825959	0.917580589233505	0.207685915793673	0.181627446686868	0.178592152502645	0.905377345375327	0.216035600527693	0.891740677065657	0.205847472781392	0.914476427952867	0.945518787601045	0.91074802677953	0.201508659144588	0.197825980138419	0.216921228823919	0.902188088787298	0.220940213870919	0.219606316080161	0.943173020386553	0.206322053936512	0.210843698963401	0.91074802677953	0.225269172535985
RNU6-1223P	0.0421459610401552	0	0.042073080670979	0	0.0420293044008327	0.0421014795429482	0	0	0.0420157291382945	0	0	0.0420014163657528	0	0.042073080670979	0	0.0426126470683669	0.0420654470772483	0	0.0419946145478048	0	0	0	0	0.0419946145478048	0.0420157291382945	0	0	0.0420225167695636	0	0	0	0.0421236501214204	0	0.0420014163657528	0	0.0420803274498006	0.0422419298619635	0.0424725800918635	0	0	0	0.0419946145478048	0	0	0.0424131270609212	0	0	0.0420085727520237	0
PROSER2	0.204791592617045	0.221195177091854	0.182679611817528	0.231739751396356	0.190245163337596	0.176012162921914	0.227766189883656	0.223370148518402	0.175814754433907	0.225313657466322	0.234503538889188	0.231959973739091	0.217131149755381	0.171484596447101	0.229552736234045	0.161858778613907	0.170192684307795	0.236397800188963	0.217638598092046	0.228770441973439	0.230172598758713	0.226461704215478	0.223618845847062	0.235296763490241	0.190465687397763	0.245970650979656	0.219392700946658	0.187947556487358	0.221998438913795	0.22907548496524	0.223661261124537	0.177623874980007	0.224114094712769	0.20529429063042	0.223533881897595	0.146674399999633	0.2086349089746	0.193847708811191	0.224974463667495	0.226628535388285	0.220772556370509	0.282889453313254	0.233618933754212	0.226248437152149	0.175002741249375	0.228770441973439	0.212704476507863	0.319540517779933	0.229245891717406
C6orf141	0.440553372733257	0.0711421725554607	0.433755751264557	0.0777893021536323	0.444991784311071	0.388324561126779	0.0720258362960617	0.0795266602928587	0.485273250079726	0.0738517087847216	0.0748497240668453	0.416606398598093	0.0725844260397799	0.498860684902234	0.0768096776063916	0.407891642175847	0.439981317986851	0.0804087938901947	0.407226247803012	0.0715629377424703	0.0701324241228236	0.0718333539016942	0.0716276186351606	0.379055591164917	0.420931696553936	0.0784671585244051	0.0733360528163418	0.43403785394916	0.0768619318933098	0.0817603917342527	0.0745350072746011	0.400152913048142	0.0729385002841126	0.385610808053023	0.0773004049853415	0.438156822884669	0.461411566059343	0.465474882798753	0.0661746353009614	0.0850394425674987	0.0729853753367989	0.431722548687765	0.0658261789927408	0.0747191093528901	0.432838937743952	0.0713372250393332	0.0686915870078996	0.423210486132812	0.0782837725431949
ERMP1	0.0421459610401552	0.228860009636454	0.042073080670979	0.297365082373796	0.0420293044008327	0.0421014795429482	0.225356465244523	0.141017244352937	0.0420157291382945	0.239902837202067	0.189384628906948	0.0420014163657528	0.250337577127185	0.042073080670979	0.231523386632505	0.0426126470683669	0.0420654470772483	0.217727812995305	0.0419946145478048	0.233978963263683	0.160551026890669	0.155505678115317	0.250099835138589	0.0419946145478048	0.0420157291382945	0.240541426609103	0.242831435388838	0.0420225167695636	0.240675959440928	0.173621620713593	0.138657726645716	0.0421236501214204	0.257929888996872	0.0420014163657528	0.205174837505482	0.0420803274498006	0.0422419298619635	0.0424725800918635	0.247509056536032	0.240357914230026	0.241895898170046	0.0419946145478048	0.234897855664384	0.224114094712769	0.0424131270609212	0.194872798586278	0.228815829685009	0.0420085727520237	0.241810025591214
PLEKHN1	0.0421459610401552	0.270867971815419	0.042073080670979	0.255652239458089	0.0420293044008327	0.0421014795429482	0.256814725715603	0.248764101149868	0.0420157291382945	0.243872504857968	0.245327547523378	0.0420014163657528	0.256425278497478	0.042073080670979	0.252304235401996	0.0426126470683669	0.0420654470772483	0.250006074258607	0.0419946145478048	0.249957267521124	0.263359260413689	0.262392257432449	0.259409494298809	0.0419946145478048	0.0420157291382945	0.249496934115442	0.248343905951194	0.0420225167695636	0.249821780626056	0.247464194960423	0.256814725715603	0.0421236501214204	0.253412408558957	0.0420014163657528	0.25374687944518	0.0420803274498006	0.0422419298619635	0.0424725800918635	0.227329469360422	0.256909319523194	0.251272465916939	0.0419946145478048	0.261464351316477	0.255940196052194	0.0424131270609212	0.268220683814508	0.260640515559301	0.0420085727520237	0.248343905951194
XRCC3	0.438920430348319	0.029525783458619	0.409881160359729	0.0287798398656038	0.300648688045595	0.412694288704832	0.02845747960607	0.0256062838381264	0.411522274898061	0.027980409705157	0.0230849920503234	0.354061340102426	0.0341710208169349	0.365610872394641	0.0233894667678928	0.387347161406835	0.422239156974338	0.0236766044615533	0.415990620458977	0.0271634976419198	0.0238369284304294	0.0260188322685115	0.0300345657192398	0.328858000258179	0.375487062309533	0.0224940716346687	0.0212960764223857	0.401745564931293	0.0270260683637945	0.0287372326721351	0.0251904685896174	0.393491363063825	0.0269174668159459	0.368833590055464	0.0237752484204708	0.368411235381804	0.421537586862498	0.377383777080339	0.0263010715339339	0.0262503692819564	0.0249464211146166	0.274931323945619	0.0229244410855132	0.0286779043992869	0.297976327076972	0.0287124999019134	0.0261844118557141	0.316448682041073	0.0217105959396644
IL12RB2	0.860471944785797	0.300760497922383	0.908738253516736	0.294776805060202	0.906843270275586	0.843762260106417	0.280786555318531	0.293661581509636	0.855857134905845	0.282943125017956	0.283098335503669	0.910221290850056	0.285220893490541	0.9292108789878	0.314592307685094	0.922118444457865	0.912084649968333	0.308006868924363	0.863484294126194	0.291512770455523	0.283148309625645	0.284083753590795	0.274580160498071	0.847823198401619	0.896234840720596	0.284905501856873	0.270716101231575	0.906003247353587	0.304294627659729	0.308897382401773	0.309183860752796	0.92811349955237	0.288085832851738	0.824358279711325	0.250615950441776	0.838543666781155	0.876058150111487	0.941225605693927	0.247464194960423	0.313587273151298	0.308426520677554	0.866931484812888	0.265812278099004	0.269986074396221	0.88620837128353	0.298474385870641	0.28792593489959	0.901000458611829	0.247286166500705
PCED1A	0.16867456352058	0.0523964553825651	0.176012162921914	0.0535786837044085	0.149950047904764	0.169830420496295	0.057629551924	0.0495503381073028	0.155741390756648	0.0591458879447877	0.0565589173081765	0.229030432841251	0.0564550847342072	0.163011792985426	0.0525589839538903	0.145922403535133	0.167273277376078	0.0622546974064046	0.174733326385469	0.0583827198217608	0.0522624599713221	0.0494623071689774	0.0562020944859825	0.157222388243803	0.16419487920056	0.0560378167176223	0.0510348103299842	0.172990969912718	0.0552316962717628	0.055693437297326	0.049970960578089	0.149004568392537	0.0566167962122862	0.164005571808194	0.0458797561381414	0.202963160583366	0.182258079333491	0.165367272105426	0.0560997506466071	0.0489544146603653	0.0529456163189008	0.161762658267176	0.0541268427681597	0.0556483662537718	0.176181298057161	0.0537833450339976	0.053268516869691	0.178799832942164	0.0542175876676696
RUNX1	0.606550610233115	0.0932194873138984	0.691523953094816	0.0991474528613058	0.756108379633946	0.754591012209328	0.0942511002362801	0.0945562421998034	0.721591125880477	0.0880142991389504	0.0752118384435511	0.684376942156215	0.0956676389496015	0.722383266207264	0.0921397449564525	0.728952960354233	0.759595834229768	0.0969819517498906	0.725837053038059	0.0973243606590341	0.0872445302438604	0.0851842566427118	0.0962542045102158	0.630552539065236	0.779228422468836	0.10226579692463	0.0975192262034094	0.701677377558745	0.0968639509607456	0.0995052966661533	0.0958441092401012	0.772262090221292	0.0910926663305923	0.604714859485016	0.106165872342807	0.619063252498901	0.728117042144865	0.70063569159183	0.0775881727157846	0.110972950291384	0.0966656101144339	0.700931135626729	0.0762056506403507	0.0943651634172356	0.725514272972487	0.101358243971289	0.0995850176934471	0.725353116611585	0.0993259465136183
CABYR	0.289184903172775	0.0638509542102591	0.278255189306751	0.0752782145533522	0.235998814993678	0.264049835905508	0.0662039526798739	0.0614086997173296	0.23459033768614	0.0599697459718795	0.0708852879628015	0.262344112293256	0.0695527748303044	0.265864213610475	0.08638464884061	0.277170189670721	0.239772511582801	0.0722310592994987	0.202768986739381	0.0704045451626496	0.0621214492455035	0.0605455178676998	0.0715629377424703	0.196842286730112	0.243734781921463	0.0790386979108155	0.0685178556682671	0.251459502273578	0.0725375029474193	0.0725681085590546	0.0649526260759475	0.26920315396607	0.0677722807747694	0.272805460264209	0.0721220905756187	0.267929434565318	0.300532138859278	0.285475888696299	0.0680783890494121	0.0749818190384399	0.0688907946896735	0.212746551265294	0.0639087861795318	0.0685795110048575	0.25912432818255	0.0651832158200753	0.0589510757222604	0.215991293739765	0.0710133993087996
SFRP1	0.433486964126707	0.227680425432038	0.434212082851362	0.27602430032058	0.555388557645718	0.536445788345543	0.25019820202467	0.235873224536409	0.580958406546948	0.280786555318531	0.237856738727417	0.529151826632954	0.251314133272385	0.559245205525176	0.26141673730715	0.470508174872174	0.473632643698166	0.269742915622865	0.52421447432898	0.269696999100026	0.225656948908236	0.247736735560198	0.256425278497478	0.506508052922845	0.513694213823048	0.279778559140307	0.244824046627112	0.49172347206011	0.263949575323847	0.231874157428258	0.268372667191373	0.474975338793957	0.281970214281505	0.451928218022291	0.217769300419783	0.449406438521365	0.468748976819575	0.477801367867161	0.214639385410799	0.228553948186182	0.271207109392117	0.508298078078097	0.252934874121037	0.273793113975617	0.42383953817346	0.242874980507767	0.264342043201314	0.551956876108668	0.261610963224954
MYRFL	0.0421459610401552	0.558326585110648	0.042073080670979	0.499856627188809	0.0420293044008327	0.0421014795429482	0.500229295453867	0.491092079294764	0.0420157291382945	0.504217930704261	0.427878536374579	0.0420014163657528	0.553815749823885	0.042073080670979	0.584943216747831	0.0426126470683669	0.0420654470772483	0.570945944325508	0.0419946145478048	0.496495967204591	0.335263816662095	0.302298322644484	0.528084366645104	0.0419946145478048	0.0420157291382945	0.591662299808949	0.508674607139466	0.0420225167695636	0.527539506155379	0.537393179298427	0.380602355856372	0.0421236501214204	0.683827169454485	0.0420014163657528	0.584806547371902	0.0420803274498006	0.0422419298619635	0.0424725800918635	0.595835261979359	0.67288697429866	0.644835482001032	0.0419946145478048	0.640688699861485	0.618915371928171	0.0424131270609212	0.426361852369638	0.578996245948018	0.0420085727520237	0.774591600272524
PCCA	0.203583273673582	0.0765406914504117	0.212407054052542	0.0838782385957933	0.184445980562843	0.201585592386097	0.0855089455016482	0.0805882697075105	0.209199633602585	0.0828360129155212	0.0807959491238574	0.199648505062734	0.0832333078736474	0.209816354749162	0.0816163406591405	0.261034094832544	0.235873224536409	0.0803563584420912	0.167570133106766	0.0851105391260476	0.0815645962524301	0.0812584747830083	0.0836966023392739	0.180721462808004	0.165175125791143	0.0831783104044852	0.0797147626618303	0.228026416049731	0.0793711586271243	0.0805715891300562	0.0779922832960057	0.227418320969953	0.0819216162709335	0.228726083261616	0.0833028090409108	0.229420940951987	0.247921113207323	0.229730036686298	0.0759911622409602	0.0827807830797838	0.0791434526238889	0.194255732058334	0.083841928541762	0.0824378019276604	0.242074818341111	0.0845419191958452	0.0810830142880806	0.176918824190267	0.0802017335099163
TCHH	0.0421459610401552	0.618765579250821	0.042073080670979	0.553815749823885	0.0420293044008327	0.0421014795429482	0.607387583931618	0.641551998376148	0.0420157291382945	0.566817117970148	0.583470290174254	0.0420014163657528	0.592472041791044	0.042073080670979	0.58845506754162	0.0426126470683669	0.0420654470772483	0.579133066108592	0.0419946145478048	0.609677429653625	0.702126002503708	0.704884012664975	0.630702454542483	0.0419946145478048	0.0420157291382945	0.634931050063027	0.615972774852692	0.0420225167695636	0.610357595302281	0.533419744183756	0.627195781995252	0.0421236501214204	0.570533076177746	0.0420014163657528	0.551276807247264	0.0420803274498006	0.0422419298619635	0.0424725800918635	0.693069249054002	0.575682495525527	0.639840961380562	0.0419946145478048	0.651406616875421	0.631297584492066	0.0424131270609212	0.600660335897431	0.706405468018048	0.0420085727520237	0.626903458743885
OTOA	0.0421459610401552	0.862572597804739	0.042073080670979	0.90026714535931	0.0420293044008327	0.0421014795429482	0.871718340814007	0.853668658258388	0.0420157291382945	0.883058479600621	0.896446658902447	0.0420014163657528	0.868832456415135	0.042073080670979	0.88375366877151	0.0426126470683669	0.0420654470772483	0.93062013627386	0.0419946145478048	0.880570584766887	0.780396677026464	0.882700747502464	0.900375067209896	0.0419946145478048	0.0420157291382945	0.868450089938206	0.917580589233505	0.0420225167695636	0.904838290393856	0.815298776930109	0.777774241658442	0.0421236501214204	0.892409709850078	0.0420014163657528	0.796436177491895	0.0420803274498006	0.0422419298619635	0.0424725800918635	0.85638790986525	0.792205735670832	0.8984302723496	0.0419946145478048	0.883983331846503	0.857850174641255	0.0424131270609212	0.899166251308003	0.89252052988573	0.0420085727520237	0.902603759304052
CHL1	0.391925069034217	0.0783990963106374	0.389308680294243	0.0703087691090203	0.41093971752323	0.427789640071616	0.0818491503205454	0.0888394708247365	0.409705714546743	0.0825286249259384	0.0849144315645964	0.341635971105723	0.0808147438557236	0.379786771759224	0.0767267338112537	0.339775578625203	0.380306043491628	0.086034859907344	0.375128540561684	0.0861973318217709	0.0807783237188889	0.0809413150461453	0.0710298391749408	0.453236109429552	0.49036339280311	0.0888587443556713	0.0767096962464263	0.343245928878918	0.0721390474337058	0.0812951052797704	0.0797147626618303	0.358180561829141	0.0845611314225797	0.403752147669711	0.0885426471307375	0.385466255762609	0.350356116130272	0.375200362650074	0.0836785075718049	0.085490665542867	0.0658405813078579	0.326398882406452	0.0919660629573427	0.0773004049853415	0.377599352746749	0.0835535956996072	0.0728419974003101	0.467002393369577	0.0868442608885605
GNRH1	0.0421459610401552	0.877715574042619	0.042073080670979	0.808287278795897	0.0420293044008327	0.0421014795429482	0.931915938447088	0.924918261312612	0.0420157291382945	0.920725688564882	0.911259605943117	0.0420014163657528	0.931915938447088	0.042073080670979	0.863988227776455	0.0426126470683669	0.0420654470772483	0.864775113980456	0.0419946145478048	0.915100575614701	0.921640570942697	0.91427087654214	0.881497845963452	0.0419946145478048	0.0420157291382945	0.879981386451011	0.872466267214745	0.0420225167695636	0.908738253516736	0.889591988894654	0.852179229208409	0.0421236501214204	0.933401521079116	0.0420014163657528	0.827774193334584	0.0420803274498006	0.0422419298619635	0.0424725800918635	0.900163245349093	0.852179229208409	0.86806991357353	0.0419946145478048	0.924310236688182	0.918589550028103	0.0424131270609212	0.880805550172511	0.909276393551321	0.0420085727520237	0.873094340344993
GRAP	0.0421459610401552	0.826336437095437	0.042073080670979	0.780899936592293	0.0420293044008327	0.0421014795429482	0.819274010410684	0.708919667420232	0.0420157291382945	0.815298776930109	0.744902571981017	0.0420014163657528	0.756436130642737	0.042073080670979	0.818523578241687	0.0426126470683669	0.0420654470772483	0.738106043102564	0.0419946145478048	0.648733346697516	0.703195994674731	0.758759100013689	0.905682874057833	0.0419946145478048	0.0420157291382945	0.782207935382156	0.708919667420232	0.0420225167695636	0.844310043875757	0.753593355909265	0.799466662201937	0.0421236501214204	0.802632706334099	0.0420014163657528	0.762116804103114	0.0420803274498006	0.0422419298619635	0.0424725800918635	0.836686347424163	0.814371116206325	0.913865370893651	0.0419946145478048	0.738106043102564	0.897987740541053	0.0424131270609212	0.713173648856768	0.834563259046443	0.0420085727520237	0.752749746986374
CYS1	0.0421459610401552	0.0320091225318939	0.042073080670979	0.0363855969381405	0.0420293044008327	0.0421014795429482	0.0358368683531912	0.0276321002690717	0.0420157291382945	0.0400647742279344	0.0376436215246176	0.0420014163657528	0.0344925441884726	0.042073080670979	0.0388418008992681	0.0426126470683669	0.0420654470772483	0.0315813367729277	0.0419946145478048	0.0407936752525095	0.047782852082111	0.0413520739592496	0.0342306234288934	0.0419946145478048	0.0420157291382945	0.0272174318704489	0.0338728995092617	0.0420225167695636	0.0345394425545228	0.0312814264525864	0.0319329829286447	0.0421236501214204	0.0311629759541304	0.0420014163657528	0.0290671608718439	0.0420803274498006	0.0422419298619635	0.0424725800918635	0.0312325342779893	0.0255649418273324	0.0317974367655329	0.0419946145478048	0.0426054179931717	0.0349408390932237	0.0424131270609212	0.0413955142132824	0.036076380284974	0.0420085727520237	0.0329436972083587
BTN2A3P	0.282122592927766	0.0809212857219145	0.276580395443316	0.0948102204653859	0.18859337810306	0.257100135844083	0.0866755200988027	0.0891958797355997	0.292258615203358	0.0865138232424087	0.0868629471147186	0.261512743659672	0.0817957873193908	0.353531362496464	0.0952033125427515	0.330123980954198	0.30172883997311	0.0869723972952912	0.236573954311223	0.0842545992222982	0.0885426471307375	0.084524497588227	0.0930285067995941	0.254029938269543	0.225697664652662	0.0873395492441445	0.0895802246174663	0.317654648438229	0.0850209990766187	0.0828360129155212	0.077941741312243	0.337929159080225	0.0886007761648081	0.277264296728137	0.109728049629351	0.273933949557948	0.27106184508575	0.297418130279834	0.0963726771459126	0.10334368968981	0.0884870943889099	0.249821780626056	0.0955520122280136	0.084838514538648	0.302183851124574	0.0822413459728301	0.0801135117404809	0.23261369943634	0.0889721555495326
HIF1A	0.172126827190189	0.0302823676750937	0.201163725747477	0.0328677899733847	0.173021774378095	0.157039544713565	0.0306339887052531	0.027930918117459	0.15811228324457	0.0339681540649799	0.0301209271656433	0.177460000062878	0.0326280046060715	0.176952630912464	0.0308079022269722	0.213821040255987	0.209734460401892	0.0334488944562513	0.174224924688013	0.0330869038473319	0.0331323726320779	0.0298587981496749	0.0286779043992869	0.176480064254977	0.181104346941005	0.0290225387863919	0.0255649418273324	0.167832281404304	0.0288851552299119	0.0330761288534666	0.0296462197964581	0.177556648285547	0.0282211362432049	0.189137280225674	0.026476048169128	0.182222504561564	0.176783153606629	0.178044764984913	0.0299521864409493	0.0255852460500477	0.0302448012781088	0.195572075673833	0.0301680606993399	0.0298398385898192	0.21406780584778	0.0302727321686266	0.0285848830735048	0.169764079663164	0.0266912055055316
LCP2	0.0421459610401552	0.366309241123418	0.042073080670979	0.328102109212599	0.0420293044008327	0.0421014795429482	0.344671050931718	0.384184158457809	0.0420157291382945	0.302127204617346	0.318564081772614	0.0420014163657528	0.332838555390755	0.042073080670979	0.339334309067686	0.0426126470683669	0.0420654470772483	0.344483978884824	0.0419946145478048	0.346991915931006	0.35379555390122	0.342610585832482	0.333344703193442	0.0419946145478048	0.0420157291382945	0.33431064119127	0.321489665654063	0.0420225167695636	0.354266524731055	0.362573067870114	0.359197444478446	0.0421236501214204	0.334246243807737	0.0420014163657528	0.343371624586087	0.0420803274498006	0.0422419298619635	0.0424725800918635	0.295148938055746	0.375200362650074	0.345438532101397	0.0419946145478048	0.298303164030047	0.331884967091919	0.0424131270609212	0.344152500509939	0.34506042302925	0.0420085727520237	0.345887849010879
CCND1	0.607387583931618	0.0851291370995289	0.58845506754162	0.0956864624046455	0.605007885040618	0.606411783715832	0.0890086672920075	0.0891584134318918	0.610220421411518	0.0896358479905501	0.0997884022365649	0.585887239099272	0.0876360551595642	0.614673033044333	0.102305915165147	0.591798365260433	0.615252954500934	0.091869545919586	0.607666567763125	0.0922325754679589	0.100268453344603	0.0953775737498238	0.0867689967838748	0.589804376828848	0.614673033044333	0.0913638135377285	0.0923642919727396	0.587095961030136	0.0827807830797838	0.0937978092084122	0.0975380648102183	0.585331589799131	0.09389204469945	0.604569109866666	0.0983413585847927	0.607244252202645	0.590878771930357	0.600935376645571	0.087008260830411	0.0934676688391597	0.0854727030467269	0.590614911532319	0.100410236874521	0.091131383022368	0.597603762167153	0.100088605456882	0.0905458514720807	0.618765579250821	0.0913450304926601
CWH43	0.370312543222138	0.105359498951444	0.369260642303718	0.100127517501565	0.291830485001103	0.42850520434217	0.110630990581855	0.100248533985955	0.366654147168711	0.112111715425845	0.110567026820934	0.334632491577782	0.114632194671298	0.334185786034202	0.106145284859507	0.368341112146269	0.43467348195815	0.100935497972705	0.349699954510562	0.100592165228431	0.0964124736236624	0.0968444695309545	0.102794336897612	0.370730034956106	0.355812171657625	0.107766289882101	0.100208522254667	0.414456341350065	0.0965868013394713	0.107787340862994	0.0983798264412736	0.369260642303718	0.110183882066265	0.485498795438567	0.0990708084363748	0.413602064286954	0.382998488083341	0.382771245534505	0.12003746279155	0.0949662089648382	0.0950652812129469	0.336151540103076	0.122818481676743	0.105523680239345	0.418081289721924	0.105647274379096	0.0988078034933876	0.29869104302594	0.0927787098259547
SYN1	0.4810307278843	0.247193150251232	0.610357595302281	0.098788380662452	0.435405871321372	0.472181300542758	0.0921949083637054	0.256374349514713	0.480792386334746	0.0876725905107046	0.0878621810721346	0.623302669829854	0.0852369095352424	0.493553805011365	0.0987697677189946	0.612388360707775	0.469959303665076	0.0975780442037553	0.453545186137934	0.0877089272007718	0.246827118496521	0.27320502637823	0.0931247342661924	0.584542118338284	0.459588964417383	0.0947915457922628	0.243279694628559	0.637676879669233	0.273005246793583	0.101761498742447	0.264982134473517	0.609104881478163	0.0890860779196435	0.452537764116862	0.100328794246181	0.459487736755205	0.635953523630811	0.501613065168362	0.223947565994046	0.101054870136757	0.261710121172172	0.614241862373159	0.0849315927722705	0.0936406312906607	0.466447214824132	0.105686967439135	0.269647341358403	0.46917732052171	0.0996458761212283
TSPAN1	0.0421459610401552	0.231739751396356	0.042073080670979	0.246872755617489	0.0420293044008327	0.0421014795429482	0.230774998956435	0.249404277546781	0.0420157291382945	0.221998438913795	0.259367250658571	0.0420014163657528	0.218726724450969	0.042073080670979	0.25617900060822	0.0426126470683669	0.0420654470772483	0.249912991114352	0.0419946145478048	0.233135879513342	0.26842144208171	0.263115678524439	0.23072815977948	0.0419946145478048	0.0420157291382945	0.224202901596917	0.255940196052194	0.0420225167695636	0.220983069482784	0.268566111440569	0.263069374408232	0.0421236501214204	0.230645641478758	0.0420014163657528	0.254314876701987	0.0420803274498006	0.0422419298619635	0.0424725800918635	0.246599276875717	0.229642683594615	0.225995276282759	0.0419946145478048	0.256665828487629	0.23072815977948	0.0424131270609212	0.263311777017844	0.241895898170046	0.0420085727520237	0.259954194058001
GSAP	0.0421459610401552	0.0423675538774591	0.042073080670979	0.0450957484335509	0.0420293044008327	0.0421014795429482	0.0499562097801914	0.0230622209041508	0.0420157291382945	0.0576445881378041	0.0560997506466071	0.0420014163657528	0.0478266608979578	0.042073080670979	0.0411626558255074	0.0426126470683669	0.0420654470772483	0.0446369093148438	0.0419946145478048	0.0616735854690326	0.0393296346452042	0.0396405341934561	0.0476974395152743	0.0419946145478048	0.0420157291382945	0.0453163007529531	0.0415962408306709	0.0420225167695636	0.0352847985853243	0.0307403483683489	0.0325625375730091	0.0421236501214204	0.0455269899186471	0.0420014163657528	0.0329106097245482	0.0420803274498006	0.0422419298619635	0.0424725800918635	0.0550501520808183	0.0306049042741295	0.0390793992657772	0.0419946145478048	0.0591612914161881	0.0486390191669383	0.0424131270609212	0.0457457928712449	0.0430884716991291	0.0420085727520237	0.0399076349336376
PTCH2	0.148537403996657	0.0227531222779614	0.145607490626522	0.0230907352091691	0.141184682557904	0.143140434331542	0.0287533997811883	0.026048559422187	0.135674137795211	0.0235149633901618	0.0191581373370254	0.152778121936378	0.0242299034757036	0.133796339703679	0.021527572779523	0.150536595943812	0.157928222913967	0.0225718808640664	0.167636430876872	0.0234496102143444	0.0280874263496244	0.0249206530007717	0.0242363137338512	0.158844357371539	0.148219662569977	0.0197137382573953	0.0210170680587688	0.143684475299292	0.0189190261537635	0.0296919453010013	0.0243312756454342	0.153519636893551	0.0229473726929672	0.216120176727562	0.0234919414422014	0.150090948218055	0.152952454547399	0.144633102757789	0.0240842950740565	0.0204188737650399	0.0219773683068933	0.13907161482752	0.0229881998240335	0.022406747046547	0.15998198560219	0.02402105902334	0.023443658135038	0.138367941862897	0.0219884114392466
PKMYT1	0.308487438359163	0.15112060966237	0.370590747859375	0.161391261660965	0.244192582589295	0.392780130702778	0.16630077094341	0.153881962513361	0.309659682516173	0.16335323927818	0.154989151139737	0.328858000258179	0.151770995632205	0.284083753590795	0.16335323927818	0.236441385137371	0.42987064585861	0.167406183389217	0.379934007485793	0.177018847056118	0.160393153247931	0.156980242353812	0.165685342343385	0.25374687944518	0.365679474216964	0.163229400357234	0.155264879206485	0.395964171596485	0.157039544713565	0.16533449649997	0.152570943582907	0.315354546527277	0.153607704410687	0.163605079548033	0.161423816869642	0.166364530291243	0.495013841938184	0.213988942099687	0.147051392756118	0.164547965797762	0.158575761145274	0.337545727348504	0.154241121007745	0.155983187201913	0.181733322703087	0.165079692125065	0.161423816869642	0.372919129420246	0.160519602205163
ZMYND15	0.0421459610401552	0.621987249683771	0.042073080670979	0.750933284752858	0.0420293044008327	0.0421014795429482	0.619801566682119	0.51047437526552	0.0420157291382945	0.665884947018891	0.586957631776139	0.0420014163657528	0.690691875338232	0.042073080670979	0.540894981785609	0.0426126470683669	0.0420654470772483	0.56109455648472	0.0419946145478048	0.632601488667784	0.582816841779186	0.613242261488846	0.705031543984619	0.0419946145478048	0.0420157291382945	0.722080235601535	0.635375627800075	0.0420225167695636	0.777936054633534	0.543435567959933	0.535909279497459	0.0421236501214204	0.688433092112604	0.0420014163657528	0.678027627247384	0.0420803274498006	0.0422419298619635	0.0424725800918635	0.615972774852692	0.503977335427005	0.719785520753351	0.0419946145478048	0.620511600849819	0.675543870161734	0.0424131270609212	0.557383904374394	0.556457838680032	0.0420085727520237	0.618014509587416
MFAP3L	0.0421459610401552	0.211689741412012	0.042073080670979	0.212330838431049	0.0420293044008327	0.0421014795429482	0.222552484350352	0.207043562092812	0.0420157291382945	0.211965496770444	0.206246424311644	0.0420014163657528	0.211047238260021	0.042073080670979	0.216079658642282	0.0426126470683669	0.0420654470772483	0.21520983944339	0.0419946145478048	0.214474487313878	0.206486682346489	0.206044369520054	0.217638598092046	0.0419946145478048	0.0420157291382945	0.211006049710043	0.202810071562439	0.0420225167695636	0.205612280468086	0.212086463406586	0.20708458188917	0.0421236501214204	0.210467793729446	0.0420014163657528	0.206162646469691	0.0420803274498006	0.0422419298619635	0.0424725800918635	0.194872798586278	0.214147099048237	0.209241507783833	0.0419946145478048	0.2004956751648	0.212491666674744	0.0424131270609212	0.214514675504108	0.209241507783833	0.0420085727520237	0.210589129885033
TRPM6	0.68532028245182	0.139994643742641	0.651132609157344	0.188522408988617	0.711270893527387	0.700931135626729	0.154630997602099	0.100287148909222	0.702126002503708	0.170883875930532	0.145808128781621	0.712051622345983	0.161361044863481	0.646498321921444	0.164953171043798	0.720293605125955	0.649453555607846	0.170028212553295	0.628061467342786	0.12497002878619	0.113755884956553	0.107263999269567	0.146935381845225	0.672250045347515	0.673381272920143	0.186061757360926	0.162885509006891	0.62705112506035	0.141385080888375	0.118599260633334	0.109427307292665	0.666386755184606	0.168706469815799	0.720939524682113	0.16867456352058	0.720939524682113	0.674764056585528	0.744205635716275	0.17022678666832	0.152660356628831	0.141297665941155	0.654683646524054	0.186589713183314	0.157069206184253	0.741228817007202	0.140474321204625	0.13029052081758	0.664313889081183	0.174631167353137
CCR5	0.0421459610401552	0.468854456314284	0.042073080670979	0.574600895990454	0.0420293044008327	0.0421014795429482	0.482329386954514	0.396044610117947	0.0420157291382945	0.477353040886376	0.502982494776968	0.0420014163657528	0.520937213620647	0.042073080670979	0.472515297912616	0.0426126470683669	0.0420654470772483	0.475998752410261	0.0419946145478048	0.529151826632954	0.462577168685575	0.482923030228238	0.53394898878928	0.0419946145478048	0.0420157291382945	0.459273627722829	0.543563505048082	0.0420225167695636	0.503846323556134	0.417991609461112	0.433945313012759	0.0421236501214204	0.483153856937345	0.0420014163657528	0.458532839496757	0.0420803274498006	0.0422419298619635	0.0424725800918635	0.457401551297482	0.453653015379313	0.541032630889297	0.0419946145478048	0.498618771079669	0.478256341079161	0.0424131270609212	0.460234060041513	0.486564011921962	0.0420085727520237	0.490008991015996
TRPV5	0.876544248555888	0.646079135899384	0.875451279902332	0.599686455196926	0.890278467320736	0.879494888204215	0.64082612069694	0.793833664514364	0.879378175563414	0.578334652788089	0.567609458493031	0.865424799146931	0.636804920028951	0.87925949841678	0.599547365668105	0.871841278699857	0.879746542008348	0.578474834744517	0.868450089938206	0.614101554922078	0.690553066167979	0.688433092112604	0.538870906725412	0.858118274276267	0.877007712147808	0.548486886404542	0.605007885040618	0.896550593122194	0.605007885040618	0.596502645037041	0.677119975990733	0.864775113980456	0.661544360797826	0.857980757144903	0.559895874386381	0.867188950944353	0.857596577028555	0.88375366877151	0.546751070633803	0.600519167329819	0.565498988842625	0.871718340814007	0.500977992123269	0.640976900482029	0.860857809353523	0.651681367115287	0.589540403791709	0.871094243303576	0.614519912208629
EOMES	0.398306235354835	0.0548282420341477	0.326016913947859	0.052691623855114	0.439781545103739	0.359469345561829	0.0589216784794337	0.0658405813078579	0.349896735790023	0.0628951320659578	0.0711104481656436	0.361751957007209	0.0569274248633115	0.2510876971163	0.0681880222590591	0.354399264543111	0.444316297285093	0.0632327797318715	0.440830548829863	0.0540524474735288	0.0591165311784269	0.057818823625246	0.0608703898745343	0.406640820262799	0.460021773056804	0.0562588197762042	0.0633390067453269	0.336336623752306	0.0547531190062187	0.0726004107094429	0.0706856163512107	0.328166130559636	0.0542935839525175	0.317294707648542	0.0524704069972771	0.365186162393285	0.313704777675991	0.34840641941577	0.0605455178676998	0.0575367965235026	0.0508227857795197	0.406390897624131	0.0743878367958395	0.0509133323932759	0.341443583221266	0.0631887374172045	0.0575076137172949	0.399345355725679	0.0558447574578863
IL7	0.283509729827897	0.111507644109365	0.263311777017844	0.121294184634492	0.255988177678574	0.264149650223198	0.120498874845164	0.133706465726062	0.238659165723945	0.100228162770741	0.113559731098841	0.342931371923289	0.0990306847462896	0.321192164431262	0.123822092128896	0.259852900050359	0.252017706127133	0.127790690323261	0.282223992398972	0.120683530609861	0.113234687321901	0.12444923645877	0.11276372314817	0.246734157640058	0.247464194960423	0.117564202322523	0.103264915491845	0.257536417181678	0.11052548816984	0.137365974924157	0.132744095815944	0.262580220068605	0.118395045456771	0.265864213610475	0.131735716658087	0.320767206975961	0.290457555293697	0.28944832267849	0.0978868210368546	0.124565274965111	0.109319434557159	0.271012910978092	0.104528990809073	0.115321180867188	0.271464094244701	0.137190353161089	0.119919572321392	0.229245891717406	0.115785000987817
SSC4D	0.851364027453053	0.33062404606748	0.850673491186085	0.33232916298591	0.818826695426081	0.84055457113646	0.325033480933491	0.304353836693171	0.809967793089406	0.340289322088837	0.32515783505262	0.794515748636766	0.342482341222339	0.813410240493733	0.325769284024371	0.813086809623085	0.832077843705073	0.316448682041073	0.814989140611237	0.336846062403381	0.308126999346204	0.322233528495236	0.329230269125	0.835134271879093	0.826621410835768	0.328228598594183	0.331579605887888	0.821360755294257	0.324539210254004	0.317531722502449	0.309834237775419	0.861129387168498	0.319486172959423	0.815454543510608	0.329999301989374	0.859964271068369	0.852863734310709	0.824807801495344	0.343307812054178	0.33062404606748	0.342545929524499	0.857850174641255	0.343888165612493	0.325769284024371	0.824358279711325	0.317654648438229	0.341635971105723	0.837965785153262	0.33558326449162
AEN	0.542353369650075	0.146300794905836	0.505235274665305	0.160235473836779	0.500977992123269	0.538189588524893	0.154478075094693	0.152632303908224	0.547423503719445	0.160551026890669	0.164795678113637	0.572907212927215	0.155447487189218	0.531560559615831	0.149684909108052	0.51935425904016	0.525160848472636	0.152330320288731	0.566685662567725	0.163665186642349	0.151356117415529	0.145808128781621	0.152330320288731	0.57238664538867	0.543563505048082	0.163816092982045	0.141043915193958	0.497489980865695	0.136200719135695	0.154721816615319	0.147341618759459	0.509447855286284	0.149414439348888	0.573819540815758	0.160920192134567	0.534852485203163	0.490249763468211	0.527012558940611	0.153881962513361	0.140903471968178	0.146905069183074	0.50497678102867	0.169764079663164	0.150179972104815	0.55672518545222	0.14810379359859	0.149741549320285	0.549144132716162	0.154387110119734
SLC15A2	0.642276548789209	0.223237667422902	0.593684529623894	0.262967998841786	0.621381561633939	0.659930088365205	0.252357195855866	0.112153047439428	0.628647476621595	0.259906786847648	0.250524619149357	0.664313889081183	0.235476840342299	0.636663449226319	0.185396490932013	0.621098576073217	0.64786931042628	0.217682667600131	0.618915371928171	0.247011012000987	0.200575225308869	0.227980839978665	0.26380262267828	0.622279419512274	0.598581579369062	0.233443550418998	0.264342043201314	0.632885744726899	0.202137918188776	0.18766264605746	0.190392081864452	0.625609598485946	0.256082618487751	0.668105220667187	0.251648761622537	0.68409663690106	0.668105220667187	0.624156269166845	0.293944242844777	0.19903135296935	0.237284224455102	0.623157737877025	0.313998810459802	0.257199160594027	0.659654501747103	0.220605216595132	0.247553443177418	0.642996165416723	0.246060998511772
RNF182	0.296922004561516	0.0917216768679747	0.276970937938494	0.106993687718991	0.261859173752885	0.218519731181489	0.106744094587278	0.077570830201177	0.210713904802716	0.106062579390472	0.0928927573997814	0.240310427004088	0.100895025670834	0.234765997429368	0.085976180473716	0.280434606146851	0.303198759822422	0.107872189643164	0.238659165723945	0.104712716463648	0.0775218752595707	0.0805169000904047	0.0893084463151199	0.222427757833353	0.225825483844263	0.0985929853408899	0.100470605645095	0.253318386811765	0.0931054992150537	0.0888781830207531	0.0828360129155212	0.26675447149409	0.102997678523968	0.303316214489644	0.0946156243409489	0.297752060041354	0.293607158772986	0.237770110527984	0.0906980886338331	0.0979247842646747	0.0961172541187785	0.232961379801787	0.0991474528613058	0.101096182185228	0.241895898170046	0.0905458514720807	0.0974207562993637	0.24569548998629	0.0985547850642961
CPN2	0.0421459610401552	0.472289506053769	0.042073080670979	0.394173309174509	0.0420293044008327	0.0421014795429482	0.424914248534915	0.620803188656004	0.0420157291382945	0.430881862039925	0.549679813716839	0.0420014163657528	0.418508251517284	0.042073080670979	0.485387893744513	0.0426126470683669	0.0420654470772483	0.500851796249199	0.0419946145478048	0.428594411362416	0.571457887051867	0.585610768141672	0.457401551297482	0.0419946145478048	0.0420157291382945	0.433015729472351	0.422855748712169	0.0420225167695636	0.418248469004544	0.527145131053774	0.569611269128525	0.0421236501214204	0.454268711693563	0.0420014163657528	0.533815974437375	0.0420803274498006	0.0422419298619635	0.0424725800918635	0.464406967711462	0.394726980928896	0.422946228143468	0.0419946145478048	0.54007537301107	0.39325260735313	0.0424131270609212	0.492085885928098	0.401112069385935	0.0420085727520237	0.43634748902984
ETV4	0.175846840519528	0.039978472065311	0.21750878186614	0.0346575983180908	0.220106491167456	0.187124882563943	0.034729868338117	0.0400785215658623	0.332519345429573	0.0346093064603935	0.0304784857891153	0.313288347113151	0.0362811072005723	0.150210187234381	0.0324320651409305	0.172692653217418	0.206840999284241	0.0325511865277276	0.302582828655119	0.0312715102138377	0.0357023272219583	0.0357023272219583	0.0340764422272793	0.251743550111011	0.242253428374984	0.0321433911635467	0.0363981509081446	0.179517531536669	0.034729868338117	0.0402505994509725	0.0379128702142454	0.169036964531486	0.0330869038473319	0.224974463667495	0.03281224869555	0.207325225989134	0.192041565549111	0.1853636971292	0.0308079022269722	0.0365905021504694	0.0329877567805628	0.346273514768283	0.02761652175269	0.0384051127717217	0.189849851958277	0.0334828489686373	0.0341119695546597	0.242784517982934	0.030497640503718
LINC01485	0.0421459610401552	0.346665985527356	0.042073080670979	0.318870964631276	0.0420293044008327	0.0421014795429482	0.311557930895784	0.550748577986154	0.0420157291382945	0.333412862165217	0.467325739177112	0.0420014163657528	0.30184651615156	0.042073080670979	0.404663355035421	0.0426126470683669	0.0420654470772483	0.406723904020631	0.0419946145478048	0.381194275400337	0.633929856829141	0.595963364125385	0.297365082373796	0.0419946145478048	0.0420157291382945	0.342545929524499	0.339081038743862	0.0420225167695636	0.345563407953516	0.571070932131158	0.653603473023147	0.0421236501214204	0.336027203080236	0.0420014163657528	0.406066235478163	0.0420803274498006	0.0422419298619635	0.0424725800918635	0.322796835262385	0.355746608472492	0.329166587557032	0.0419946145478048	0.364221253209171	0.335711297890384	0.0424131270609212	0.429417844159572	0.326140706978797	0.0420085727520237	0.321369840983681
BEX2	0.132744095815944	0.224633721721916	0.623157737877025	0.0915879267820875	0.128917612880918	0.142019634513567	0.118370256500395	0.200417975539317	0.131145299349649	0.117288745886693	0.103547375399554	0.542086976491142	0.11681135046758	0.130040038120488	0.103918629075333	0.593954318005446	0.160013991259198	0.0997690282687408	0.152778121936378	0.113364088023669	0.196617830179884	0.199689531958479	0.109319434557159	0.595835261979359	0.129126176642476	0.102958735528773	0.195275336407144	0.665233267255758	0.207641189592223	0.110396705294726	0.202531061643153	0.628794354011099	0.116323915685934	0.129511555757655	0.101801136109899	0.133677266196654	0.628647476621595	0.130508693146631	0.194109814219445	0.103607099250939	0.19392264508632	0.649600682294619	0.10864751201824	0.112435147665489	0.130722566901091	0.113667567807215	0.221022889030275	0.129273641566382	0.0956676389496015
ATP2A1	0.74355480318719	0.236573954311223	0.743385761037676	0.226715578976837	0.781228782935726	0.75776629903785	0.237192012229496	0.254128317180003	0.766758936103648	0.243144280577035	0.239640773004487	0.757085891016833	0.247967017626524	0.755250056265477	0.247329676404824	0.771758071328661	0.745386383827348	0.2510876971163	0.766094193905406	0.240403845786507	0.245096555184631	0.239683270717781	0.238573612726481	0.781715459134037	0.761779827325328	0.233003636708955	0.229598071286841	0.732076920120297	0.234809079051748	0.244284341024842	0.237813743859748	0.758759100013689	0.243416011456071	0.740924112950407	0.240127682006312	0.77476106011641	0.747190943650484	0.781888509523847	0.231479273891656	0.244239225877193	0.228596112530409	0.749415451533443	0.234109798670847	0.243054862731764	0.794178875216006	0.236487081679135	0.231261204567139	0.740445151732465	0.23999180072487
SLC16A10	0.437683812213596	0.0246477120067424	0.417041319084228	0.0307981087007695	0.346338027667959	0.342281742286572	0.0348441580252835	0.0215636624010459	0.387870897371495	0.023226280043455	0.0227763647614029	0.386750945198872	0.0262803829065978	0.329746000652322	0.0231386225610197	0.333412862165217	0.409539448269057	0.0286435635598014	0.358180561829141	0.0274870483051742	0.0265128320332497	0.0233420172767104	0.0235440388628351	0.363463013700656	0.375269477189458	0.0217743644177359	0.0218007903502785	0.395268844837903	0.0263367719718832	0.0234742152771626	0.0241466169284364	0.352883642907942	0.0277751114719207	0.331579605887888	0.0208549884743269	0.318625206028235	0.404412355019192	0.332901176333042	0.0216050532826445	0.0243827474890325	0.0224125546166252	0.383667949236185	0.02585150037636	0.0279719764758395	0.315899301863511	0.0290671608718439	0.0235379719059643	0.432190130780522	0.0216679180432254
EDNRA	0.0421459610401552	0.402152869636296	0.042073080670979	0.399754870483617	0.0420293044008327	0.0421014795429482	0.404905250663602	0.524488733879699	0.0420157291382945	0.398708783961767	0.36784160913126	0.0420014163657528	0.397679901369717	0.042073080670979	0.394797486877598	0.0426126470683669	0.0420654470772483	0.417379705370464	0.0419946145478048	0.400946839170023	0.356429588295126	0.376137915247265	0.401030187070656	0.0419946145478048	0.0420157291382945	0.39325260735313	0.418248469004544	0.0420225167695636	0.409621502177156	0.438920430348319	0.412861325332671	0.0421236501214204	0.412861325332671	0.0420014163657528	0.395185380893491	0.0420803274498006	0.0422419298619635	0.0424725800918635	0.400636379888553	0.426361852369638	0.399754870483617	0.0419946145478048	0.35892846018959	0.380602355856372	0.0424131270609212	0.385006503301792	0.399837506477766	0.0420085727520237	0.403266521961563
SCGB3A2	0.741724508328882	0.604714859485016	0.823609891836132	0.499355720740272	0.772432699639532	0.799002770593032	0.48597131435244	0.648144956790714	0.788802836546757	0.4729562229754	0.446741916400848	0.747360266204332	0.449708884622091	0.788802836546757	0.59801863244062	0.767934719376731	0.827919211218945	0.542892167824212	0.771758071328661	0.529022059421202	0.519091522290931	0.550478226324229	0.546221594354911	0.768258815297349	0.778096913492599	0.553426510918766	0.552352858056965	0.826767347592329	0.502618060971833	0.593552467762442	0.664587755605235	0.78782997308067	0.480680921415075	0.761271734589363	0.661674500107844	0.752917034273045	0.777774241658442	0.795151554141217	0.503846323556134	0.65925094447239	0.522759993606017	0.768428304356042	0.412200494530114	0.468317635851649	0.804641430728889	0.538055768825565	0.485498795438567	0.805755693132674	0.568550191495435
PRSS8	0.544090729750685	0.150597001137451	0.466672431200722	0.181069970086687	0.489184079827233	0.553426510918766	0.189173868311901	0.11964975105656	0.510082947177883	0.223907043385	0.235916140919446	0.480680921415075	0.208908283843629	0.474975338793957	0.200074303005023	0.522368878593533	0.519751941253536	0.190791464305817	0.466447214824132	0.174935354307936	0.177762463042569	0.174765922746179	0.199648505062734	0.563895522130971	0.508547551229919	0.191199793659831	0.196432922018225	0.481734784839594	0.138540388526865	0.157523540952615	0.14789632739505	0.511499801509922	0.206322053936512	0.621840594743591	0.22811268624123	0.679352478333017	0.471622762555564	0.558982942743119	0.252653179707141	0.131004155829032	0.152244965430985	0.520937213620647	0.266902509322325	0.190863352206382	0.632013659764143	0.17182428894279	0.136578847160335	0.460342275085522	0.193399847480402
ZNF331	0.362232972865997	0.170718186024751	0.379786771759224	0.180721462808004	0.321800133064522	0.379558319217607	0.1816608815045	0.163605079548033	0.335332140894585	0.176247218273395	0.180618813620068	0.28855798273973	0.180108584671103	0.310306814028459	0.174663380194603	0.394955032947877	0.399593598644219	0.183923665845053	0.25912432818255	0.179107226621224	0.168256575498466	0.170292502627401	0.181002723594546	0.244551594290507	0.289551088339619	0.175069608962093	0.174562849167698	0.337868598751182	0.172892164019811	0.171656526327783	0.166013237235398	0.402152869636296	0.187231578322843	0.358456076208094	0.186690052738696	0.379487639869032	0.430055503540454	0.435597141221466	0.167669217223825	0.183923665845053	0.180688198980244	0.269250514031632	0.187912579366389	0.182717290955155	0.387718219150636	0.180618813620068	0.170258818162502	0.340810464267433	0.176146231689981
ADAM19	0.30712733376724	0.0786401486018115	0.362640787499689	0.0861794861388287	0.264541268298126	0.32173618800017	0.0880507685815861	0.0760723500847302	0.333930505548048	0.0862907884890504	0.0830169045636294	0.285895699188217	0.0791093522524247	0.303891899401465	0.0829068709165179	0.288868141638952	0.365330847689004	0.0895256918035036	0.402550271391375	0.0765073026224546	0.0806919441654542	0.0854376322072254	0.0790746000737166	0.32841313472964	0.300145508842946	0.0753117830644737	0.0713536247278671	0.372988947249703	0.0802191147457675	0.0911705050656264	0.0893084463151199	0.334246243807737	0.0849492485433714	0.436626218702236	0.0766086201250898	0.29307037030643	0.307183637359104	0.313643935115092	0.079802157883421	0.0892697976765702	0.0775556405532092	0.277365139121428	0.0714674362140346	0.0784671585244051	0.357975534817642	0.0827997372488992	0.0782837725431949	0.278599454333352	0.0846529392805867
ST3GAL4	0.401193120762033	0.116056861189464	0.475090206570444	0.115673595647845	0.353861264980497	0.419109964792767	0.109275388602238	0.0952428770528556	0.411692970279215	0.107640974849496	0.101819918213709	0.407394912384227	0.1141060275761	0.353407410848131	0.103792458447567	0.395268844837903	0.433945313012759	0.110096417695823	0.444806934881204	0.105564825484769	0.103854997913562	0.0988898765366599	0.107221355588691	0.38592403152134	0.412534930772663	0.110073018966775	0.101477464214545	0.448114932712636	0.111205118292917	0.100069019255518	0.100751175635317	0.423665694958127	0.112234959473321	0.426181890019334	0.11161694735703	0.357571862628834	0.402631273215783	0.398385475789032	0.107159331155764	0.111292624464152	0.112501474154105	0.347888594798745	0.102546652287843	0.116475389782801	0.374631263854792	0.109383456873612	0.110460946126005	0.386970425752829	0.107159331155764
VNN2	0.0421459610401552	0	0.042073080670979	0	0.0420293044008327	0.0421014795429482	0	0	0.0420157291382945	0	0	0.0420014163657528	0	0.042073080670979	0	0.0426126470683669	0.0420654470772483	0	0.0419946145478048	0	0	0	0	0.0419946145478048	0.0420157291382945	0	0	0.0420225167695636	0	0	0	0.0421236501214204	0	0.0420014163657528	0	0.0420803274498006	0.0422419298619635	0.0424725800918635	0	0	0	0.0419946145478048	0	0	0.0424131270609212	0	0	0.0420085727520237	0
CILP2	0.602032331527693	0.129317724986285	0.555259930991368	0.141413395694797	0.484560929863917	0.596368259106389	0.144981558796759	0.136956981359771	0.565897823818992	0.150090948218055	0.152330320288731	0.499726474727951	0.149920542225119	0.589540403791709	0.128552222135569	0.644411636101509	0.579399423722438	0.149152653418509	0.604714859485016	0.152034186083916	0.126201756635558	0.146007162562706	0.152921196235627	0.507790148626424	0.518959741636523	0.144263287539783	0.148159823842983	0.541819260426745	0.13296457882459	0.166688660471062	0.12454100887593	0.546482860708402	0.151153223713731	0.691523953094816	0.144263287539783	0.579925080438759	0.585331589799131	0.58845506754162	0.14050255499363	0.129003031961791	0.119270385983588	0.508425234099401	0.149213230696191	0.137653673885045	0.564437970738729	0.134752089196924	0.134309269648126	0.56109455648472	0.12325047129533
ZGRF1	0.0421459610401552	0.320458226894142	0.042073080670979	0.256036348587952	0.0420293044008327	0.0421014795429482	0.289820661631164	0.262293374060112	0.0420157291382945	0.245051454493238	0.238618303136066	0.0420014163657528	0.28099239839696	0.042073080670979	0.26905333369467	0.0426126470683669	0.0420654470772483	0.275427958384296	0.0419946145478048	0.281198407051712	0.289820661631164	0.285842318108721	0.254881178846697	0.0419946145478048	0.0420157291382945	0.244641198764674	0.345563407953516	0.0420225167695636	0.271159820131539	0.2656650980734	0.274828848853374	0.0421236501214204	0.302183851124574	0.0420014163657528	0.251181859518257	0.0420803274498006	0.0422419298619635	0.0424725800918635	0.233663986242724	0.270284582250035	0.252304235401996	0.0419946145478048	0.255079018912267	0.296981491237517	0.0424131270609212	0.282173068924393	0.283612316169204	0.0420085727520237	0.266654971811639
AL117209.1	0.0421459610401552	0.584014708881444	0.042073080670979	0.533419744183756	0.0420293044008327	0.0421014795429482	0.562821124242746	0.564035958661755	0.0420157291382945	0.576237742521101	0.567213679179949	0.0420014163657528	0.596098494268237	0.042073080670979	0.567609458493031	0.0426126470683669	0.0420654470772483	0.516267599485499	0.0419946145478048	0.548227469315115	0.542892167824212	0.508938722477832	0.592741151376268	0.0419946145478048	0.0420157291382945	0.520155638586467	0.503350059604072	0.0420225167695636	0.524624451930685	0.586423373540361	0.550221116953696	0.0421236501214204	0.626903458743885	0.0420014163657528	0.503230735929468	0.0420803274498006	0.0422419298619635	0.0424725800918635	0.556854297678812	0.489184079827233	0.547563046778631	0.0419946145478048	0.60415644642989	0.550088819286825	0.0424131270609212	0.588589161271422	0.535378367414831	0.0420085727520237	0.524624451930685
RAP1GAP	0.358861881027758	0.0506888909758236	0.335966346769987	0.0482988106394418	0.343184384231017	0.337994277291302	0.0458342345309803	0.033895219072425	0.275477952179417	0.0441761607621677	0.0386927175869536	0.284962362408832	0.0546060983141185	0.337608961032325	0.0409335557059786	0.37556035583979	0.420670236748364	0.0476087644746491	0.36996028196538	0.0462025279513356	0.0451119874581834	0.0423675538774591	0.0484908729719932	0.332646807649305	0.362851605680444	0.0451418996984934	0.0376954641090945	0.352883642907942	0.0548282420341477	0.0407792755591453	0.0579816885303128	0.414545774356021	0.0477266121318532	0.395420821880916	0.0382548790520774	0.32672007262187	0.380154126537214	0.458123617569528	0.0339436937089822	0.0397097748550396	0.0553634002243538	0.300704092401801	0.034562750136846	0.0471182682369338	0.368760290830628	0.0436902152652362	0.0422054588375475	0.346273514768283	0.044888835888868
LZTS1	0.795789925267004	0.378405647779721	0.790294564000478	0.400073390705196	0.771758071328661	0.751105498442106	0.384781014832962	0.302074020431825	0.765601882819064	0.390379577244134	0.330438292364244	0.779715683505924	0.394955032947877	0.776111807533333	0.333991674324708	0.79094946809425	0.814989140611237	0.377672481877182	0.786349177625496	0.381870314541838	0.317108981584622	0.329043838596465	0.358385614992877	0.785838095121546	0.753924180198105	0.375412493664398	0.358385614992877	0.788149299988947	0.401581367784883	0.334435289369239	0.355410549540639	0.771923790555605	0.358997210935508	0.790450406791215	0.339207487698629	0.821209056337436	0.806063490930219	0.756263514854086	0.346408685084559	0.397207851587544	0.393090804722652	0.772093612814174	0.343184384231017	0.370730034956106	0.789296230705321	0.329617154417146	0.400636379888553	0.755770192561406	0.380451921762998
ITIH1	0.949675926698916	0.484201161249383	0.93290347313116	0.51316570343159	0.91467684021388	0.936404584601863	0.465251301788694	0.47474613784894	0.941439613334801	0.436626218702236	0.458946933937946	0.944721337585401	0.470284254548516	0.932601951124033	0.466672431200722	0.942849941556158	0.941663158211753	0.445575364153715	0.940586318417266	0.473516633515271	0.507290833889071	0.471730711868353	0.448906265783339	0.938899942154696	0.935994309299394	0.469959303665076	0.479526582031574	0.955367706641156	0.501613065168362	0.462364534092561	0.462153054120931	0.953988983176962	0.448906265783339	0.939323542037894	0.454680846158104	0.933205573112286	0.932110742375237	0.916138880396561	0.450519926549554	0.481494742471183	0.518692507711965	0.939847812868016	0.442847618616758	0.475090206570444	0.94306093222885	0.479766533019362	0.490008991015996	0.941439613334801	0.489422146847204
C6orf223	0.0421459610401552	0.327095631092432	0.042073080670979	0.371427490909769	0.0420293044008327	0.0421014795429482	0.357370337274414	0.338893626920813	0.0420157291382945	0.344284341828101	0.353531362496464	0.0420014163657528	0.359197444478446	0.042073080670979	0.341825411464649	0.0426126470683669	0.0420654470772483	0.336464045198315	0.0419946145478048	0.334830563026732	0.372775260857975	0.376357438201378	0.345627348533246	0.0419946145478048	0.0420157291382945	0.328603944375262	0.350356116130272	0.0420225167695636	0.342993684920218	0.361482719468023	0.361893880945401	0.0421236501214204	0.334764167305616	0.0420014163657528	0.343245928878918	0.0420803274498006	0.0422419298619635	0.0424725800918635	0.31108066609807	0.346015012875732	0.354469181491232	0.0419946145478048	0.346273514768283	0.347824181160527	0.0424131270609212	0.35717124721029	0.345953247303259	0.0420085727520237	0.354333480910505
NTN4	0.177901342428618	0.0156709940454821	0.16630077094341	0.0187811803412103	0.345887849010879	0.258785039869401	0.0169426371301739	0.0162671937162153	0.263162444290462	0.0207389635092628	0.022117397690926	0.257880043567677	0.0166930809701894	0.258973964523526	0.0173703528500281	0.155835403020363	0.162569360654796	0.0219940214042173	0.336336623752306	0.0193091160511194	0.0184613632778215	0.0168463973838489	0.0183508819146095	0.320092839608739	0.321001787794739	0.0191489137806933	0.0186148243400031	0.172692653217418	0.0190253293639822	0.0186904543712973	0.0181153728679067	0.170355967047121	0.0177553218800057	0.179038142125198	0.0183656421971557	0.153699508019687	0.157988490859026	0.156826275484363	0.0171264112612026	0.0185814760928329	0.0180264387121075	0.287085886076235	0.0204861921311157	0.0163360301635945	0.196063674500404	0.0197898136232668	0.0185185785579521	0.363257048635009	0.0170906373220201
CREG2	0.0421459610401552	0.0163887324789177	0.042073080670979	0.0441033081173305	0.0420293044008327	0.0421014795429482	0.0178738519030307	0.0182242126179927	0.0420157291382945	0.0159415620937178	0.0176692959314554	0.0420014163657528	0.014469971241591	0.042073080670979	0.0161613906741296	0.0426126470683669	0.0420654470772483	0.0155274774161954	0.0419946145478048	0.0166654632393655	0.0138927297545786	0.0151239015140389	0.0125466522767904	0.0419946145478048	0.0420157291382945	0.014291457823628	0.0149114077761001	0.0420225167695636	0.0156709940454821	0.0209609974510167	0.0148531725491063	0.0421236501214204	0.0155466466026256	0.0420014163657528	0.0156890112408453	0.0420803274498006	0.0422419298619635	0.0424725800918635	0.0173851550648515	0.0134576924922523	0.0135578227681126	0.0419946145478048	0.0166486655280368	0.0158672169560771	0.0424131270609212	0.0144463308261598	0.0161498917772152	0.0420085727520237	0.0133669805571685
FLT4	0.391692770266804	0.354469181491232	0.359401012860074	0.344544575730804	0.338057515688184	0.36046214592797	0.365475515376481	0.366309241123418	0.309602656194891	0.369185418366938	0.366934799857041	0.328985632695319	0.359931842558018	0.363393360754225	0.352282493906487	0.340683068484792	0.399106274046157	0.350553255469035	0.327845789936973	0.358043109227107	0.365403235706056	0.359931842558018	0.364558569429602	0.285428837490624	0.318321713484892	0.34705635218411	0.359863536008358	0.367984300944309	0.357104325963909	0.348793531249317	0.362302676745317	0.360132258727002	0.354810262472307	0.373058985200663	0.379055591164917	0.377308844542096	0.374631263854792	0.379558319217607	0.350420256417761	0.370660379937001	0.355812171657625	0.289395476189132	0.367222174088207	0.35717124721029	0.387945831249454	0.360392906481759	0.359931842558018	0.3638748819966	0.383226192191888
ABCA12	0.0421459610401552	0.498493788563343	0.042073080670979	0.535111649915345	0.0420293044008327	0.0421014795429482	0.42905730132309	0.529022059421202	0.0420157291382945	0.558061378670714	0.52224831984639	0.0420014163657528	0.55035231142227	0.042073080670979	0.547292059683913	0.0426126470683669	0.0420654470772483	0.532366524090619	0.0419946145478048	0.580958406546948	0.487386043880419	0.463427178918899	0.538331356273198	0.0419946145478048	0.0420157291382945	0.583218772552597	0.469637653692234	0.0420225167695636	0.500726405744436	0.528618957421753	0.505869604275145	0.0421236501214204	0.575826565667323	0.0420014163657528	0.426996638230468	0.0420803274498006	0.0422419298619635	0.0424725800918635	0.566943535593222	0.462364534092561	0.46917732052171	0.0419946145478048	0.486450330339348	0.533552608156852	0.0424131270609212	0.580177221951519	0.574741217497597	0.0420085727520237	0.479292283800653
SMTNL1	0.0421459610401552	0.239244323112303	0.042073080670979	0.322981796387544	0.0420293044008327	0.0421014795429482	0.25617900060822	0.324225634588723	0.0420157291382945	0.332265979538316	0.458429339513237	0.0420014163657528	0.287559125260669	0.042073080670979	0.350685831099558	0.0426126470683669	0.0420654470772483	0.318933690793678	0.0419946145478048	0.284699339270908	0.359332584742647	0.36073339817532	0.272599686939631	0.0419946145478048	0.0420157291382945	0.304178547289301	0.304869727349191	0.0420225167695636	0.247053297787542	0.292258615203358	0.315779897561504	0.0421236501214204	0.289291473342422	0.0420014163657528	0.347695428720712	0.0420803274498006	0.0422419298619635	0.0424725800918635	0.362376111292443	0.249730141899922	0.276970937938494	0.0419946145478048	0.418424355172907	0.262197600013568	0.0424131270609212	0.297809557132209	0.221065397902009	0.0420085727520237	0.268018995403125
FOXF2	0.0421459610401552	0.038801444818119	0.042073080670979	0.0338179133680006	0.0420293044008327	0.0421014795429482	0.0445900787909837	0.0628951320659578	0.0420157291382945	0.0488180991071218	0.0671567321999095	0.0420014163657528	0.0471481383906573	0.042073080670979	0.0547531190062187	0.0426126470683669	0.0420654470772483	0.051831217062932	0.0419946145478048	0.0396813855309887	0.0522915258965035	0.0450042602681294	0.0369047550081572	0.0419946145478048	0.0420157291382945	0.0581152985665097	0.0492280428738992	0.0420225167695636	0.046128414179077	0.0588029002798974	0.0515067158699122	0.0421236501214204	0.0446506461665676	0.0420014163657528	0.042073080670979	0.0420803274498006	0.0422419298619635	0.0424725800918635	0.0559332451435808	0.0523821525130571	0.0378445719944953	0.0419946145478048	0.0524552257653984	0.0419878127298567	0.0424131270609212	0.0433285607327576	0.0397236703421565	0.0420085727520237	0.0465980563187712
MDS2	0.0421459610401552	0.23467964925935	0.042073080670979	0.246373900207815	0.0420293044008327	0.0421014795429482	0.235163041195462	0.105748760387599	0.0420157291382945	0.306839726943469	0.29488392477279	0.0420014163657528	0.269886268980073	0.042073080670979	0.2004956751648	0.0426126470683669	0.0420654470772483	0.245557699145698	0.0419946145478048	0.230083261383263	0.223786915916159	0.175002741249375	0.248437983507118	0.0419946145478048	0.0420157291382945	0.246917874251606	0.190282752716664	0.0420225167695636	0.226461704215478	0.122175490397784	0.147665512854564	0.0421236501214204	0.247375497081904	0.0420014163657528	0.232320873714212	0.0420803274498006	0.0422419298619635	0.0424725800918635	0.26038718529104	0.171383035852169	0.197220589550249	0.0419946145478048	0.294716882313168	0.248811049112021	0.0424131270609212	0.177762463042569	0.205373186006769	0.0420085727520237	0.235958266605548
DCDC2	0.397755399069475	0.0592842351445277	0.361548154433828	0.0758613479985186	0.321985569240856	0.28818573096773	0.0677557232891311	0.0444559637149758	0.317839271022743	0.0933933501025343	0.0997488633716826	0.295316229719978	0.082348978274493	0.273052590069542	0.0784166828793736	0.272406083093171	0.408726198724598	0.068532592865136	0.302074020431825	0.0811179216920774	0.0802191147457675	0.0709018983230043	0.0718808370313372	0.290513445304897	0.329294316176838	0.0686435796532228	0.0729853753367989	0.365403235706056	0.068282411371856	0.0580106782635079	0.0521723842221774	0.382020492691197	0.0792654498409482	0.36168504039118	0.0914942793066311	0.406148960086237	0.345887849010879	0.374844885486685	0.100069019255518	0.0533410334456777	0.0602083751797828	0.378338729892268	0.114874360015296	0.0909582732638734	0.437020481472649	0.0691436799059004	0.0581450566654012	0.305385463053383	0.0650435875488127
C2orf15	0.601763297567979	0.100853488539543	0.589132350873588	0.113929643261655	0.603010355470469	0.586957631776139	0.10759717192783	0.106187173743355	0.601207661465273	0.113364088023669	0.113646188599222	0.561771878910638	0.110267050528976	0.594883632538513	0.103669678261289	0.581627943360275	0.608537982524916	0.107285522639899	0.611791713303956	0.109641082184105	0.109449757818662	0.107661495292547	0.114479230222713	0.568023248151727	0.604010159501017	0.110460946126005	0.105440598401982	0.583218772552597	0.103979417042361	0.107367717210892	0.106371455832289	0.57421588081602	0.112501474154105	0.603154765161423	0.110329522534158	0.596788237178887	0.58845506754162	0.590475308495274	0.103958766743053	0.103060005144294	0.10224501703166	0.583747637079018	0.115963658402998	0.108082368782266	0.591008260739333	0.110417767538157	0.106187173743355	0.617282269537437	0.107872189643164
IRF4	0.307886935220707	0.0357380390771256	0.290672040139695	0.0303902546430449	0.245005795883552	0.274133780050203	0.036424555340453	0.0526317425240702	0.246554093173248	0.0289710714456547	0.0314775841902952	0.28201922435335	0.0379795101519086	0.268269076981404	0.0393296346452042	0.340619071404082	0.299588846932726	0.033516672720069	0.256275387123293	0.0321742478887752	0.0398779309972185	0.0415962408306709	0.0315610587781085	0.235566465837747	0.248343905951194	0.0294796918955239	0.0281037313097158	0.284962362408832	0.0295533599348963	0.0463804254793815	0.041610898013506	0.310782914227129	0.0346942441160598	0.268171789260023	0.0294515694858284	0.269545387213956	0.306135996890645	0.317654648438229	0.0308862625937257	0.0349530402077214	0.030351665224863	0.238485340177314	0.0277836234651467	0.035210189884486	0.311913547265296	0.039135271709176	0.0277199356027026	0.247419131221174	0.0304784857891153
ZDHHC11B	0.0421459610401552	0.412861325332671	0.042073080670979	0.402308840648013	0.0420293044008327	0.0421014795429482	0.402227286107542	0.424735808587694	0.0420157291382945	0.432095012256161	0.307066936841632	0.0420014163657528	0.407891642175847	0.042073080670979	0.369822625240341	0.0426126470683669	0.0420654470772483	0.423296831295609	0.0419946145478048	0.417041319084228	0.380080051137782	0.329423218435022	0.425817965622062	0.0419946145478048	0.0420157291382945	0.462262353792291	0.424285525288172	0.0420225167695636	0.358111028728447	0.357438811669513	0.362573067870114	0.0421236501214204	0.442847618616758	0.0420014163657528	0.327286731092911	0.0420803274498006	0.0422419298619635	0.0424725800918635	0.354608307818186	0.373988772271174	0.432095012256161	0.0419946145478048	0.336401276960772	0.405487187655913	0.0424131270609212	0.390765694196034	0.403191329979113	0.0420085727520237	0.365117787947612
ACBD7	0.0421459610401552	0.0709973275669072	0.042073080670979	0.0781949768906081	0.0420293044008327	0.0421014795429482	0.0801316863968823	0.073223754993192	0.0420157291382945	0.0759085825606481	0.0648014845965024	0.0420014163657528	0.0756952043492197	0.042073080670979	0.0723446393299564	0.0426126470683669	0.0420654470772483	0.0810103346151807	0.0419946145478048	0.0789510573229858	0.0672744634996154	0.0693319788564151	0.0832675121026686	0.0419946145478048	0.0420157291382945	0.0768619318933098	0.0687214261016328	0.0420225167695636	0.0802017335099163	0.0737536275976823	0.0721545755890239	0.0421236501214204	0.0724095407389767	0.0420014163657528	0.0786056131279659	0.0420803274498006	0.0422419298619635	0.0424725800918635	0.0693319788564151	0.0743237194321115	0.0736878695547893	0.0419946145478048	0.0738027164316105	0.0691119271886586	0.0424131270609212	0.0757449388803276	0.0713690277622731	0.0420085727520237	0.0731750232350327
AL139099.2	0.301897820575422	0.0175083084139062	0.14574986080806	0.0181402237819764	0.320885515984514	0.289184903172775	0.016807885265347	0.0195034562448362	0.248903826322171	0.0169643407267074	0.0201302493836958	0.272756572943959	0.0179919316835556	0.304123012400918	0.0227588042236261	0.284748300812717	0.314829112214356	0.0223355302758897	0.291259744204305	0.0207590863982049	0.0184183424843587	0.0181847909995496	0.0154747121045576	0.278696931440961	0.331195222938522	0.023719371987615	0.0186334527208978	0.33437229021186	0.0200763956332409	0.0169109994820624	0.0170070090158471	0.302183851124574	0.0174008724315637	0.260294737045424	0.0199672432054065	0.264887150790813	0.296816545071587	0.382324070090079	0.0171058890593139	0.0175428379249158	0.0203558595642487	0.267880913444359	0.0195127592711602	0.0178886552546377	0.28641251805547	0.0170018102863742	0.0165368198450816	0.353861264980497	0.0201397290594318
KLRC4-KLRK1	0.0421459610401552	0.69720889114121	0.042073080670979	0.787164282034433	0.0420293044008327	0.0421014795429482	0.72794431643349	0.811066025342383	0.0420157291382945	0.625332693018792	0.493431871577245	0.0420014163657528	0.723517848035097	0.042073080670979	0.673008392788741	0.0426126470683669	0.0420654470772483	0.684642566881766	0.0419946145478048	0.728280927789832	0.686400985919182	0.705640614435175	0.640266857816859	0.0419946145478048	0.0420157291382945	0.725664843478541	0.627338774861911	0.0420225167695636	0.731277092244781	0.725664843478541	0.870212216374114	0.0421236501214204	0.586818110426459	0.0420014163657528	0.544358804549117	0.0420803274498006	0.0422419298619635	0.0424725800918635	0.534852485203163	0.771599422797965	0.727436185505314	0.0419946145478048	0.441777448433853	0.549276832761351	0.0424131270609212	0.673261486209711	0.779548356325511	0.0420085727520237	0.6382565118298
ADCY8	0.0421459610401552	0.0301209271656433	0.042073080670979	0.0254957621388021	0.0420293044008327	0.0421014795429482	0.0337147671873061	0.0365523329254974	0.0420157291382945	0.0392744369589746	0.0521871891854306	0.0420014163657528	0.0378716379888837	0.042073080670979	0.0301396434553096	0.0426126470683669	0.0420654470772483	0.0320699740863149	0.0419946145478048	0.0305260504698488	0.0310509550803192	0.0303125498845526	0.0350368698468195	0.0419946145478048	0.0420157291382945	0.0307015587545727	0.034729868338117	0.0420225167695636	0.0261132832451938	0.0367483268405546	0.0314262602975369	0.0421236501214204	0.0412347054678715	0.0420014163657528	0.0322821032181039	0.0420803274498006	0.0422419298619635	0.0424725800918635	0.0478423271384397	0.0271250637113634	0.0288325184953464	0.0419946145478048	0.0477406470940316	0.0329436972083587	0.0424131270609212	0.0304283873326651	0.0275275966160168	0.0420085727520237	0.0276637749019555
PECAM1	0.793169816367359	0	0.795953133017137	0	0.768428304356042	0.766094193905406	0	0	0.760781086052439	0	0	0.759430275831735	0	0.774591600272524	0	0.809647938627271	0.817763115926353	0	0.78319071416889	0	0	0	0	0.753593355909265	0.787008679383141	0	0	0.810910688956226	0	0	0	0.776111807533333	0	0.764433754929023	0	0.78236495459704	0.808597167172851	0.770238073890403	0	0	0	0.769067733101138	0	0	0.752259461063602	0	0	0.789978476629754	0
GATA3-AS1	0.0421459610401552	0.08638464884061	0.042073080670979	0.113975671762449	0.0420293044008327	0.0421014795429482	0.111659367973438	0.0350487065341801	0.0420157291382945	0.123942982046693	0.122434831730386	0.0420014163657528	0.110738052880314	0.042073080670979	0.107554604553703	0.0426126470683669	0.0420654470772483	0.111726313885188	0.0419946145478048	0.10314366390836	0.0643444203384571	0.0685014824733532	0.131839783947014	0.0419946145478048	0.0420157291382945	0.106371455832289	0.108146821909583	0.0420225167695636	0.109621152683423	0.0705439333061168	0.0666504552816537	0.0421236501214204	0.107367717210892	0.0420014163657528	0.0740970440010833	0.0420803274498006	0.0422419298619635	0.0424725800918635	0.111292624464152	0.0802542482786661	0.102345916975618	0.0419946145478048	0.171484596447101	0.0974802845775986	0.0424131270609212	0.07997493944972	0.0900382004508013	0.0420085727520237	0.109340298124284
STX1B	0.477688701758671	0.116302447035581	0.448806466507823	0.120543827514569	0.434856654785889	0.450519926549554	0.121391253916699	0.134101605891799	0.448806466507823	0.129826947437125	0.11964975105656	0.421537586862498	0.119693769362428	0.450519926549554	0.13200600813827	0.482923030228238	0.51227445723881	0.121294184634492	0.511628201260898	0.118164792568331	0.121818483227237	0.119851789408951	0.112300528223233	0.434577962541618	0.460445117141658	0.114874360015296	0.110931077938602	0.476113413633442	0.120990681016732	0.145350876008449	0.13082123125995	0.464833797440477	0.121794769145048	0.490723960514969	0.136609117164737	0.465801670588171	0.467878749694802	0.467115304069084	0.117611234584783	0.124871216558008	0.127879343784535	0.409705714546743	0.119426371489409	0.118738290951814	0.439882010217649	0.126852643872734	0.119314553621119	0.468854456314284	0.120920890803269
PTH1R	0.0421459610401552	0.167765241879053	0.042073080670979	0.16815414229875	0.0420293044008327	0.0421014795429482	0.173783434490885	0.158903573838003	0.0420157291382945	0.180791564371974	0.191563199790665	0.0420014163657528	0.165747623101786	0.042073080670979	0.181802872287924	0.0426126470683669	0.0420654470772483	0.167962049461314	0.0419946145478048	0.160362625612933	0.173587999835416	0.174698831682597	0.173751331943599	0.0419946145478048	0.0420157291382945	0.171050721195753	0.163665186642349	0.0420225167695636	0.151473669887399	0.168090678094353	0.167732194858295	0.0421236501214204	0.17941201356386	0.0420014163657528	0.177052070669539	0.0420803274498006	0.0422419298619635	0.0424725800918635	0.170485159769389	0.169694366142912	0.154905254489298	0.0419946145478048	0.200575225308869	0.174325033763478	0.0424131270609212	0.177392103144426	0.165017280341183	0.0420085727520237	0.173254369462336
MYH15	0.0421459610401552	0	0.042073080670979	0	0.0420293044008327	0.0421014795429482	0	0	0.0420157291382945	0	0	0.0420014163657528	0	0.042073080670979	0	0.0426126470683669	0.0420654470772483	0	0.0419946145478048	0	0	0	0	0.0419946145478048	0.0420157291382945	0	0	0.0420225167695636	0	0	0	0.0421236501214204	0	0.0420014163657528	0	0.0420803274498006	0.0422419298619635	0.0424725800918635	0	0	0	0.0419946145478048	0	0	0.0424131270609212	0	0	0.0420085727520237	0
FTCD	0.0421459610401552	0.304294627659729	0.042073080670979	0.310306814028459	0.0420293044008327	0.0421014795429482	0.315354546527277	0.425817965622062	0.0420157291382945	0.350027546756152	0.477246002131981	0.0420014163657528	0.300420058959705	0.042073080670979	0.355216606887292	0.0426126470683669	0.0420654470772483	0.357571862628834	0.0419946145478048	0.338825260860797	0.450318495226172	0.485154377941313	0.31441526053622	0.0419946145478048	0.0420157291382945	0.320212638006679	0.33271066579245	0.0420225167695636	0.31741479249257	0.378194296820118	0.414713903897566	0.0421236501214204	0.319540517779933	0.0420014163657528	0.410524447852589	0.0420803274498006	0.0422419298619635	0.0424725800918635	0.364425698127607	0.320033184446207	0.29565253957361	0.0419946145478048	0.484679061718101	0.319114413939735	0.0424131270609212	0.354539682979058	0.294274964694284	0.0420085727520237	0.329684182893147
COL4A1	0.499856627188809	0.0906980886338331	0.458845091410727	0.0977135736650149	0.485856522095011	0.51110125350131	0.0964500698453517	0.0836785075718049	0.514592752810426	0.0963726771459126	0.0994256405478846	0.490966191188926	0.0964124736236624	0.502856857883019	0.0946537858589803	0.461411566059343	0.473747235747509	0.0970009812893683	0.49172347206011	0.0993462599586546	0.0782651275629547	0.0772464768397388	0.0961577834300122	0.459273627722829	0.481851986550973	0.103937663623759	0.100592165228431	0.467115304069084	0.0996669113749763	0.0873200109066914	0.0851105391260476	0.456449754934798	0.095960508680893	0.459056271440622	0.101117559365018	0.509447855286284	0.475876805889386	0.217002858021473	0.094384971717872	0.10226579692463	0.0958250751676307	0.462262353792291	0.0995850176934471	0.095339837936332	0.464299182364511	0.0877687107707875	0.0877687107707875	0.497236711352103	0.0971747830160385
EDN3	0.158932567654772	0.0370862348067948	0.13839767632848	0.034868202600116	0.142135542053685	0.139736419808912	0.0480228380910006	0.0449028709791657	0.155683824171115	0.0509133323932759	0.0549926345114354	0.15592343955101	0.0446506461665676	0.133580916208248	0.0379940032549784	0.21200415107506	0.189244690417026	0.04204358555737	0.143399562246041	0.0435165279524814	0.0418863462570786	0.0423527011713963	0.0465980563187712	0.232320873714212	0.132487758461235	0.0420578134835175	0.0415526310984369	0.315592298945759	0.0397935824058587	0.0464103092818249	0.0411191221762335	0.164324650507751	0.0465831676186755	0.435046371342169	0.0496104322187491	0.176848885889519	0.138162027322329	0.148189531187207	0.0568080952702273	0.0374816538997422	0.0364886869120311	0.244687871128773	0.0562736423478188	0.0413221625424923	0.274034398657442	0.0422492999918946	0.0377897889923979	0.132838545133786	0.038418425539337
NMI	0.381647026925329	0.17550900294345	0.407978093219086	0.166396291754872	0.415398124977072	0.367910982513082	0.153819854127613	0.130324310495481	0.388545872022176	0.114938925409744	0.0912864108474946	0.397986031639921	0.148714109758874	0.434577962541618	0.121674694314707	0.397443139853279	0.430792819509228	0.152632303908224	0.342545929524499	0.187947556487358	0.117085274095957	0.144575271524731	0.156734539682098	0.345887849010879	0.371010175236722	0.164920014092476	0.160138235291798	0.380154126537214	0.162383501093387	0.149622952594277	0.157374344541468	0.400785543257061	0.143684475299292	0.352414396779191	0.120706704099276	0.411184667436169	0.435875396585423	0.413859133444625	0.104099850301681	0.164515453447623	0.147695706632697	0.353861264980497	0.0977135736650149	0.16200907393029	0.41110297470031	0.166460833153653	0.16877135954053	0.370312543222138	0.163697084247898
RAC2	0.495262764507041	0.139471212068288	0.473516633515271	0.146644318375457	0.480571801672464	0.497620348408192	0.159268522088096	0.127013323831712	0.473747235747509	0.12259944698469	0.110547174433862	0.390610145794087	0.1448959269816	0.478486177415861	0.130040038120488	0.456342541708607	0.542892167824212	0.150120707697565	0.504856989016789	0.146963762694523	0.137539940076383	0.13299514648833	0.140531655609867	0.435688604881082	0.442749807517235	0.136377347486058	0.122792713031347	0.450013872250231	0.146384405740087	0.153458967721674	0.134101605891799	0.461196458904297	0.145951044443577	0.458321027579723	0.11196199672998	0.452025851054644	0.483736953867461	0.429325310610216	0.103792458447567	0.141497609299749	0.141557129816693	0.432376340919764	0.0985929853408899	0.146846792362122	0.470724106990756	0.151916378804542	0.16219548528485	0.502115830062176	0.124776908022049
CACNG8	0.0421459610401552	0.139675115256473	0.042073080670979	0.137852034668167	0.0420293044008327	0.0421014795429482	0.15780523816762	0.146036913485283	0.0420157291382945	0.170848962890221	0.189889114543716	0.0420014163657528	0.143485888152887	0.042073080670979	0.169430301208135	0.0426126470683669	0.0420654470772483	0.155741390756648	0.0419946145478048	0.144052170155717	0.134222072768068	0.130756371072436	0.149978015330394	0.0419946145478048	0.0420157291382945	0.154782712423585	0.186482198558129	0.0420225167695636	0.141786660231323	0.188241426016298	0.144081148368882	0.0421236501214204	0.152689819082218	0.0420014163657528	0.171791478931721	0.0420803274498006	0.0422419298619635	0.0424725800918635	0.19145385196724	0.147635579125881	0.142768831983094	0.0419946145478048	0.188168493309868	0.166655530482229	0.0424131270609212	0.142624523409608	0.12186358693891	0.0420085727520237	0.13918508704558
SRL	0.0421459610401552	0.763126496760944	0.042073080670979	0.853539153284381	0.0420293044008327	0.0421014795429482	0.722222392456405	0.701223882512703	0.0420157291382945	0.664186285822835	0.745070198945719	0.0420014163657528	0.676862824317972	0.042073080670979	0.763600811523917	0.0426126470683669	0.0420654470772483	0.739424619740635	0.0419946145478048	0.712704808247503	0.721747594737248	0.713492117092609	0.806213567932924	0.0419946145478048	0.0420157291382945	0.76626568758454	0.782207935382156	0.0420225167695636	0.787323548812231	0.642568425682662	0.756263514854086	0.0421236501214204	0.697072442056063	0.0420014163657528	0.783544264967497	0.0420803274498006	0.0422419298619635	0.0424725800918635	0.706727729543337	0.706565333266283	0.871094243303576	0.0419946145478048	0.688433092112604	0.738600156400561	0.0424131270609212	0.703044513102866	0.687620283034962	0.0420085727520237	0.758759100013689
LIPA	0.238441466072982	0.018070946480853	0.27692175296569	0.018070946480853	0.235385474811594	0.198099766462234	0.0173445247260512	0.0191150622824078	0.222381469350592	0.0162729239231103	0.0144304339474889	0.213988942099687	0.0172730773426634	0.214308802996196	0.0155016231605509	0.290943887187244	0.294325779882841	0.0179175224991378	0.220772556370509	0.0157199441760522	0.0139575758370611	0.0170176605912329	0.0182046530327795	0.193811161229514	0.210140683022594	0.0185280976721766	0.0169322465796608	0.247053297787542	0.0169588511670325	0.0153151221628241	0.0173197913664707	0.274580160498071	0.0156452942999883	0.23749986485858	0.0183795924189656	0.224762685782453	0.277662140513981	0.202810071562439	0.0158795638658686	0.0179221472308042	0.0335058516821075	0.211127303493683	0.0187909469714749	0.018145231478506	0.284598452079272	0.0158365165250094	0.0149914492487405	0.218769545095699	0.0193521123732788
LGALS17A	0.456136318467832	0.280943363588972	0.429325310610216	0.292420091865666	0.393949412741724	0.410364181301493	0.290457555293697	0.324912066994327	0.339524468890777	0.282995666362734	0.295203698102833	0.357910419267111	0.26905333369467	0.43930244323946	0.293551964670241	0.407226247803012	0.4539569911425	0.286922887165324	0.350027546756152	0.284962362408832	0.315177923499417	0.323362183323803	0.284853218770965	0.345124580314797	0.424825874334123	0.294436698096863	0.294380502078511	0.422679998152066	0.283665822719812	0.315654670000094	0.321614078868424	0.427172175224287	0.295984588452939	0.401030187070656	0.293177852054766	0.458635109756096	0.448707753032085	0.488586633717337	0.300987813130288	0.304983977800329	0.274931323945619	0.339906592116252	0.272552504620669	0.280076163675263	0.414968020067497	0.30521308859281	0.278206466890665	0.448806466507823	0.298804018264654
FER1L6	0.0421459610401552	0	0.042073080670979	0	0.0420293044008327	0.0421014795429482	0	0	0.0420157291382945	0	0	0.0420014163657528	0	0.042073080670979	0	0.0426126470683669	0.0420654470772483	0	0.0419946145478048	0	0	0	0	0.0419946145478048	0.0420157291382945	0	0	0.0420225167695636	0	0	0	0.0421236501214204	0	0.0420014163657528	0	0.0420803274498006	0.0422419298619635	0.0424725800918635	0	0	0	0.0419946145478048	0	0	0.0424131270609212	0	0	0.0420085727520237	0
CHRNA6	0.768904618021208	0.281091432802815	0.789475640318173	0.315592298945759	0.802934851190868	0.743881957015262	0.281252169305746	0.304983977800329	0.75258555181176	0.253318386811765	0.266654971811639	0.774421491865787	0.250941844862184	0.779064935532613	0.304123012400918	0.809196404706913	0.773274639745457	0.291044603441779	0.729617637852938	0.294990998169921	0.233618933754212	0.23578386025264	0.265761120414862	0.722080235601535	0.763438906176907	0.288502056043833	0.255364395163364	0.789978476629754	0.281510126671827	0.303949598796906	0.287401546165335	0.743234243839833	0.274185296668627	0.692344193449997	0.244055212339949	0.649600682294619	0.78469255266962	0.822702217823433	0.20198028652612	0.304004612038883	0.293287869776379	0.74436640805094	0.246827118496521	0.292633109190013	0.634362594314279	0.297144905769658	0.283878476131251	0.788643948133189	0.324100638470856
LHFPL2	0.0421459610401552	0.188773772303309	0.042073080670979	0.195311702450305	0.0420293044008327	0.0421014795429482	0.192290373504641	0.231699154674632	0.0420157291382945	0.204328358735205	0.200189579184413	0.0420014163657528	0.200074303005023	0.042073080670979	0.200575225308869	0.0426126470683669	0.0420654470772483	0.20205869289451	0.0419946145478048	0.198171685000658	0.185226163339727	0.190679693438482	0.201237870373761	0.0419946145478048	0.0420157291382945	0.200774079550534	0.195129436647881	0.0420225167695636	0.191346751003996	0.200615536356498	0.208350342800927	0.0421236501214204	0.198469435299096	0.0420014163657528	0.203193738182421	0.0420803274498006	0.0422419298619635	0.0424725800918635	0.199416708976492	0.196134316005387	0.195349943149175	0.0419946145478048	0.196695870226009	0.199727495701755	0.0424131270609212	0.196617830179884	0.182433486349736	0.0420085727520237	0.200536484944762
FGG	0.913254144396919	0.526491753325152	0.904945127493473	0.472622712341704	0.846006565640116	0.900163245349093	0.503350059604072	0.571992954970131	0.875689950990836	0.578605570306776	0.574090552081828	0.846996906719398	0.582290967333738	0.887974220833067	0.523682078152282	0.868832456415135	0.830142797839135	0.582685760095244	0.889827019840459	0.549679813716839	0.583218772552597	0.553159772755113	0.502115830062176	0.838255843890185	0.894997463677805	0.51047437526552	0.478937828256365	0.857726661221101	0.501224712589728	0.570267932135845	0.545152251790765	0.902707229668391	0.458123617569528	0.851220194645747	0.47988422558175	0.852444148428913	0.905377345375327	0.892300390320766	0.519091522290931	0.462048786295402	0.456136318467832	0.880216871524155	0.532633381274087	0.525561616836037	0.869822152589289	0.561642061505053	0.542216478885415	0.908222023198501	0.434129574394706
SLC16A3	0.736610082131202	0.265961813938526	0.764257634976319	0.243512189490298	0.758759100013689	0.746692865012486	0.249450175399542	0.219186477620057	0.749246561359898	0.222381469350592	0.223744679499479	0.772611663815274	0.244284341024842	0.789978476629754	0.263754382513382	0.769409358594696	0.757945969698477	0.266951439308941	0.737603466870183	0.234326189455168	0.214474487313878	0.217344694557897	0.226205800522707	0.713015733213384	0.763600811523917	0.230559112166165	0.233135879513342	0.763277316376804	0.237635290869423	0.276276740333577	0.285014090704191	0.761779827325328	0.251605835527311	0.610770006932987	0.237412517311862	0.739585329998566	0.761612536205907	0.779715683505924	0.21357177311359	0.262769637816112	0.241543891634381	0.733423981578889	0.195983518629813	0.238305207924279	0.744902571981017	0.255555663681248	0.246373900207815	0.735078277108977	0.242207032190065
LINC01237	0.0421459610401552	0.317294707648542	0.042073080670979	0.316145723695241	0.0420293044008327	0.0421014795429482	0.306421919408983	0.286154621101263	0.0420157291382945	0.314654991705839	0.290730320230832	0.0420014163657528	0.31108066609807	0.042073080670979	0.298081434477119	0.0426126470683669	0.0420654470772483	0.310956069604752	0.0419946145478048	0.304869727349191	0.282480582164836	0.282682903773636	0.306538391476543	0.0419946145478048	0.0420157291382945	0.310423802972488	0.292961982836375	0.0420225167695636	0.30712733376724	0.28594740024064	0.280635134343173	0.0421236501214204	0.303435268213494	0.0420014163657528	0.283665822719812	0.0420803274498006	0.0422419298619635	0.0424725800918635	0.310009664301672	0.304869727349191	0.300032202610442	0.0419946145478048	0.295427482642365	0.317046367759291	0.0424131270609212	0.286668894653557	0.306310777021269	0.0420085727520237	0.305443012105587
ACKR3	0.424110451191785	0.043031156868267	0.373623049187047	0.0303323528209653	0.326786767933758	0.452025851054644	0.0468794751068993	0.0422947557303484	0.36736401081238	0.0523964553825651	0.0351340005793339	0.311791258380144	0.041945813101925	0.342026649134451	0.0356759765705907	0.489300776996579	0.345499507781609	0.0302637118854995	0.351408872214279	0.0347880909970792	0.0357750864525772	0.0410190371625189	0.0507346610715746	0.286922887165324	0.353531362496464	0.0382151404262006	0.0426466073354267	0.313643935115092	0.0310812227427552	0.0424131270609212	0.0493134227188794	0.4245503845549	0.0621803418402239	0.34460586359236	0.0483572832615149	0.388924921997036	0.382920925052124	0.506763288457129	0.0436308058066804	0.0408218768285772	0.034740696520588	0.345438532101397	0.0392301756175747	0.0553929024139093	0.532633381274087	0.0400920139674217	0.0449883165949435	0.329166587557032	0.0371763953814324
KRTDAP	0.860092028374735	0.445862884819505	0.812318159521822	0.455195347747303	0.849076590268816	0.81715263787865	0.465582350146602	0.473516633515271	0.836113094600041	0.43835087191196	0.462364534092561	0.805596357936405	0.428781828572814	0.829688216207652	0.458532839496757	0.80980677517698	0.856528632276536	0.458123617569528	0.8117100778152	0.451130355554275	0.515879163902065	0.492958137009537	0.453236109429552	0.814989140611237	0.824655781950043	0.454680846158104	0.47474613784894	0.845720908724952	0.45802001541485	0.447817968580959	0.464299182364511	0.860471944785797	0.452434097123267	0.791103658321787	0.450727302466581	0.856801097331022	0.842780124013329	0.840691385657925	0.456238453143394	0.46055602610353	0.442259021828114	0.810278784861368	0.433945313012759	0.416695918095499	0.848496690764653	0.46590901208656	0.466231511306811	0.84501463418182	0.456557131574503
MMP17	0.802776809258398	0.344867396457196	0.705334309515385	0.350229944637355	0.778258919321899	0.80980677517698	0.354810262472307	0.32672007262187	0.780740154420704	0.35334017244335	0.337676212200515	0.746531009284618	0.347566136088561	0.752749746986374	0.341761860782508	0.843762260106417	0.748043289037145	0.338243712531879	0.776961769566886	0.350289797287304	0.34460586359236	0.335200460080248	0.356838592528949	0.755586643449337	0.792364448452766	0.338057515688184	0.345627348533246	0.768258815297349	0.344740450004583	0.333991674324708	0.334501657865494	0.822250379193336	0.349506313393437	0.848097128250574	0.334830563026732	0.799157734189345	0.808891153066188	0.763926149972927	0.339656332592842	0.34362864861832	0.346082563476417	0.766429224363404	0.351809117498772	0.351342584244426	0.837692196355422	0.341635971105723	0.353531362496464	0.754926506675254	0.345124580314797
AGER	0.853404748746721	0.446158629130758	0.848784072247117	0.432376340919764	0.833255649963026	0.867058565317275	0.43911079962727	0.478256341079161	0.826912157916442	0.462364534092561	0.466447214824132	0.836837680457405	0.45499038364797	0.842502233110439	0.450318495226172	0.854080020528281	0.860224546089184	0.453653015379313	0.848647844685764	0.447619829754279	0.452537764116862	0.458635109756096	0.439495237416378	0.865424799146931	0.83740346055197	0.461515963782513	0.472181300542758	0.858649738993736	0.452935801098977	0.467443021536684	0.452229181717504	0.870212216374114	0.447817968580959	0.873461956672191	0.482684387219177	0.8372558369709	0.855585254061828	0.858374786741407	0.502115830062176	0.460662697137963	0.459162146392523	0.847823198401619	0.462153054120931	0.44791884027033	0.859830439244728	0.460021773056804	0.451234341327558	0.822547153418632	0.452830613745999
AC130469.1	0.403591099604736	0.0998099478836726	0.397986031639921	0.0941730406399602	0.496255938547035	0.452537764116862	0.0960972849737381	0.112389963627422	0.446835705325208	0.0866755200988027	0.07468437237836	0.419632223414611	0.115273462138539	0.461834480850589	0.0761399543791978	0.434577962541618	0.387495145576254	0.079627919104995	0.446255429951953	0.0942699802745173	0.0995248606894308	0.105191981025385	0.0945961245527458	0.393569349113918	0.408482580690167	0.0812767571449538	0.0773674416944687	0.431161821379368	0.0995248606894308	0.118485729713041	0.100127517501565	0.417644965860354	0.0923833222554301	0.392002075811557	0.071817374229608	0.402707337382875	0.463427178918899	0.462577168685575	0.0830877650462862	0.106187173743355	0.0773674416944687	0.421189585131497	0.0589216784794337	0.103205134749492	0.385610808053023	0.0938728916497879	0.108275200745469	0.419288051089425	0.0836239454350491
ENPP6	0.664186285822835	0.524624451930685	0.665627546552815	0.476682297204334	0.697810287782875	0.674003336126027	0.52421447432898	0.721106505402078	0.651132609157344	0.52197585551299	0.628934895560006	0.644550942648278	0.493069538750624	0.650589924914857	0.583747637079018	0.635375627800075	0.656569751078962	0.531560559615831	0.655360524523811	0.490966191188926	0.556457838680032	0.595421077475215	0.510853396225339	0.697810287782875	0.66233193690561	0.508298078078097	0.571596679806707	0.64054596016482	0.532366524090619	0.647604656980025	0.678813164037185	0.684376942156215	0.546221594354911	0.702126002503708	0.626903458743885	0.681476191819165	0.62344709369861	0.755943608157861	0.581226887440074	0.542216478885415	0.488830858570187	0.657371135582907	0.53981252021822	0.497620348408192	0.68318078866282	0.564437970738729	0.463759288160234	0.660345038405021	0.506367935011349
DLG2	0.595561356863901	0.246554093173248	0.595561356863901	0.272203150595772	0.58149339361635	0.599407030963157	0.252887920480554	0.22089804038794	0.605441901576956	0.254549759197714	0.246507388492511	0.579795363777496	0.255364395163364	0.606273401890593	0.242699159596405	0.571070932131158	0.617133965220791	0.251181859518257	0.586423373540361	0.255508308016943	0.228376620813129	0.228246604755457	0.255319368528451	0.568938704640557	0.591935629035689	0.261176736538511	0.256570054054967	0.581226887440074	0.245829981335416	0.223193429142569	0.223280745552204	0.569879020030222	0.248154881028978	0.592472041791044	0.256036348587952	0.587634675941036	0.572260886182386	0.574873576051623	0.253079020049476	0.254405878272325	0.253364573969751	0.590339331856519	0.261225883998966	0.260934324269911	0.624156269166845	0.239683270717781	0.245512928105139	0.605007885040618	0.260340775768003
ENHO	0.0421459610401552	0.0911514027462662	0.042073080670979	0.102023421172603	0.0420293044008327	0.0421014795429482	0.100248533985955	0.08567596454959	0.0420157291382945	0.093237920982752	0.0885426471307375	0.0420014163657528	0.102546652287843	0.042073080670979	0.102546652287843	0.0426126470683669	0.0420654470772483	0.0977135736650149	0.0419946145478048	0.0965483201401094	0.0895980471360466	0.0886205625444195	0.0969039316310699	0.0419946145478048	0.0420157291382945	0.0957278181953437	0.0944026768020409	0.0420225167695636	0.0935627725453747	0.0888037152214501	0.0824925474776162	0.0421236501214204	0.0945562421998034	0.0420014163657528	0.0909960668037839	0.0420803274498006	0.0422419298619635	0.0424725800918635	0.0887843877326062	0.0940240540793398	0.0907732199617226	0.0419946145478048	0.0939301607692483	0.0955520122280136	0.0424131270609212	0.091131383022368	0.0962182304041757	0.0420085727520237	0.101457808693277
DEPDC1	0.195349943149175	0.0772824993178944	0.19414508878221	0.0823848778201179	0.177427668925145	0.238659165723945	0.0780934710555122	0.0795441093766263	0.184587329652817	0.0788465625443184	0.0753457537871067	0.240675959440928	0.0837699647190967	0.183533206977779	0.0790034020372518	0.188090950642637	0.209077097046888	0.0788294302584237	0.185188673664985	0.0785717356664914	0.0786056131279659	0.0720090863892862	0.0806063840847132	0.207934154364194	0.20640589550934	0.0835161308728061	0.0786232570082856	0.238081054839179	0.0794753369174933	0.0777402531666621	0.0743718149163778	0.178729553601324	0.0803061525936044	0.21793767862905	0.0796987486912399	0.24058792747676	0.181418003026094	0.182964026492451	0.0773674416944687	0.0852369095352424	0.0805169000904047	0.234765997429368	0.0778767643910044	0.0762413252988027	0.188310712290422	0.0832852548005851	0.0767433462663256	0.183923665845053	0.0795266602928587
S100A14	0.749070994732028	0.337098716586244	0.719621768768932	0.413946678903359	0.703195994674731	0.728451580871805	0.384858180723662	0.279828610803159	0.772611663815274	0.321548285707717	0.337868598751182	0.713811627903198	0.369185418366938	0.687345616052783	0.309011896341871	0.697953069541455	0.731277092244781	0.329550795531621	0.730792288687733	0.318146445063022	0.361345188710011	0.277516207198181	0.363535037465719	0.739088193226291	0.719301178329436	0.340619071404082	0.375200362650074	0.693069249054002	0.338958174146269	0.328475752722681	0.332967800241776	0.690691875338232	0.345124580314797	0.770071686897771	0.318379107425494	0.74436640805094	0.699424180152401	0.685038961928569	0.384858180723662	0.271904284540475	0.373623049187047	0.762116804103114	0.384258469062978	0.362920546153067	0.741395403675064	0.286051047225478	0.38719573817034	0.764257634976319	0.397207851587544
ENAM	0.0421459610401552	0.357038661718937	0.042073080670979	0.341186700797667	0.0420293044008327	0.0421014795429482	0.363393360754225	0.637099053951284	0.0420157291382945	0.297365082373796	0.306721491651002	0.0420014163657528	0.343055087611731	0.042073080670979	0.431161821379368	0.0426126470683669	0.0420654470772483	0.371291027999952	0.0419946145478048	0.373623049187047	0.378053613529619	0.428144366618684	0.291461278025587	0.0419946145478048	0.0420157291382945	0.41044172051434	0.343500186161452	0.0420225167695636	0.439592362983885	0.606826149661875	0.582951383024919	0.0421236501214204	0.364492632434748	0.0420014163657528	0.432656174120322	0.0420803274498006	0.0422419298619635	0.0424725800918635	0.277467468324752	0.456769730445176	0.35194035402859	0.0419946145478048	0.253791425229722	0.429783244153632	0.0424131270609212	0.457914865491223	0.405316279575543	0.0420085727520237	0.349506313393437
MFSD3	0.157618778902334	0.0610055371453921	0.150946760401891	0.0589659877091143	0.278939646362689	0.147955302967224	0.0642521320173869	0.0725220633401408	0.13944220453094	0.060575611752922	0.0670936802283284	0.154569060466795	0.0621803418402239	0.137248396121514	0.0667865843688811	0.186875756762212	0.203858415015251	0.0618964661143288	0.185612679791308	0.0619572278939209	0.0700387244998949	0.0682346206191589	0.0666204149112319	0.189314576414096	0.206322053936512	0.0601636706465179	0.0579517151440839	0.19215004495163	0.0602963087039833	0.0801844144604673	0.0725681085590546	0.161361044863481	0.0613075584353327	0.143311764439955	0.065535193772814	0.139616999509107	0.148568530521857	0.187089014514988	0.061422906557514	0.0680620412844147	0.0570907706662586	0.168805575682941	0.0607806446767684	0.0615516474697539	0.141017244352937	0.0753968466978328	0.0592055497700969	0.153397121517222	0.0579967618333299
REEP4	0.140221300778549	0.0348924805029421	0.156196313388173	0.0366434261099515	0.141642349407254	0.237993346706799	0.0380476231889718	0.0252918595074533	0.165240047968128	0.038994051392233	0.0285765401767162	0.156554909475037	0.0382548790520774	0.135674137795211	0.0307981087007695	0.148477809672185	0.172159479287884	0.0315401500288131	0.149714605773442	0.0339681540649799	0.023732078915721	0.0263010715339339	0.0384051127717217	0.189137280225674	0.143054937126732	0.0401485150255913	0.0349764907417387	0.14050255499363	0.0348804747831358	0.0275437565085181	0.0216257833504973	0.151063211325586	0.0324429626095551	0.141671452754339	0.0292988029252991	0.14810379359859	0.144807022320619	0.162947636244929	0.0387885987064027	0.0289190493767004	0.0358497337813794	0.149213230696191	0.0375902804506806	0.0326913863795711	0.152891111565471	0.032206618423547	0.0407792755591453	0.163045215441459	0.0329326446278652
MARCO	0.799303386396657	0.478029456472973	0.823156756006953	0.460876855337447	0.802166138780851	0.814205674822274	0.469959303665076	0.49997865799591	0.789296230705321	0.421972094367714	0.426451825658163	0.813569945787608	0.462262353792291	0.788304075787338	0.460876855337447	0.777275103138432	0.81669206414317	0.476790093161305	0.768258815297349	0.471730711868353	0.479646875893669	0.460445117141658	0.445481917533159	0.779064935532613	0.786349177625496	0.44245507848221	0.441300975378116	0.804479850217997	0.48786597289022	0.468748976819575	0.4879927727702	0.765260556097844	0.45802001541485	0.734427655850482	0.399992558416348	0.782702975480055	0.769570854610862	0.738763613046263	0.420931696553936	0.525561616836037	0.476454785378853	0.747876815763664	0.410284917027633	0.464083436758459	0.761612536205907	0.489422146847204	0.475205170785606	0.814831392148247	0.43844573667255
HEPACAM2	0.0421459610401552	0.440740046509252	0.042073080670979	0.453653015379313	0.0420293044008327	0.0421014795429482	0.490608188624055	0.431448216016123	0.0420157291382945	0.47474613784894	0.468854456314284	0.0420014163657528	0.454164419352604	0.042073080670979	0.444220915039402	0.0426126470683669	0.0420654470772483	0.481618107340868	0.0419946145478048	0.44693538966531	0.448707753032085	0.472840304255152	0.45602699443238	0.0419946145478048	0.0420157291382945	0.521198419692886	0.511628201260898	0.0420225167695636	0.450727302466581	0.438727152267225	0.481144253175694	0.0421236501214204	0.438727152267225	0.0420014163657528	0.493671338485012	0.0420803274498006	0.0422419298619635	0.0424725800918635	0.468103925896058	0.432656174120322	0.445765545612161	0.0419946145478048	0.478712908311933	0.480459138392555	0.0424131270609212	0.460769645182907	0.491462412919325	0.0420085727520237	0.450519926549554
GGH	0.178112218015682	0.0522310439083111	0.181802872287924	0.0466418250753479	0.221955242148953	0.206044369520054	0.0496843558572166	0.0414388222283177	0.298416978396151	0.0405382241440519	0.0401927015959736	0.200036671947234	0.0412207681669121	0.172758495966353	0.0469982812192164	0.229245891717406	0.188558388009091	0.0429419497528461	0.184342913819407	0.0468632517196121	0.0456851845328196	0.0422947557303484	0.0486090355837432	0.215787195913692	0.227115027884666	0.0416684687291752	0.0430447699054304	0.193960890522417	0.0421164939133113	0.044248480365175	0.0423831895393078	0.21406780584778	0.0404942954332214	0.200189579184413	0.0423974878294617	0.164035641754104	0.183249468606174	0.235296763490241	0.0326694707755661	0.0422197048676789	0.0392744369589746	0.231831923334571	0.0424877735802174	0.0439851729570437	0.18430851870762	0.0516527691892339	0.0515663750600847	0.230083261383263	0.043822537170847
KCNJ2	0.196542999145919	0.0296462197964581	0.218064493128866	0.0354215007938353	0.274529235794343	0.174801816689336	0.0301680606993399	0.030380826187072	0.185649385387692	0.0324978133266042	0.0385965683718067	0.188485784086452	0.0331214081499404	0.168386117475588	0.0330099397416129	0.213865994251346	0.233573526940907	0.0336336324832354	0.198432366164213	0.0418575440969638	0.0285001541010171	0.0314467397812688	0.0361397391341604	0.218852578107299	0.227418320969953	0.0337605971525394	0.0396537163155283	0.228509940850635	0.0295069546970354	0.0287798398656038	0.0287372326721351	0.177936394981535	0.0340054889378081	0.29802760734866	0.0336445479277561	0.215787195913692	0.200457863295202	0.189029313235721	0.0340655957801915	0.038733749697873	0.0315095065260852	0.199804406147905	0.0371895019793555	0.0304784857891153	0.212663550572657	0.0321964422834899	0.0327467056600774	0.262532008326074	0.0372297372755083
SMPDL3A	0.0421459610401552	0.197371458842026	0.042073080670979	0.253884842788843	0.0420293044008327	0.0421014795429482	0.211965496770444	0.190753077797854	0.0420157291382945	0.224593746941615	0.202019683935871	0.0420014163657528	0.202452044808537	0.042073080670979	0.207973655640336	0.0426126470683669	0.0420654470772483	0.211243950128687	0.0419946145478048	0.222679018948333	0.199147838905013	0.202253620754988	0.222852389090411	0.0419946145478048	0.0420157291382945	0.217638598092046	0.205215481621807	0.0420225167695636	0.195424305891936	0.18641410919247	0.196506481106401	0.0421236501214204	0.207641189592223	0.0420014163657528	0.204132625308008	0.0420803274498006	0.0422419298619635	0.0424725800918635	0.189813953869445	0.200267548349517	0.193774220736331	0.0419946145478048	0.232140515213762	0.218726724450969	0.0424131270609212	0.199108965095872	0.172957503763319	0.0420085727520237	0.213158539058336
LIPI	0.0421459610401552	0	0.042073080670979	0	0.0420293044008327	0.0421014795429482	0	0	0.0420157291382945	0	0	0.0420014163657528	0	0.042073080670979	0	0.0426126470683669	0.0420654470772483	0	0.0419946145478048	0	0	0	0	0.0419946145478048	0.0420157291382945	0	0	0.0420225167695636	0	0	0	0.0421236501214204	0	0.0420014163657528	0	0.0420803274498006	0.0422419298619635	0.0424725800918635	0	0	0	0.0419946145478048	0	0	0.0424131270609212	0	0	0.0420085727520237	0
COL15A1	0.39153691684986	0.0371526217092501	0.362780888961276	0.0322710223574664	0.353467523018987	0.316021220943132	0.0470295570551882	0.059822812565216	0.290621895221956	0.0479343121786549	0.0545308620386587	0.352483764760643	0.0448595622753876	0.302472522788168	0.0436902152652362	0.324539210254004	0.329935640252096	0.0352847985853243	0.291406359780999	0.0450957484335509	0.0494022656161451	0.0582038862456716	0.0385965683718067	0.32173618800017	0.415308677726566	0.0337487071372418	0.0418717144466807	0.321614078868424	0.0420578134835175	0.0532546249798332	0.0429282845858245	0.27042739675127	0.0587130816191096	0.399837506477766	0.0480375967173091	0.259223022691431	0.310544944365506	0.341251673006073	0.059822812565216	0.0383916116802689	0.0332105406413511	0.274828848853374	0.0502986924739658	0.0472839772776522	0.241852834903538	0.0478423271384397	0.0401059602968943	0.413192034055959	0.0386790202595162
CLDN4	0.0421459610401552	0.253655512208266	0.042073080670979	0.286619138618667	0.0420293044008327	0.0421014795429482	0.267487380201558	0.168936526141255	0.0420157291382945	0.249543041399747	0.271605015635735	0.0420014163657528	0.257347071493881	0.042073080670979	0.228288563193969	0.0426126470683669	0.0420654470772483	0.24565096421836	0.0419946145478048	0.274185296668627	0.229688233289165	0.233181001498382	0.26905333369467	0.0419946145478048	0.0420157291382945	0.240127682006312	0.246106836033801	0.0420225167695636	0.251832570920597	0.203977048078981	0.19778684671441	0.0421236501214204	0.239154236077533	0.0420014163657528	0.248718306270227	0.0420803274498006	0.0422419298619635	0.0424725800918635	0.247736735560198	0.233135879513342	0.274828848853374	0.0419946145478048	0.28729675081007	0.263069374408232	0.0424131270609212	0.239106969465367	0.267242174760377	0.0420085727520237	0.256324727989263
LAMA2	0.324786645391498	0.216458162366596	0.28506810964671	0.217979397281188	0.209077097046888	0.301616834233595	0.235029576110342	0.234722345272614	0.244551594290507	0.222591940981215	0.251314133272385	0.279480091765259	0.226628535388285	0.280382521480912	0.245373193905035	0.347502852797293	0.389768607511202	0.226291872759264	0.272406083093171	0.219103687476307	0.255079018912267	0.248949724593937	0.229957597713501	0.290404175884711	0.242963492204154	0.229868103494708	0.219729582335501	0.30567886530062	0.223023380375595	0.261951435420887	0.242963492204154	0.330501353625164	0.227372286894674	0.427088225169264	0.241194109492536	0.400073390705196	0.352145070940988	0.331134570570414	0.229778643202235	0.247782830351299	0.217595838165737	0.254597411352586	0.221821934473852	0.225442362024476	0.384933940214416	0.247782830351299	0.227897589028739	0.233003636708955	0.226291872759264
CTSW	0.0421459610401552	0.478826801464867	0.042073080670979	0.462262353792291	0.0420293044008327	0.0421014795429482	0.426996638230468	0.578474834744517	0.0420157291382945	0.383522119529467	0.336909537016862	0.0420014163657528	0.47419870495474	0.042073080670979	0.459273627722829	0.0426126470683669	0.0420654470772483	0.331324207123079	0.0419946145478048	0.400636379888553	0.419977672082838	0.43777862831827	0.411945037039157	0.0419946145478048	0.0420157291382945	0.407479879564948	0.429783244153632	0.0420225167695636	0.501742957852339	0.605858377913511	0.600234288392961	0.0421236501214204	0.420931696553936	0.0420014163657528	0.34460586359236	0.0420803274498006	0.0422419298619635	0.0424725800918635	0.319842251563744	0.667441476874382	0.43634748902984	0.0419946145478048	0.31108066609807	0.425726888658408	0.0424131270609212	0.527813204367551	0.809497209105456	0.0420085727520237	0.394726980928896
BTN3A1	0.0421459610401552	0.220354012140901	0.042073080670979	0.218313178173158	0.0420293044008327	0.0421014795429482	0.21185202926017	0.203783345640855	0.0420157291382945	0.216921228823919	0.217553426136232	0.0420014163657528	0.216710322829226	0.042073080670979	0.230774998956435	0.0426126470683669	0.0420654470772483	0.237770110527984	0.0419946145478048	0.224851995293197	0.239463778846703	0.223990445963855	0.21793767862905	0.0419946145478048	0.0420157291382945	0.225228171044735	0.242161838067421	0.0420225167695636	0.217979397281188	0.233893656236939	0.212535661007352	0.0421236501214204	0.205768774940487	0.0420014163657528	0.242784517982934	0.0420803274498006	0.0422419298619635	0.0424725800918635	0.222636111449516	0.226980775163615	0.221572318212129	0.0419946145478048	0.224158027386399	0.227766189883656	0.0424131270609212	0.214639385410799	0.207769720343782	0.0420085727520237	0.241895898170046
PPP1R1A	0.163605079548033	0.143741831215624	0.175473825913919	0.146702861049669	0.209938326934206	0.225954561469395	0.144109871643452	0.131004155829032	0.177556648285547	0.144109871643452	0.136549899229641	0.188090950642637	0.152120843318436	0.247419131221174	0.117219558102686	0.300145508842946	0.221278674092917	0.138425533506825	0.18634518240371	0.142853301721348	0.124256395832433	0.120943238494167	0.143311764439955	0.16313658097463	0.179552762358372	0.142652401752879	0.133423082259084	0.188168493309868	0.142334892591432	0.118873786641738	0.116899889059584	0.265076642233471	0.146355257124569	0.0420014163657528	0.122985621728555	0.181104346941005	0.246286401470608	0.264247584320528	0.131390265308024	0.137937128659673	0.141126469716535	0.182222504561564	0.132335969796241	0.152720277234148	0.271411217335499	0.134664615848029	0.13698526544145	0.161391261660965	0.141184682557904
CHN2	0.467115304069084	0.105380556731143	0.419716779206482	0.102345916975618	0.452935801098977	0.454066026646798	0.116542279847051	0.108961871650872	0.453236109429552	0.123491669789237	0.136348113177325	0.416338176380505	0.112973522070657	0.439981317986851	0.107180111390781	0.267047304330599	0.430427354179819	0.108021129705979	0.428231874919338	0.122695683489222	0.116102510999697	0.0924212700788665	0.110439079217911	0.425096148793708	0.4245503845549	0.118715225399679	0.108833246450964	0.426451825658163	0.0992497712629807	0.118922176993017	0.0941161852481969	0.439690651645098	0.118599260633334	0.44791884027033	0.11649812350566	0.483966845756454	0.419288051089425	0.284699339270908	0.137653673885045	0.091869545919586	0.0979247842646747	0.425726888658408	0.146067691043149	0.112848488080614	0.458635109756096	0.109064674485656	0.0943461811976987	0.43634748902984	0.118278921726446
LRRC37A5P	0.0421459610401552	0	0.042073080670979	0	0.0420293044008327	0.0421014795429482	0	0	0.0420157291382945	0	0	0.0420014163657528	0	0.042073080670979	0	0.0426126470683669	0.0420654470772483	0	0.0419946145478048	0	0	0	0	0.0419946145478048	0.0420157291382945	0	0	0.0420225167695636	0	0	0	0.0421236501214204	0	0.0420014163657528	0	0.0420803274498006	0.0422419298619635	0.0424725800918635	0	0	0	0.0419946145478048	0	0	0.0424131270609212	0	0	0.0420085727520237	0
SNORA5A	0.0421459610401552	0.683563828022014	0.042073080670979	0.68626461230139	0.0420293044008327	0.0421014795429482	0.678424733716227	0.683691232938782	0.0420157291382945	0.724019557942057	0.724684577405683	0.0420014163657528	0.708763763542065	0.042073080670979	0.69606086369063	0.0426126470683669	0.0420654470772483	0.700492448333884	0.0419946145478048	0.677382526937415	0.700031384165221	0.690407788437288	0.711107955614603	0.0419946145478048	0.0420157291382945	0.693069249054002	0.711601154349493	0.0420225167695636	0.677119975990733	0.674003336126027	0.691791609383727	0.0421236501214204	0.713968527852652	0.0420014163657528	0.731906733156901	0.0420803274498006	0.0422419298619635	0.0424725800918635	0.727286875851488	0.690553066167979	0.710179355634333	0.0419946145478048	0.727779612662321	0.690691875338232	0.0424131270609212	0.685982522618382	0.67699746712477	0.0420085727520237	0.735078277108977
SPINK13	0.0421459610401552	0.433852647525292	0.042073080670979	0.548745819118952	0.0420293044008327	0.0421014795429482	0.53289961987175	0.347502852797293	0.0420157291382945	0.50716413214573	0.363669113606368	0.0420014163657528	0.46917732052171	0.042073080670979	0.309071533282503	0.0426126470683669	0.0420654470772483	0.405731550100331	0.0419946145478048	0.345563407953516	0.370939538770072	0.307827765172892	0.353928541248317	0.0419946145478048	0.0420157291382945	0.423123832147847	0.424371516551247	0.0420225167695636	0.406390897624131	0.442071027893369	0.345250677653101	0.0421236501214204	0.391770980136092	0.0420014163657528	0.377308844542096	0.0420803274498006	0.0422419298619635	0.0424725800918635	0.365961561228219	0.358861881027758	0.41351945527146	0.0419946145478048	0.326849503306124	0.542353369650075	0.0424131270609212	0.365403235706056	0.658438945360551	0.0420085727520237	0.408726198724598
SPTBN2	0.940374500977293	0.629080887902626	0.956342439316681	0.668239194625605	0.903998244546991	0.925134266519586	0.645532327982482	0.499231455380371	0.938798508500592	0.666779457615863	0.636950039819525	0.926519488216212	0.652101991099547	0.952437333949998	0.631431756677833	0.941015812379142	0.954892458977936	0.609247978124919	0.925334346210163	0.62243338929604	0.586150837401464	0.566817117970148	0.63782627585174	0.926918283083829	0.943282982083491	0.621098576073217	0.661674500107844	0.950049024778504	0.628647476621595	0.571596679806707	0.567481395554223	0.930715592794885	0.634362594314279	0.92271822637818	0.601345115672278	0.93403049052831	0.944500986210036	0.9209312982746	0.668362061720422	0.641266864318993	0.632451525983791	0.935790997791251	0.678941821018896	0.64720660740624	0.92811349955237	0.620656162607749	0.629960022327257	0.933401521079116	0.661809549733408
STAT4	0.95342849968584	0.146156068494478	0.961952396516227	0.16406809175514	0.96126023680206	0.950049024778504	0.154963169543146	0.145492609535489	0.948806556040211	0.153310055317384	0.158426161661612	0.942094865896961	0.15165129721308	0.963395182347771	0.162445500619934	0.969429230673146	0.956675565715285	0.160045626634832	0.964930273191702	0.162885509006891	0.14882715190082	0.155655494191447	0.151296619510125	0.967503990628936	0.947716141801394	0.151356117415529	0.147051392756118	0.954730088752881	0.152835979926831	0.155623945609304	0.152061678290154	0.971980244598522	0.148917523122412	0.955858846385488	0.154478075094693	0.965478514804357	0.952437333949998	0.971232821865695	0.136901159950376	0.159054609089189	0.144603088497393	0.96126023680206	0.154120836238382	0.153607704410687	0.947716141801394	0.163322782844086	0.152689819082218	0.948196624274909	0.15613655586358
CFB	0.918690264258715	0.437586216032153	0.849481129656235	0.425186608132419	0.854496410069245	0.88009942006123	0.430055503540454	0.387643546479828	0.863094635922092	0.410364181301493	0.429691521011004	0.886435058471377	0.412780069967583	0.832077843705073	0.414545774356021	0.812926226615263	0.885517697380564	0.4274364339155	0.829847611539115	0.426907401267718	0.415567793351741	0.435229488387679	0.424285525288172	0.869955240253126	0.859437892573411	0.425726888658408	0.442847618616758	0.769067733101138	0.426996638230468	0.413771445085446	0.409463959491563	0.84961415997256	0.425186608132419	0.82732746156838	0.425278533880925	0.843074233740379	0.880692661259641	0.869206657400411	0.444117904309375	0.399106274046157	0.420148731723922	0.856261119940492	0.458845091410727	0.432838937743952	0.871094243303576	0.422769509011065	0.430702435518434	0.884210559438136	0.425004215116795
TBX5	0.383447279091397	0.0619419101777173	0.366789834078495	0.0680783890494121	0.317778844487459	0.376573619435732	0.066005209957313	0.0752118384435511	0.352483764760643	0.0712080355647102	0.0840902688955603	0.304583370543437	0.0677397150722046	0.342158185032394	0.0766930222862882	0.382174975191331	0.351208757326633	0.0707791860422189	0.301161765056754	0.0725375029474193	0.0730344546719332	0.0710954345861573	0.0680470598101165	0.313347045677418	0.310782914227129	0.0663733308983921	0.0657644208721357	0.380080051137782	0.0641778361120364	0.0770439832999516	0.0698374690209749	0.368271173075619	0.0667107403772602	0.369753057357766	0.064030421232857	0.373696451858876	0.356769393899554	0.399512278821738	0.0700242664552705	0.0646188163778473	0.0584445072979562	0.306478836543851	0.0765904886227447	0.0641038111476593	0.40730897894702	0.0760074703313512	0.0587277739106961	0.300873500538134	0.066404431051874
IQGAP3	0.342158185032394	0.120522370945387	0.320767206975961	0.133856044394675	0.210923269789083	0.245417860849292	0.130040038120488	0.147255194532934	0.243464027440372	0.115095497690386	0.110888101429699	0.234897855664384	0.121559344968265	0.251972156867382	0.12387007943096	0.312091500306368	0.344416879633971	0.124256395832433	0.232531137144474	0.121630308821394	0.107513856423069	0.113450144618159	0.131036744388805	0.21492446839777	0.227633251051171	0.132714406315906	0.117175817292835	0.289395476189132	0.13299514648833	0.123056954107314	0.121438274118528	0.257733688766078	0.11944793364443	0.310840047747688	0.118164792568331	0.338122052889042	0.294049289432257	0.254128317180003	0.103854997913562	0.146186317899579	0.138192092766363	0.234415777688326	0.104122252752367	0.120849167904614	0.28934204855579	0.12714218915328	0.130222598088689	0.248484624771565	0.133087135512125
AC010761.6	0.171858027689072	0.0207238737020755	0.151240531771331	0.0225995964350983	0.149004568392537	0.144464378727444	0.0222696812630652	0.0179717617034573	0.15538576610717	0.0244473359301625	0.020718844807244	0.135139275776571	0.0217317994572558	0.134813102441611	0.0197523471825231	0.139793908032774	0.174125326558106	0.0202862825432353	0.17941201356386	0.0199287068908197	0.0193666592531844	0.021527572779523	0.023281143810313	0.167898501938564	0.138716797096147	0.0224614603047843	0.0222918697425032	0.146271767152522	0.0197137382573953	0.0221498666068937	0.0213120854192744	0.137794854423612	0.0208299661047416	0.151594730761575	0.0206740040652421	0.153607704410687	0.146470168920681	0.180036688815468	0.0242176580616933	0.0205977714719296	0.0196704508946829	0.153280628745279	0.0218750109610215	0.0214493624002171	0.151624109863691	0.0223192099318279	0.0207342324231304	0.146156068494478	0.0227364548067804
STRA6	0.0421459610401552	0.421015884264868	0.042073080670979	0.421794698272111	0.0420293044008327	0.0421014795429482	0.418508251517284	0.460234060041513	0.0420157291382945	0.416695918095499	0.427701383094499	0.0420014163657528	0.448707753032085	0.042073080670979	0.451430922053237	0.0426126470683669	0.0420654470772483	0.43467348195815	0.0419946145478048	0.462364534092561	0.407062442461137	0.428690638453668	0.422679998152066	0.0419946145478048	0.0420157291382945	0.48810850037513	0.517410140979326	0.0420225167695636	0.532633381274087	0.429151118779883	0.411945037039157	0.0421236501214204	0.447229882016506	0.0420014163657528	0.523682078152282	0.0420803274498006	0.0422419298619635	0.0424725800918635	0.420494030684915	0.468644329667591	0.555259930991368	0.0419946145478048	0.405650901314894	0.433945313012759	0.0424131270609212	0.455724791415526	0.487386043880419	0.0420085727520237	0.532096582590044
LMBR1L	0.202175721202386	0.0838602826632047	0.19407045991343	0.0908832299855219	0.199416708976492	0.193212993656233	0.0888394708247365	0.0801679019913435	0.197037696185044	0.0933338484103603	0.0812767571449538	0.195275336407144	0.0872818437037583	0.235341354643626	0.0842726085871046	0.227204907817153	0.179653534065389	0.0833028090409108	0.179620537342293	0.0857138002537365	0.0836423543534416	0.0851291370995289	0.0871909430777465	0.175103207838067	0.189600844777617	0.0894343913628961	0.0875426532457692	0.207685915793673	0.0855089455016482	0.0816163406591405	0.0766588747016065	0.239061965155331	0.0839313660395657	0.196282173361296	0.0863667744329255	0.209158387020949	0.191128391606053	0.219898289991982	0.0918332692261108	0.0843478656108202	0.0829978008540287	0.192441135513973	0.0945384852468436	0.0854727030467269	0.193960890522417	0.0872634671253234	0.0828712608253866	0.180967997740445	0.0941352235237918
PDK1	0.0421459610401552	0.904105206999327	0.042073080670979	0.929312679352413	0.0420293044008327	0.0421014795429482	0.939960247363846	0.862572597804739	0.0420157291382945	0.903241687106961	0.942204469056021	0.0420014163657528	0.946666698806566	0.042073080670979	0.909918295000618	0.0426126470683669	0.0420654470772483	0.948071892383165	0.0419946145478048	0.942635995616957	0.8761798966725	0.880570584766887	0.904212045367726	0.0419946145478048	0.0420157291382945	0.89600974204123	0.934340718052848	0.0420225167695636	0.916875419996091	0.885287384990331	0.869460548997307	0.0421236501214204	0.934444207068127	0.0420014163657528	0.91074802677953	0.0420803274498006	0.0422419298619635	0.0424725800918635	0.950829912971194	0.936304710558585	0.909065285627172	0.0419946145478048	0.939005212123879	0.933610225006189	0.0424131270609212	0.921434974354963	0.926316350562694	0.0420085727520237	0.931613029380572
C3orf35	0.0421459610401552	0.698995870749671	0.042073080670979	0.76576376366386	0.0420293044008327	0.0421014795429482	0.651681367115287	0.635084024792799	0.0420157291382945	0.588722967438798	0.642866588434589	0.0420014163657528	0.681347197155645	0.042073080670979	0.621840594743591	0.0426126470683669	0.0420654470772483	0.705640614435175	0.0419946145478048	0.658308956704954	0.570399438983306	0.6600654421439	0.661809549733408	0.0419946145478048	0.0420157291382945	0.678424733716227	0.609953527889533	0.0420225167695636	0.634073621918494	0.617871195784536	0.625751460672724	0.0421236501214204	0.590757026496897	0.0420014163657528	0.610220421411518	0.0420803274498006	0.0422419298619635	0.0424725800918635	0.670040929467159	0.805596357936405	0.651812152586027	0.0419946145478048	0.557793848779544	0.705940318530253	0.0424131270609212	0.536861672664877	0.610770006932987	0.0420085727520237	0.786511618204071
UBAP1L	0.0421459610401552	0.52224831984639	0.042073080670979	0.50273869446674	0.0420293044008327	0.0421014795429482	0.537268920020853	0.691923025248937	0.0420157291382945	0.582685760095244	0.608822031529501	0.0420014163657528	0.542353369650075	0.042073080670979	0.566685662567725	0.0426126470683669	0.0420654470772483	0.523551239300598	0.0419946145478048	0.521198419692886	0.540624299611993	0.582290967333738	0.499726474727951	0.0419946145478048	0.0420157291382945	0.532366524090619	0.605717009605413	0.0420225167695636	0.548358475865377	0.585745234923293	0.576635577323998	0.0421236501214204	0.539140591988654	0.0420014163657528	0.576891196057055	0.0420803274498006	0.0422419298619635	0.0424725800918635	0.636376714329466	0.582558232360986	0.525425159545065	0.0419946145478048	0.624456190128975	0.566817117970148	0.0424131270609212	0.492593255890909	0.50716413214573	0.0420085727520237	0.551820639546038
PRF1	0.877359995051488	0.524488733879699	0.888674756533302	0.468317635851649	0.857211442696558	0.8436279599573	0.503108280333812	0.554999365317965	0.855585254061828	0.451830478589338	0.462898845721873	0.851903145394403	0.471508292414913	0.885165389736126	0.484319151752209	0.873339628203276	0.864775113980456	0.504599810339753	0.851767950638598	0.516776034872554	0.558591104507868	0.546350607066132	0.475205170785606	0.85930934118804	0.87925949841678	0.447619829754279	0.4274364339155	0.894651638632612	0.556854297678812	0.498109949348978	0.547835241839932	0.87520980169448	0.466787797819134	0.834563259046443	0.430333802951361	0.805596357936405	0.887501329839862	0.883397375104661	0.381422449817523	0.536861672664877	0.503608036529827	0.870334960066387	0.424018143555979	0.513425703605082	0.81669206414317	0.550478226324229	0.552352858056965	0.873961712050029	0.461196458904297
MMP7	0.0421459610401552	0.335711297890384	0.042073080670979	0.38337008837712	0.0420293044008327	0.0421014795429482	0.347759639881039	0.2654727895575	0.0420157291382945	0.325956390332275	0.347180222378	0.0420014163657528	0.329617154417146	0.042073080670979	0.334632491577782	0.0426126470683669	0.0420654470772483	0.344995529712932	0.0419946145478048	0.362715039912294	0.362160882101528	0.329746000652322	0.358315996880586	0.0419946145478048	0.0420157291382945	0.359064182319973	0.365610872394641	0.0420225167695636	0.358315996880586	0.289712658218867	0.311557930895784	0.0421236501214204	0.345438532101397	0.0420014163657528	0.336090376122047	0.0420803274498006	0.0422419298619635	0.0424725800918635	0.35615622213203	0.35892846018959	0.356429588295126	0.0419946145478048	0.358589120451537	0.35194035402859	0.0424131270609212	0.316689931184748	0.341379002711686	0.0420085727520237	0.37052315567469
AQP7	0.885399565602771	0.418508251517284	0.87759765271011	0.382400688932198	0.857726661221101	0.85381274980829	0.4539569911425	0.434577962541618	0.866177851292425	0.483614860710441	0.389232784211191	0.878786932156313	0.509575268844111	0.873707067576387	0.390918295489322	0.872985385791309	0.875331076435197	0.415308677726566	0.860352056518323	0.44017192420429	0.38719573817034	0.405316279575543	0.459588964417383	0.86680890972115	0.825418201555541	0.423577191125909	0.414200247733561	0.874709161489301	0.464937324330741	0.412861325332671	0.39254636559133	0.853130699465143	0.482800607642451	0.892636196233878	0.37826573103109	0.911461868137115	0.880570584766887	0.860092028374735	0.460986745393748	0.386676429551516	0.44654558357621	0.858777565473204	0.49036339280311	0.422155136046061	0.886909956507838	0.409621502177156	0.444018588650424	0.881497845963452	0.436626218702236
HOXB7	0.315718112232951	0.0412347054678715	0.271257239663316	0.0485357536946018	0.357038661718937	0.371291027999952	0.0471640672424697	0.0282371262994806	0.404412355019192	0.0508833115141303	0.0532832732063859	0.316689931184748	0.0471640672424697	0.344416879633971	0.0431916699356136	0.325461500259055	0.315235265133721	0.0479925975615854	0.351541089656845	0.0487413685138321	0.0395256710633685	0.035874545509174	0.0492998329251433	0.367503738783019	0.35074795373879	0.0469385022282872	0.0443061535057506	0.326464126723916	0.0453464828476747	0.034360466923253	0.0364769273938376	0.307594865102706	0.0438381569649497	0.364357187594912	0.04204358555737	0.333607269031793	0.289977969630586	0.293551964670241	0.0485503256039505	0.0394019914717774	0.0435440279438489	0.367293126033572	0.0536679511031215	0.0462025279513356	0.340033773061863	0.0432969812709101	0.0440454535798829	0.348282637370529	0.0488329006136655
NOVA2	0.295094411524297	0.016802653234314	0.293177852054766	0.0137247142363736	0.255508308016943	0.497489980865695	0.0155531707057008	0.0231444728649376	0.395496064144341	0.0170386638687892	0.0152613816433591	0.378909380561645	0.0168680553384854	0.24063114829634	0.0164570526349437	0.353994991752092	0.414200247733561	0.0149987302731808	0.42987064585861	0.0138175226800762	0.016916307807325	0.0145653076999465	0.0134985745018861	0.419716779206482	0.426088336022944	0.0131969176470508	0.0119972044574005	0.319785384808573	0.0129215514877017	0.0202714654443289	0.0147122424048425	0.274977736591411	0.0148827960375805	0.412780069967583	0.0120931283364907	0.257053131677989	0.389075484022661	0.352483764760643	0.0146352135925323	0.0150342189056761	0.0135382265703289	0.27151006818402	0.0112681114999163	0.0144304339474889	0.272954788220829	0.0134882592941272	0.0141498490904089	0.301616834233595	0.0120287077353945
AC018804.1	0.672373977356822	0.139499472803826	0.722552967757142	0.153607704410687	0.699424180152401	0.695051462128297	0.146384405740087	0.149004568392537	0.717335250623623	0.147432007951776	0.158932567654772	0.696335689747348	0.152921196235627	0.680935623629093	0.150829335831137	0.714950778769882	0.728952960354233	0.154842463203093	0.704271600353207	0.165747623101786	0.159674081667398	0.154301174372423	0.139301676964659	0.707355807916269	0.716037050880523	0.142392817519513	0.136377347486058	0.701975316088578	0.157162877170544	0.161204403404957	0.143913626581057	0.678424733716227	0.140989433483796	0.64313025085097	0.143684475299292	0.682406939261877	0.559763208209385	0.728952960354233	0.135877301243656	0.148857756415049	0.147985582554155	0.66613482109799	0.160455624616854	0.146271767152522	0.637968650425065	0.153519636893551	0.133519196531911	0.679218068430581	0.149385962723349
GCH1	0.292743368885826	0.108337475710938	0.246917874251606	0.120498874845164	0.176716324596072	0.193624927102865	0.120453678084705	0.107454075120436	0.173220861972814	0.107766289882101	0.113689964284247	0.162445500619934	0.112300528223233	0.207934154364194	0.114938925409744	0.204249162709036	0.263949575323847	0.112631547915372	0.190321584295594	0.115584642699156	0.110909942748746	0.112111715425845	0.116584784785927	0.177491823259885	0.189779202261219	0.115875768754286	0.117773074510374	0.243604656532877	0.110482553306881	0.110567026820934	0.107015154519569	0.215456925416525	0.112131666515466	0.228944538946605	0.117108509920119	0.238485340177314	0.205215481621807	0.206444959210323	0.10334368968981	0.113908718448935	0.109836395764201	0.19407045991343	0.114718207920596	0.115451653964817	0.23626515800764	0.117748594334647	0.109663162886272	0.176952630912464	0.116740835957938
NPM1P25	0.0421459610401552	0.934862628235549	0.042073080670979	0.770405445646	0.0420293044008327	0.0421014795429482	0.925134266519586	0.935580390998036	0.0420157291382945	0.920823278435345	0.831481356899672	0.0420014163657528	0.927014428693338	0.042073080670979	0.807330950351283	0.0426126470683669	0.0420654470772483	0.80543691884705	0.0419946145478048	0.819884015974179	0.867821874643233	0.879624122578482	0.916772548666789	0.0419946145478048	0.0420157291382945	0.845854925843292	0.821061525545399	0.0420225167695636	0.768258815297349	0.826480596521597	0.889482782748419	0.0421236501214204	0.805289346353999	0.0420014163657528	0.697365489700262	0.0420803274498006	0.0422419298619635	0.0424725800918635	0.936922358033114	0.829688216207652	0.798045628148898	0.0419946145478048	0.840267669701349	0.84501463418182	0.0424131270609212	0.843356983392584	0.830598496099679	0.0420085727520237	0.772432699639532
N4BP2L1	0.0421459610401552	0.0453464828476747	0.042073080670979	0.0487718037622818	0.0420293044008327	0.0421014795429482	0.0493570303804503	0.202137918188776	0.0420157291382945	0.0457457928712449	0.113513799712619	0.0420014163657528	0.0427529324082087	0.042073080670979	0.0748332163689097	0.0426126470683669	0.0420654470772483	0.0696950474902031	0.0419946145478048	0.0476829660027312	0.0982060437879257	0.0778060546109778	0.0503144421331376	0.0419946145478048	0.0420157291382945	0.0643444203384571	0.0492128147058084	0.0420225167695636	0.0545762755194561	0.117242267760483	0.131768128174882	0.0421236501214204	0.0530351480368811	0.0420014163657528	0.0749325972100006	0.0420803274498006	0.0422419298619635	0.0424725800918635	0.0435015391319277	0.0841250751564876	0.0524552257653984	0.0419946145478048	0.0390928150667943	0.0447570463860209	0.0424131270609212	0.0720258362960617	0.0503441212192299	0.0420085727520237	0.050044046079002
RAB25	0.697660696418144	0.300202545287108	0.618295094934806	0.336970018841213	0.676335793208147	0.62213739214782	0.301219883186106	0.133640023008325	0.708139353480157	0.361893880945401	0.279085209051283	0.715427490313077	0.401030187070656	0.681476191819165	0.228376620813129	0.70750923815869	0.70152456442184	0.287139162557124	0.708606239196449	0.312627539127123	0.225697664652662	0.190714883240229	0.333479906183431	0.681476191819165	0.652786975411119	0.275175010125084	0.280735454358596	0.703044513102866	0.314771487840892	0.15811228324457	0.179481047361834	0.627338774861911	0.321251377648959	0.713650087718901	0.227722305055981	0.736782599258966	0.670040929467159	0.60599653202161	0.29488392477279	0.232961379801787	0.326398882406452	0.709856494549824	0.375340615642238	0.365752631001387	0.710655262326053	0.222254024514722	0.292472546166261	0.61698475526327	0.282786310691987
LINC01020	0.0421459610401552	0.277264296728137	0.042073080670979	0.298804018264654	0.0420293044008327	0.0421014795429482	0.262580220068605	0.171050721195753	0.0420157291382945	0.313288347113151	0.268018995403125	0.0420014163657528	0.326206401739098	0.042073080670979	0.237727194310729	0.0426126470683669	0.0420654470772483	0.288237542512834	0.0419946145478048	0.264641218386783	0.190500666782945	0.195237512061944	0.256665828487629	0.0419946145478048	0.0420157291382945	0.313877161726703	0.254128317180003	0.0420225167695636	0.279530546107651	0.174259490854797	0.214514675504108	0.0421236501214204	0.304983977800329	0.0420014163657528	0.258119256511957	0.0420803274498006	0.0422419298619635	0.0424725800918635	0.335966346769987	0.259026427277376	0.268118882534877	0.0419946145478048	0.32191960857976	0.310423802972488	0.0424131270609212	0.229030432841251	0.253127794102947	0.0420085727520237	0.311318969702663
C2orf40	0.94339732882779	0.152660356628831	0.944721337585401	0.144491102254036	0.901000458611829	0.93230205969648	0.163697084247898	0.177866721215878	0.909706637694355	0.147866462961437	0.15808068083847	0.924016770374565	0.141757500755694	0.949051816550724	0.150625307936382	0.915309465734061	0.941882225080683	0.166429617092666	0.939108047205332	0.133180206698904	0.148159823842983	0.138599368387395	0.151211517335581	0.89116344676651	0.937645865080661	0.144867464299025	0.139156054547681	0.949926202493798	0.146905069183074	0.195683087451037	0.16655345941803	0.919996001968572	0.134752089196924	0.876058150111487	0.141757500755694	0.891045666546764	0.941774172814025	0.942418564652807	0.15118122162276	0.163909387455679	0.136726746539082	0.920098450121796	0.126497135500577	0.15403333239757	0.926415838744445	0.160013991259198	0.141243371366997	0.931215755158102	0.140903471968178
ABCG1	0.592197336142577	0.1012393593331	0.513832624715203	0.103080145516593	0.569082808108841	0.598159165040452	0.100592165228431	0.0796803187619916	0.584943216747831	0.102505920180849	0.0909391109242476	0.568153934257987	0.101922961968896	0.565099182140857	0.0855839409687699	0.527539506155379	0.58967541521269	0.0978868210368546	0.605156617638068	0.0976159963943924	0.0914764883945602	0.08472683854264	0.102649704008189	0.49948261859292	0.567609458493031	0.0965287309879909	0.0885426471307375	0.578865882500459	0.093967220457556	0.0886570719067201	0.0728419974003101	0.51316570343159	0.0964313536177647	0.466672431200722	0.0833909428421777	0.490966191188926	0.682137021591014	0.48220897062967	0.0883345612600448	0.0929314985221519	0.0994844302961901	0.530333407464245	0.0858998239162432	0.103384781911185	0.582030628344871	0.0996257484587208	0.0994256405478846	0.564035958661755	0.0988484253971617
KIF21B	0.0421459610401552	0.219309812388238	0.042073080670979	0.218898069493263	0.0420293044008327	0.0421014795429482	0.222040006129691	0.235341354643626	0.0420157291382945	0.215167282467926	0.217002858021473	0.0420014163657528	0.219561625424504	0.042073080670979	0.221821934473852	0.0426126470683669	0.0420654470772483	0.22056543796391	0.0419946145478048	0.217769300419783	0.219855968030152	0.222852389090411	0.223907043385	0.0419946145478048	0.0420157291382945	0.214723785639677	0.207559475205263	0.0420225167695636	0.212783954134435	0.230387858271686	0.222808511491664	0.0421236501214204	0.218020114569825	0.0420014163657528	0.21298935256683	0.0420803274498006	0.0422419298619635	0.0424725800918635	0.203705830339685	0.230473213237064	0.211570864495054	0.0419946145478048	0.203505682102909	0.221781589200683	0.0424131270609212	0.224892794995951	0.218643408102193	0.0420085727520237	0.216035600527693
ACADSB	0.230473213237064	0.0242737970184987	0.27537661253712	0.0251760941632343	0.27692175296569	0.239816413370762	0.02278214209314	0.0245318318082977	0.19259143922266	0.022031423725507	0.0229418333369566	0.239858377370509	0.0226222517068892	0.23072815977948	0.0256602510961497	0.327095631092432	0.219646321579013	0.0264528709320963	0.222935694486665	0.02609155504045	0.0224888103104486	0.0236288977747738	0.0257312592892611	0.164953171043798	0.207601452604694	0.0252719630887824	0.0273594852564294	0.26675447149409	0.023443658135038	0.0241030845070746	0.0239540589763232	0.279133932192975	0.0234197666954312	0.230260767692262	0.0257666509413696	0.201316671629012	0.28161323917838	0.366862009392943	0.0255784603242933	0.0294979496136736	0.0253387503622333	0.1706845342861	0.0270179470434154	0.0212386350063919	0.310187149560222	0.0243888086770001	0.0251696405309678	0.195721361115202	0.024159888404377
GPRC5B	0.221655995214443	0.174495755321224	0.183818398537273	0.174325033763478	0.319241237793149	0.191311157213773	0.178832771246068	0.201084565714627	0.196581377942895	0.169069008478293	0.182222504561564	0.211201286015411	0.170324999508963	0.354194540943012	0.185926507618143	0.260052403824654	0.207043562092812	0.171347176791532	0.212576416893148	0.173157662881901	0.179311338902621	0.17550900294345	0.176379806140574	0.236573954311223	0.202175721202386	0.185044852284849	0.171383035852169	0.25435884961749	0.169103923185687	0.186875756762212	0.195644754846975	0.243100280911627	0.18054734001525	0.194291394038728	0.189600844777617	0.218939114385941	0.257829046757241	0.255652239458089	0.15863160677829	0.185083836699733	0.165431122365989	0.217553426136232	0.164920014092476	0.178592152502645	0.239378028569851	0.181172288046242	0.170387162937771	0.245142636079464	0.176546349836556
FADS6	0.0421459610401552	0.0701324241228236	0.042073080670979	0.0724741435155043	0.0420293044008327	0.0421014795429482	0.0766247901849965	0.0735251503803401	0.0420157291382945	0.0778924929553426	0.0809594164766339	0.0420014163657528	0.0763913972850293	0.042073080670979	0.0699165275490875	0.0426126470683669	0.0420654470772483	0.0790386979108155	0.0419946145478048	0.0749651422082379	0.0774353327152893	0.0726506066507548	0.0734147870452751	0.0419946145478048	0.0420157291382945	0.0709654875796271	0.069474260408067	0.0420225167695636	0.0735713906670576	0.0784166828793736	0.0728086743897932	0.0421236501214204	0.0738691123300595	0.0420014163657528	0.0691894127395778	0.0420803274498006	0.0422419298619635	0.0424725800918635	0.0744852851046264	0.0754969190547222	0.0725844260397799	0.0419946145478048	0.0754969190547222	0.0726821343385225	0.0424131270609212	0.075129036517138	0.0681255688098508	0.0420085727520237	0.0697758570632297
CHST11	0.0421459610401552	0.0793537652594168	0.042073080670979	0.0932938414800977	0.0420293044008327	0.0421014795429482	0.0831961000307031	0.0875426532457692	0.0420157291382945	0.0893084463151199	0.0931247342661924	0.0420014163657528	0.0854727030467269	0.042073080670979	0.0941730406399602	0.0426126470683669	0.0420654470772483	0.089856859615367	0.0419946145478048	0.0899670824233173	0.0867493941626683	0.0872263393694622	0.0898389399192736	0.0419946145478048	0.0420157291382945	0.091869545919586	0.0819575979913515	0.0420225167695636	0.0845419191958452	0.0885621867319057	0.0873954584925846	0.0421236501214204	0.0839855324741441	0.0420014163657528	0.0971357609848578	0.0420803274498006	0.0422419298619635	0.0424725800918635	0.0793356171206818	0.0915307702270979	0.086088573907198	0.0419946145478048	0.0870254441687505	0.0855466483415274	0.0424131270609212	0.0900577358037206	0.0807959491238574	0.0420085727520237	0.0895802246174663
PSMB9	0.282480582164836	0.103813369696381	0.287876905269726	0.114697257086301	0.33901886550025	0.285220893490541	0.110672174240303	0.109815834563906	0.278939646362689	0.105606141547166	0.108668167897769	0.316507541419665	0.108062919391021	0.294776805060202	0.112741610296782	0.288612207708132	0.29758716101094	0.112153047439428	0.215371886368891	0.111877345010719	0.109084931461243	0.109836395764201	0.113604409174139	0.249358096862665	0.344867396457196	0.112931810184701	0.108605300365815	0.286768086456884	0.107978818250876	0.111356474705499	0.107936197057794	0.27845155566282	0.108168433792723	0.284341632275993	0.112172774414442	0.288502056043833	0.302639769029683	0.271257239663316	0.098104775323474	0.116432119419821	0.111637087034326	0.28201922435335	0.104854846363497	0.109383456873612	0.306192871056543	0.114129497132133	0.108729252642099	0.385393207791283	0.111940719668907
GRID1	0.0421459610401552	0.229598071286841	0.042073080670979	0.232140515213762	0.0420293044008327	0.0421014795429482	0.236619373320704	0.219433851805202	0.0420157291382945	0.233003636708955	0.233893656236939	0.0420014163657528	0.231874157428258	0.042073080670979	0.228026416049731	0.0426126470683669	0.0420654470772483	0.234988765545267	0.0419946145478048	0.239902837202067	0.230998898174005	0.216752907295597	0.240173619353955	0.0419946145478048	0.0420157291382945	0.239331077183928	0.23117342326109	0.0420225167695636	0.241543891634381	0.230645641478758	0.225015879297683	0.0421236501214204	0.231086021671191	0.0420014163657528	0.229464428622492	0.0420803274498006	0.0422419298619635	0.0424725800918635	0.232918069822766	0.23004038863919	0.238485340177314	0.0419946145478048	0.230998898174005	0.246872755617489	0.0424131270609212	0.233311942367278	0.242119002502141	0.0420085727520237	0.233530608309212
RETN	0.796436177491895	0.483382901373195	0.819577957038863	0.466447214824132	0.806213567932924	0.765087422004889	0.46917732052171	0.430792819509228	0.833255649963026	0.455826059604958	0.419546132634101	0.834563259046443	0.476113413633442	0.829847611539115	0.483614860710441	0.791735091059903	0.855857134905845	0.484319151752209	0.793169816367359	0.481734784839594	0.464514829456822	0.461411566059343	0.487501255518872	0.799303386396657	0.801056275125077	0.457613349133234	0.467115304069084	0.818211587931611	0.502489414713572	0.42591057505686	0.433395562172018	0.833995921558839	0.472073115349614	0.809647938627271	0.410207994608371	0.812926226615263	0.837965785153262	0.793833664514364	0.474085058456112	0.46917732052171	0.502856857883019	0.82617881904985	0.502982494776968	0.455509520958881	0.814989140611237	0.490008991015996	0.458635109756096	0.810139744516953	0.468209728991132
PCDHGA1	0.595283554013855	0.191969632382362	0.591798365260433	0.194648233757476	0.588991780879179	0.609953527889533	0.189244690417026	0.167962049461314	0.593411258872978	0.187089014514988	0.172328100867885	0.579399423722438	0.196356368588699	0.598855509907879	0.181696213908309	0.602588757764309	0.611064292920049	0.204053966259262	0.609398086068177	0.182857287044217	0.173920987487011	0.166783029582122	0.204017582183747	0.553426510918766	0.604429565818302	0.192258267343507	0.174090551007343	0.583470290174254	0.192807915890005	0.19414508878221	0.176579782436468	0.578066403278007	0.189420698506941	0.577269669765362	0.182187979164385	0.587903571237303	0.594744150531626	0.591401634373762	0.17436140773115	0.202096611945252	0.179965561856143	0.578474834744517	0.173783434490885	0.196882617446153	0.578605570306776	0.187627642057507	0.170127863735943	0.602442453554668	0.19407045991343
HVCN1	0.0421459610401552	0.141699492551372	0.042073080670979	0.14365749732054	0.0420293044008327	0.0421014795429482	0.141960392699994	0.13839767632848	0.0420157291382945	0.134605726849643	0.117175817292835	0.0420014163657528	0.136083852020012	0.042073080670979	0.139471212068288	0.0426126470683669	0.0420654470772483	0.143111502856064	0.0419946145478048	0.136435696589762	0.12113222445932	0.122434831730386	0.13944220453094	0.0419946145478048	0.0420157291382945	0.133330752048685	0.116389422117154	0.0420225167695636	0.132714406315906	0.141469256204861	0.138074242366376	0.0421236501214204	0.138540388526865	0.0420014163657528	0.119693769362428	0.0420803274498006	0.0422419298619635	0.0424725800918635	0.115853183839067	0.14227500114381	0.1300759714534	0.0419946145478048	0.112435147665489	0.139042017359441	0.0424131270609212	0.13373641074492	0.136697521966352	0.0420085727520237	0.135761232969925
CKMT1A	0.0421459610401552	0.211648997907341	0.042073080670979	0.198319115531443	0.0420293044008327	0.0421014795429482	0.200341600434564	0.191930411940642	0.0420157291382945	0.173286178359463	0.160920192134567	0.0420014163657528	0.174023439456154	0.042073080670979	0.19877337279982	0.0426126470683669	0.0420654470772483	0.171451356553271	0.0419946145478048	0.170949610686199	0.189100962450314	0.203040529290138	0.178218358116745	0.0419946145478048	0.0420157291382945	0.218811488204088	0.127252512181009	0.0420225167695636	0.176413549867843	0.153429351713309	0.199842480699422	0.0421236501214204	0.192290373504641	0.0420014163657528	0.199491437967126	0.0420803274498006	0.0422419298619635	0.0424725800918635	0.172658710644323	0.222124475275778	0.151535448670742	0.0419946145478048	0.166396291754872	0.170848962890221	0.0424131270609212	0.197672074505092	0.157679831015467	0.0420085727520237	0.228683007210913
BNIP3P1	0.0421459610401552	0.257297085286608	0.042073080670979	0.32534226184733	0.0420293044008327	0.0421014795429482	0.256665828487629	0.135283373908079	0.0420157291382945	0.209605189853744	0.294990998169921	0.0420014163657528	0.296816545071587	0.042073080670979	0.226118476431036	0.0426126470683669	0.0420654470772483	0.209241507783833	0.0419946145478048	0.196542999145919	0.336401276960772	0.246872755617489	0.271558187998596	0.0419946145478048	0.0420157291382945	0.245557699145698	0.247419131221174	0.0420225167695636	0.303146953707614	0.287504575650135	0.232871156804441	0.0421236501214204	0.235207540058678	0.0420014163657528	0.297530988598408	0.0420803274498006	0.0422419298619635	0.0424725800918635	0.270666487183274	0.241986007528704	0.376717642911318	0.0419946145478048	0.312091500306368	0.226205800522707	0.0424131270609212	0.316988679332717	0.399187711831639	0.0420085727520237	0.381718769870739
TGM5	0.875571048318167	0.51316570343159	0.824655781950043	0.556189922284215	0.818371775054607	0.850419439454373	0.512654257393195	0.405316279575543	0.857980757144903	0.475998752410261	0.424199644616368	0.880570584766887	0.497620348408192	0.801359095267554	0.450925303535044	0.87724201820604	0.869955240253126	0.493553805011365	0.859437892573411	0.519223106790971	0.420582071066844	0.426818560204209	0.508674607139466	0.830904711057045	0.808597167172851	0.511367616937065	0.496495967204591	0.907789875611654	0.521466978069023	0.410524447852589	0.422502760718383	0.83339116431435	0.49172347206011	0.853265406649547	0.428231874919338	0.864518578082434	0.851903145394403	0.721106505402078	0.431161821379368	0.504856989016789	0.539413483956122	0.86270344497535	0.447619829754279	0.512018993017446	0.876305859117036	0.471730711868353	0.536046261630608	0.839989988584325	0.51882718557484
SLFN12L	0.0421459610401552	0.108605300365815	0.042073080670979	0.107015154519569	0.0420293044008327	0.0421014795429482	0.149443088901939	0.101054870136757	0.0420157291382945	0.166107567590549	0.142824458998776	0.0420014163657528	0.133274034955718	0.042073080670979	0.11161694735703	0.0426126470683669	0.0420654470772483	0.115963658402998	0.0419946145478048	0.134936410801713	0.135644473651841	0.120498874845164	0.14050255499363	0.0419946145478048	0.0420157291382945	0.108920391966917	0.122295312668191	0.0420225167695636	0.113471868403468	0.179376655382107	0.116921022265353	0.0421236501214204	0.11265278354842	0.0420014163657528	0.134722078408499	0.0420803274498006	0.0422419298619635	0.0424725800918635	0.125015292750369	0.115250592481465	0.123894190338254	0.0419946145478048	0.155416110460935	0.108855180865101	0.0424131270609212	0.136873622106504	0.113755884956553	0.0420085727520237	0.123370247690542
CES4A	0.0421459610401552	0.415654904790566	0.042073080670979	0.396971366127431	0.0420293044008327	0.0421014795429482	0.417991609461112	0.375056617734371	0.0420157291382945	0.422593215926539	0.36707935906986	0.0420014163657528	0.420404321370122	0.042073080670979	0.407812000709376	0.0426126470683669	0.0420654470772483	0.397599290035312	0.0419946145478048	0.394173309174509	0.374557872684343	0.36046214592797	0.408397692375251	0.0419946145478048	0.0420157291382945	0.391925069034217	0.389539404533984	0.0420225167695636	0.404905250663602	0.379055591164917	0.369260642303718	0.0421236501214204	0.403428358382668	0.0420014163657528	0.363535037465719	0.0420803274498006	0.0422419298619635	0.0424725800918635	0.412030023913481	0.411270321167934	0.395731744142328	0.0419946145478048	0.372418741590398	0.422060487833588	0.0424131270609212	0.381046651462267	0.403673531611152	0.0420085727520237	0.387718219150636
TSPAN33	0.0421459610401552	0.51575294985898	0.042073080670979	0.464191740660182	0.0420293044008327	0.0421014795429482	0.430702435518434	0.553686983586495	0.0420157291382945	0.483497828458183	0.473399666087074	0.0420014163657528	0.434484354802118	0.042073080670979	0.493671338485012	0.0426126470683669	0.0420654470772483	0.45802001541485	0.0419946145478048	0.434129574394706	0.476343174175006	0.518310199712357	0.471622762555564	0.0419946145478048	0.0420157291382945	0.491592067311005	0.446449181780532	0.0420225167695636	0.438540614452391	0.496873119329948	0.513294827091426	0.0421236501214204	0.437301735667919	0.0420014163657528	0.501742957852339	0.0420803274498006	0.0422419298619635	0.0424725800918635	0.494042783430125	0.535111649915345	0.450119644981266	0.0419946145478048	0.465148551512412	0.448015108689323	0.0424131270609212	0.453443162757324	0.439592362983885	0.0420085727520237	0.450925303535044
PBX1	0.269593460924661	0.169367034980473	0.33431064119127	0.177623874980007	0.27042739675127	0.273302906735124	0.17588124796043	0.18634518240371	0.260440069357034	0.178625196880056	0.181274723830668	0.222591940981215	0.175677435181253	0.239640773004487	0.178352794512354	0.278747143468463	0.295874634806676	0.181627446686868	0.257929888996872	0.17022678666832	0.154062368230255	0.167339066065809	0.177556648285547	0.216499718840658	0.254314876701987	0.184167446769954	0.161732904618204	0.280382521480912	0.168936526141255	0.190072055961646	0.173488812925041	0.292743368885826	0.181139121986899	0.335013214264957	0.184695876113826	0.317108981584622	0.262816523947463	0.256717976747163	0.161484639136109	0.185891625043394	0.169863355264137	0.240975662957497	0.18017662527776	0.176146231689981	0.268372667191373	0.177866721215878	0.157711833385394	0.271558187998596	0.178419322941659
MOB1B	0.0421459610401552	0.013207925216505	0.042073080670979	0.0111256400259442	0.0420293044008327	0.0421014795429482	0.0128856242192318	0.012609766955939	0.0420157291382945	0.01264828246638	0.0111974034494921	0.0420014163657528	0.0132418840785616	0.042073080670979	0.0125076817862383	0.0426126470683669	0.0420654470772483	0.0113988703492223	0.0419946145478048	0.0122419837434107	0.0149914492487405	0.0138268853287907	0.0128009351248116	0.0419946145478048	0.0420157291382945	0.0130958200697928	0.0140882871166965	0.0420225167695636	0.0126352110592868	0.0138647022721023	0.0116976564625088	0.0421236501214204	0.0127378228883121	0.0420014163657528	0.0112929367940335	0.0420803274498006	0.0422419298619635	0.0424725800918635	0.0141327019734826	0.0113564680926717	0.0111256400259442	0.0419946145478048	0.0124417692753956	0.0134384057960475	0.0424131270609212	0.0120770400881495	0.0139026492438378	0.0420085727520237	0.0106890732892187
NKD2	0.0421459610401552	0.343184384231017	0.042073080670979	0.360327086719478	0.0420293044008327	0.0421014795429482	0.362920546153067	0.314592307685094	0.0420157291382945	0.367984300944309	0.34840641941577	0.0420014163657528	0.359332584742647	0.042073080670979	0.343500186161452	0.0426126470683669	0.0420654470772483	0.349699954510562	0.0419946145478048	0.353207865121261	0.341507154357196	0.335455848052394	0.366518146825237	0.0419946145478048	0.0420157291382945	0.35114527096732	0.349963644310431	0.0420225167695636	0.347888594798745	0.323300451238	0.325707892761075	0.0421236501214204	0.356564230955117	0.0420014163657528	0.329746000652322	0.0420803274498006	0.0422419298619635	0.0424725800918635	0.35602126839923	0.341443583221266	0.354674838256299	0.0419946145478048	0.355953707836345	0.354674838256299	0.0424131270609212	0.339593376706619	0.359133354338339	0.0420085727520237	0.353467523018987
LGR6	0.0421459610401552	0.335394093392936	0.042073080670979	0.344931340413792	0.0420293044008327	0.0421014795429482	0.343055087611731	0.347888594798745	0.0420157291382945	0.340033773061863	0.355953707836345	0.0420014163657528	0.321676827062172	0.042073080670979	0.35275124017156	0.0426126470683669	0.0420654470772483	0.342736808285234	0.0419946145478048	0.326016913947859	0.356294295535276	0.354876648589829	0.329935640252096	0.0419946145478048	0.0420157291382945	0.342801888149432	0.339270164035158	0.0420225167695636	0.346859549061365	0.348600264725779	0.354608307818186	0.0421236501214204	0.329423218435022	0.0420014163657528	0.337036231860018	0.0420803274498006	0.0422419298619635	0.0424725800918635	0.346474344999746	0.352883642907942	0.338243712531879	0.0419946145478048	0.32672007262187	0.33062404606748	0.0424131270609212	0.340932044985416	0.334246243807737	0.0420085727520237	0.346082563476417
LHX2	0.378981596203484	0.0795604135947105	0.366029862105287	0.0893806157720695	0.32672007262187	0.466231511306811	0.0781784919550364	0.106827504301301	0.32082638907219	0.0824198255770202	0.0922130689399027	0.282428936096122	0.0783315117351953	0.363804116300213	0.101014439136785	0.371994222931569	0.329166587557032	0.0870796974950093	0.362092634040688	0.073223754993192	0.086215952714923	0.086088573907198	0.0805715891300562	0.403028123720064	0.370800203800894	0.0808147438557236	0.0827997372488992	0.361072528123629	0.0840210013595034	0.101014439136785	0.0971933960837319	0.380451921762998	0.0762583341549318	0.455195347747303	0.0910735013495807	0.336654475656972	0.333799523740123	0.388545872022176	0.0834798558777895	0.0880691782466014	0.0760074703313512	0.344217055871698	0.0744038831219643	0.074916411812858	0.338122052889042	0.0859377880925705	0.073223754993192	0.324721638863323	0.0763080699123546
AGMAT	0.631864085020471	0.452830613745999	0.648293571883546	0.449305265277907	0.633781703661815	0.631431756677833	0.458532839496757	0.498109949348978	0.569082808108841	0.517539950121609	0.507032019681653	0.587095961030136	0.468748976819575	0.612242885827798	0.461515963782513	0.614241862373159	0.567609458493031	0.474975338793957	0.60781230106942	0.468964067711151	0.500851796249199	0.503477912278124	0.491462412919325	0.62505719733258	0.598855509907879	0.48846964772681	0.453033586723829	0.566031775928788	0.472622712341704	0.514462731620826	0.488946780708423	0.613527536581394	0.47463654906511	0.612388360707775	0.473399666087074	0.618915371928171	0.568810914085877	0.64679770262577	0.4729562229754	0.453855424027658	0.469072849549218	0.576762507801539	0.499726474727951	0.480000969400855	0.595146825318736	0.478712908311933	0.503977335427005	0.620656162607749	0.438824279982334
SLC5A11	0.0421459610401552	0.47128312115606	0.042073080670979	0.458946933937946	0.0420293044008327	0.0421014795429482	0.447717984951822	0.676201713013042	0.0420157291382945	0.473747235747509	0.598445762139984	0.0420014163657528	0.415308677726566	0.042073080670979	0.505991726046697	0.0426126470683669	0.0420654470772483	0.564035958661755	0.0419946145478048	0.434951098650859	0.710179355634333	0.69278045667298	0.451730913686092	0.0419946145478048	0.0420157291382945	0.477246002131981	0.505991726046697	0.0420225167695636	0.531019431789125	0.732406568830657	0.679218068430581	0.0421236501214204	0.446351119997789	0.0420014163657528	0.626343064993537	0.0420803274498006	0.0422419298619635	0.0424725800918635	0.55672518545222	0.4539569911425	0.43844573667255	0.0419946145478048	0.569487516396888	0.418165338026691	0.0424131270609212	0.575682495525527	0.404579123991485	0.0420085727520237	0.461726362711666
UNC93A	0.0421459610401552	0.272599686939631	0.042073080670979	0.311438805725593	0.0420293044008327	0.0421014795429482	0.258785039869401	0.272101949857148	0.0420157291382945	0.317232115666856	0.371221217395847	0.0420014163657528	0.246329975059588	0.042073080670979	0.356769393899554	0.0426126470683669	0.0420654470772483	0.306952229465203	0.0419946145478048	0.288085832851738	0.397679901369717	0.371221217395847	0.27692175296569	0.0419946145478048	0.0420157291382945	0.305332005081347	0.312564532463817	0.0420225167695636	0.260885470507888	0.307768501421361	0.321067681459396	0.0421236501214204	0.299695685294348	0.0420014163657528	0.361345188710011	0.0420803274498006	0.0422419298619635	0.0424725800918635	0.363940265379769	0.269696999100026	0.246151870280404	0.0419946145478048	0.396741388605267	0.283148309625645	0.0424131270609212	0.311438805725593	0.246461730493433	0.0420085727520237	0.300145508842946
CYP51A1	0.135430187449756	0.0414388222283177	0.137937128659673	0.0460557483491803	0.151296619510125	0.152748865006257	0.0479343121786549	0.0394019914717774	0.217727812995305	0.0475646501594328	0.0439396213722454	0.161106152253346	0.0523066748014891	0.146644318375457	0.0439695717601963	0.140051352872086	0.142363473230029	0.0504928598336045	0.134010781487469	0.0452579254896427	0.0413670368668492	0.0400216032946571	0.0524265009675076	0.143337383024417	0.135312084894501	0.0431773950746218	0.0434727941501734	0.155952812100803	0.0570619913872544	0.0419023157625659	0.0401783838527489	0.13935684128152	0.0408633930289702	0.137423775555935	0.0465406734709232	0.147985582554155	0.158518493189778	0.143485888152887	0.0435731503351743	0.0500883532015012	0.0576716396520482	0.133330752048685	0.0454681755672424	0.0522023448044103	0.139736419808912	0.0459826610693585	0.0424439817978647	0.143311764439955	0.049654333768553
AP004782.1	0.0421459610401552	0.0315095065260852	0.042073080670979	0.0284828352396645	0.0420293044008327	0.0421014795429482	0.0360121691801227	0.0273515615478846	0.0420157291382945	0.0285684659917829	0.0379940032549784	0.0420014163657528	0.0310015993109351	0.042073080670979	0.0368667176090153	0.0426126470683669	0.0420654470772483	0.0282624870525677	0.0419946145478048	0.0309346436072724	0.0269174668159459	0.0274630687373246	0.0315095065260852	0.0419946145478048	0.0420157291382945	0.0351858611200183	0.0285518143831145	0.0420225167695636	0.0293422364449378	0.027688132640187	0.0266912055055316	0.0421236501214204	0.0320190785186375	0.0420014163657528	0.0307792575197265	0.0420803274498006	0.0422419298619635	0.0424725800918635	0.0330869038473319	0.0291200394508652	0.0318276494799445	0.0419946145478048	0.0307504414124703	0.0329543510954089	0.0424131270609212	0.0295716909070253	0.0306049042741295	0.0420085727520237	0.0309250125970356
MYL4	0.943173020386553	0.891275863643248	0.947128018936909	0.881864742567387	0.952032735418154	0.906952294422268	0.809647938627271	0.799957814498702	0.958814630944529	0.785366590154543	0.711270893527387	0.947951960785966	0.778258919321899	0.939642454578785	0.865542645365948	0.946550840488954	0.969783003012431	0.87925949841678	0.939642454578785	0.781558941292215	0.745552354622493	0.82018073962	0.861514124915859	0.937449131603406	0.943836510388394	0.864775113980456	0.865671152832108	0.947832627386448	0.803083685055942	0.821817914144932	0.855456697149956	0.944954297159693	0.796272343167201	0.89776197808449	0.854764762798242	0.944059993173214	0.958064549032273	0.954892458977936	0.776277149328754	0.892181693984105	0.882942668684387	0.929014098578736	0.670814808129117	0.867948362239439	0.934966950520596	0.770238073890403	0.820760104601033	0.952301620266067	0.893758515767194
GAS1	0.185044852284849	0.0360634862372104	0.250572138857917	0.0278080089408085	0.171050721195753	0.2086349089746	0.0295805554962666	0.0362811072005723	0.16219548528485	0.0354978201968471	0.0323694964839395	0.167601876622659	0.0297661924901549	0.153458967721674	0.0376300777510549	0.165399473370501	0.203544007216629	0.0380765294977132	0.183890920886848	0.0427529324082087	0.0360513898259896	0.034325545900288	0.0385412493025872	0.192626574722365	0.227502152494653	0.032358867549183	0.03729808946652	0.17651353715994	0.0403075739516595	0.0357271385083581	0.0306432410070534	0.156225447422678	0.0404368049522499	0.156554909475037	0.0382002670069711	0.194648233757476	0.157010171747039	0.167636430876872	0.0260115851085834	0.0464251809872586	0.0375354884153933	0.18131049765241	0.0305943658474598	0.033177189626075	0.215743221330593	0.0279559584472897	0.0307600051762592	0.140559242712613	0.0464810581239385
GLOD5	0.0421459610401552	0.359332584742647	0.042073080670979	0.317778844487459	0.0420293044008327	0.0421014795429482	0.327600471431702	0.355410549540639	0.0420157291382945	0.334891009163017	0.359469345561829	0.0420014163657528	0.319424152383899	0.042073080670979	0.325033480933491	0.0426126470683669	0.0420654470772483	0.336401276960772	0.0419946145478048	0.343888165612493	0.385768911429203	0.387793503481074	0.326333241872929	0.0419946145478048	0.0420157291382945	0.346733709956317	0.411270321167934	0.0420225167695636	0.381342800937224	0.33201055475805	0.3638748819966	0.0421236501214204	0.346859549061365	0.0420014163657528	0.35602126839923	0.0420803274498006	0.0422419298619635	0.0424725800918635	0.39153691684986	0.332389908212577	0.38156773648253	0.0419946145478048	0.388324561126779	0.320520913586325	0.0424131270609212	0.335649490527775	0.369260642303718	0.0420085727520237	0.337868598751182
SNORA47	0.0421459610401552	0.875816545756495	0.042073080670979	0.817763115926353	0.0420293044008327	0.0421014795429482	0.903241687106961	0.86411997663503	0.0420157291382945	0.93392147979747	0.871963433776782	0.0420014163657528	0.911871893857018	0.042073080670979	0.84975500587025	0.0426126470683669	0.0420654470772483	0.889482782748419	0.0419946145478048	0.850285053614582	0.899828810775459	0.912732054694768	0.839698562704412	0.0419946145478048	0.0420157291382945	0.838112466029889	0.84961415997256	0.0420225167695636	0.830904711057045	0.937024432827932	0.874473251255412	0.0421236501214204	0.903892088802468	0.0420014163657528	0.70063569159183	0.0420803274498006	0.0422419298619635	0.0424725800918635	0.921922852903833	0.735582156231229	0.774934655174196	0.0419946145478048	0.882109985581316	0.889827019840459	0.0424131270609212	0.91262822395737	0.917977840709544	0.0420085727520237	0.776961769566886
DHRS4-AS1	0.413771445085446	0.0944413357268105	0.422855748712169	0.091325382272178	0.393491363063825	0.41488416658428	0.0994844302961901	0.165950097522047	0.358722226447278	0.109685938579606	0.0935055071086227	0.414368797504525	0.103566281749215	0.378121718453455	0.109298287010962	0.435135005570175	0.413771445085446	0.108232797877803	0.385610808053023	0.100792104440146	0.113624478061282	0.102979372352987	0.0955896204377679	0.388170019188235	0.477246002131981	0.0795940206037609	0.0869367846504895	0.417904192535414	0.0886205625444195	0.102898272051237	0.0992497712629807	0.425999787518433	0.104466170377645	0.461303596196717	0.0944413357268105	0.435688604881082	0.416695918095499	0.509953685630837	0.0997078093536693	0.106062579390472	0.0821711499957307	0.381946093567255	0.0897850857406023	0.16887282133489	0.423577191125909	0.129911215699246	0.088524855715594	0.538055768825565	0.0826910588635597
SLA	0.880916342167453	0.39752369014211	0.902504865865907	0.447131400597194	0.894092233110583	0.872985385791309	0.396423827244505	0.398708783961767	0.883397375104661	0.421273686447692	0.402785724587143	0.890496022786309	0.423123832147847	0.904522026255222	0.397128505691185	0.8984302723496	0.927317040660392	0.408482580690167	0.897647082768763	0.42887012259438	0.389998506769938	0.377599352746749	0.428144366618684	0.822399614172988	0.897539487112957	0.426361852369638	0.413192034055959	0.901000458611829	0.412030023913481	0.386223462356965	0.399992558416348	0.896344324389009	0.386826269688503	0.805289346353999	0.399754870483617	0.807653993549088	0.918484132559637	0.892409709850078	0.362851605680444	0.434577962541618	0.439781545103739	0.87520980169448	0.381046651462267	0.411270321167934	0.830904711057045	0.399754870483617	0.416520199557269	0.891392865360612	0.446158629130758
MTHFD2	0.546751070633803	0.0671726036386923	0.332454099435502	0.0720562636247321	0.504856989016789	0.372342039773519	0.0716439450465583	0.0797672046319093	0.313288347113151	0.0661294720078657	0.0593739472552228	0.52595375797801	0.0705120718920388	0.335137859221803	0.0657033690170814	0.526086259745755	0.312444796656318	0.0685178556682671	0.544218427649468	0.0728247083867024	0.0654433230380354	0.0685479216075222	0.0759586412620786	0.27018298536672	0.552484241934395	0.0675379890417586	0.0651213432658166	0.327783334766805	0.0659611253967767	0.0877687107707875	0.0676459088234971	0.363463013700656	0.0707791860422189	0.264934114213526	0.0649680058081453	0.326016913947859	0.38337008837712	0.391307203934637	0.0611271870550005	0.0715145167344346	0.0672744634996154	0.266358481108871	0.0604279948728551	0.0719290859489951	0.319971049160478	0.0717065661936656	0.0725375029474193	0.275125453998107	0.0681880222590591
SAMD13	0.0421459610401552	0.0653828779904195	0.042073080670979	0.0869550741824811	0.0420293044008327	0.0421014795429482	0.0718808370313372	0.0585631112901485	0.0420157291382945	0.0768619318933098	0.0734147870452751	0.0420014163657528	0.0720722498419704	0.042073080670979	0.0678655377171469	0.0426126470683669	0.0420654470772483	0.0742107921001966	0.0419946145478048	0.0738338030687682	0.0659001294273411	0.0648777354973271	0.088935254753858	0.0419946145478048	0.0420157291382945	0.0776057551135269	0.0755960280045738	0.0420225167695636	0.0667107403772602	0.0619572278939209	0.0612615587496975	0.0421236501214204	0.0749325972100006	0.0420014163657528	0.070196565619028	0.0420803274498006	0.0422419298619635	0.0424725800918635	0.0742584517126195	0.0697281396896381	0.0799920252186446	0.0419946145478048	0.0895802246174663	0.0754640573643212	0.0424131270609212	0.0692223779734342	0.0720882613532708	0.0420085727520237	0.0786401486018115
AFF3	0.884572525982568	0.575682495525527	0.911155970669102	0.549409414286863	0.912843580048037	0.840831647821558	0.549409414286863	0.562035381471089	0.85970097110276	0.48703947162485	0.500601753171949	0.845576635853465	0.520815137910067	0.897647082768763	0.571070932131158	0.90047438180443	0.916138880396561	0.551685291654319	0.90208408139384	0.552881611568597	0.573299415960315	0.573957456702206	0.527539506155379	0.810593957539106	0.887151378481272	0.51935425904016	0.52197585551299	0.875689950990836	0.570945944325508	0.551685291654319	0.586423373540361	0.883058479600621	0.534206544334405	0.779389885090224	0.490127502876716	0.797419437473561	0.905682874057833	0.881737264402822	0.443329565941041	0.573695999945331	0.567213679179949	0.848784072247117	0.463538819007356	0.54502626821296	0.782702975480055	0.563763119705623	0.617429783911401	0.918792619952546	0.555125864457114
IGHV5-78	0.0421459610401552	0.772093612814174	0.042073080670979	0.908331644488583	0.0420293044008327	0.0421014795429482	0.729290156683611	0.785537517266291	0.0420157291382945	0.823156756006953	0.724019557942057	0.0420014163657528	0.822098372086406	0.042073080670979	0.884807836655005	0.0426126470683669	0.0420654470772483	0.931215755158102	0.0419946145478048	0.767100450812702	0.82732746156838	0.863484294126194	0.82617881904985	0.0419946145478048	0.0420157291382945	0.922515240667329	0.900054123865586	0.0420225167695636	0.878426674262234	0.791584959714083	0.861642242743843	0.0421236501214204	0.846863677402843	0.0420014163657528	0.825117056506989	0.0420803274498006	0.0422419298619635	0.0424725800918635	0.714300599169422	0.890607696137196	0.930423613488537	0.0419946145478048	0.628934895560006	0.845720908724952	0.0424131270609212	0.798845703004977	0.789475640318173	0.0420085727520237	0.929109433204986
SIPA1L2	0.0421459610401552	0.616099841709109	0.042073080670979	0.437494105297866	0.0420293044008327	0.0421014795429482	0.728117042144865	0.650589924914857	0.0420157291382945	0.81216960627177	0.748213891761219	0.0420014163657528	0.774934655174196	0.042073080670979	0.558982942743119	0.0426126470683669	0.0420654470772483	0.594487173494713	0.0419946145478048	0.715879430236382	0.629671655279951	0.725837053038059	0.65697877314602	0.0419946145478048	0.0420157291382945	0.620365827498515	0.636950039819525	0.0420225167695636	0.61194230653958	0.759257048827285	0.72666151765473	0.0421236501214204	0.685592325388663	0.0420014163657528	0.518052620754753	0.0420803274498006	0.0422419298619635	0.0424725800918635	0.764257634976319	0.502364997093239	0.575682495525527	0.0419946145478048	0.826767347592329	0.633038683493398	0.0424131270609212	0.757599445833789	0.709856494549824	0.0420085727520237	0.608822031529501
FGF14	0.412450531519827	0.0935827623741444	0.381270360640525	0.0968236120820824	0.405731550100331	0.399106274046157	0.0969618940569085	0.0848006336872674	0.362092634040688	0.0980252592656803	0.0974610205173559	0.416952634976291	0.0957877293710502	0.371358845393392	0.0965287309879909	0.363804116300213	0.408482580690167	0.098788380662452	0.358861881027758	0.0965097314220849	0.0906620964208559	0.0912674244791836	0.0994844302961901	0.315293508875896	0.359931842558018	0.10155735847891	0.0889898870254093	0.38809427663929	0.0931621268923736	0.085602512886805	0.0835710054739807	0.403028123720064	0.0936207402286181	0.421273686447692	0.091511821117308	0.408642510700846	0.410207994608371	0.402308840648013	0.0890266434316405	0.0934106677888473	0.0924579549703592	0.387565463997534	0.0988484253971617	0.100088605456882	0.441972926463842	0.0949461949743666	0.09389204469945	0.37556035583979	0.0937383368861577
SLC25A25	0.0421459610401552	0.342673064052055	0.042073080670979	0.366309241123418	0.0420293044008327	0.0421014795429482	0.339840381940067	0.349118662642672	0.0420157291382945	0.359469345561829	0.383299476872244	0.0420014163657528	0.343566509826457	0.042073080670979	0.370239973962456	0.0426126470683669	0.0420654470772483	0.347759639881039	0.0419946145478048	0.343566509826457	0.355216606887292	0.369260642303718	0.352414396779191	0.0419946145478048	0.0420157291382945	0.354744239424758	0.372705617134997	0.0420225167695636	0.33652910307109	0.337739011630699	0.348016895397073	0.0421236501214204	0.354127836920667	0.0420014163657528	0.357571862628834	0.0420803274498006	0.0422419298619635	0.0424725800918635	0.372134308419328	0.349963644310431	0.352211715322697	0.0419946145478048	0.408806567539018	0.349963644310431	0.0424131270609212	0.343695621610986	0.339461281593688	0.0420085727520237	0.351277165858486
TNFRSF25	0.701223882512703	0.389308680294243	0.735921352008343	0.316568613054728	0.751438374396871	0.690830322176935	0.33558326449162	0.424285525288172	0.676335793208147	0.337805871325599	0.379340844514842	0.720461361138168	0.304701245938501	0.710655262326053	0.367639415592993	0.740924112950407	0.71717573934492	0.377599352746749	0.682137021591014	0.32191960857976	0.407143572343946	0.395888115867603	0.331640984252599	0.74472681089849	0.664851667261672	0.32515783505262	0.32385192874257	0.739585329998566	0.371427490909769	0.388773841182651	0.395185380893491	0.731443386048344	0.341124069442777	0.657504775848287	0.341186700797667	0.684376942156215	0.689402334706479	0.769734445271331	0.312564532463817	0.358589120451537	0.340356056211099	0.672759902293216	0.325831808012009	0.335200460080248	0.703350154014124	0.348016895397073	0.322358491754837	0.670292609792918	0.325095466439787
AQP3	0.709856494549824	0.173819632677292	0.67288697429866	0.184167446769954	0.692344193449997	0.759257048827285	0.17446251129582	0.13845305156922	0.69854744042799	0.180142458969383	0.184201261659984	0.707977986157907	0.172260691396584	0.68857223718534	0.175611933692835	0.616402768224874	0.67145867253989	0.170387162937771	0.690830322176935	0.17405600921545	0.183212570222293	0.175307328011237	0.177185254363711	0.660877056013155	0.674635921554988	0.185748749726855	0.175947470867891	0.708919667420232	0.162701055808697	0.171484596447101	0.167504677033897	0.708452396762423	0.178660434259984	0.743711710534127	0.190863352206382	0.768904618021208	0.680675677913685	0.701379880553039	0.180446925235652	0.176480064254977	0.174290651823375	0.682786954282702	0.187446857541935	0.177523764114798	0.760265085953785	0.187912579366389	0.175339805248745	0.653336023520413	0.183499425487802
ANK3	0.889939841775995	0.300420058959705	0.869206657400411	0.320520913586325	0.861642242743843	0.864903434636922	0.308545194400752	0.317232115666856	0.851499481187771	0.319364973139242	0.330254253114832	0.869336727944176	0.300088774472413	0.82894326968046	0.324353133550173	0.892066294329331	0.880216871524155	0.312208883537339	0.816996873932627	0.305271460858913	0.315779897561504	0.317357951440409	0.300145508842946	0.862043749885468	0.854906328171038	0.312327803044707	0.313406894223461	0.858777565473204	0.304178547289301	0.309715986492775	0.310128552590497	0.871963433776782	0.31108066609807	0.857471094948716	0.323045672181179	0.870461266596768	0.868328542091583	0.829375653914988	0.323677392709427	0.307768501421361	0.291618783100661	0.85001756602099	0.328603944375262	0.313704777675991	0.884210559438136	0.308842476431984	0.295538767732631	0.806851324563139	0.306022936213854
B4GALNT3	0.315354546527277	0.0803907649303327	0.365679474216964	0.091131383022368	0.293234555408872	0.316327786837645	0.0886007761648081	0.0663102414347036	0.295041976590999	0.0858461820407047	0.079248853048469	0.294990998169921	0.0919278300656396	0.27359601032973	0.0811352175057193	0.372988947249703	0.383522119529467	0.0883911830508729	0.33558326449162	0.093967220457556	0.068628111007588	0.0626276877910194	0.0765073026224546	0.287876905269726	0.307066936841632	0.0826555486713085	0.0800603744728025	0.277614960276841	0.0815292847562314	0.0709973275669072	0.071817374229608	0.327976564377821	0.087487700314182	0.33232916298591	0.0843103728553155	0.343435534668905	0.321192164431262	0.300648688045595	0.0779753421491717	0.0695222066467679	0.0816163406591405	0.296151155454769	0.0895443153192708	0.0931819385822404	0.296425686866352	0.0792654498409482	0.0793356171206818	0.310840047747688	0.0900963107436324
LZTS3	0.0421459610401552	0.132520107404615	0.042073080670979	0.163322782844086	0.0420293044008327	0.0421014795429482	0.162668970541809	0.123705647084948	0.0420157291382945	0.182606493635082	0.204596996618148	0.0420014163657528	0.156703313324863	0.042073080670979	0.171555110025601	0.0426126470683669	0.0420654470772483	0.167732194858295	0.0419946145478048	0.178729553601324	0.168543834089076	0.16344858895809	0.160768426155873	0.0419946145478048	0.0420157291382945	0.162539178220961	0.170848962890221	0.0420225167695636	0.156703313324863	0.131004155829032	0.146441858290105	0.0421236501214204	0.163940442042682	0.0420014163657528	0.171050721195753	0.0420803274498006	0.0422419298619635	0.0424725800918635	0.177491823259885	0.122075059758594	0.147924145280057	0.0419946145478048	0.214682453208564	0.16694669865789	0.0424131270609212	0.168641630577736	0.139128501813832	0.0420085727520237	0.165494595571127
COLCA1	0.260542212348852	0.148888273035912	0.235029576110342	0.167669217223825	0.305098632062076	0.227028726007916	0.165367272105426	0.134965373365883	0.275876660740303	0.176012162921914	0.177460000062878	0.279430249170924	0.164765933902188	0.245603317409839	0.169004827079217	0.228553948186182	0.252454835926588	0.167472117737043	0.207685915793673	0.169797312902387	0.154181785087601	0.154331450196647	0.169729062955162	0.269791119499793	0.251459502273578	0.16558790558802	0.174835345807025	0.272254032970647	0.152182538897335	0.159421535652573	0.158335299107516	0.265275318669082	0.167273277376078	0.366448098849206	0.174698831682597	0.299639684000653	0.296265507110231	0.266005213236289	0.177018847056118	0.161793482827872	0.160768426155873	0.284748300812717	0.193101370653222	0.165554338147808	0.286154621101263	0.161269122415441	0.154002547778926	0.272306112067615	0.172560714966636
PIWIL4	0.0421459610401552	0.923511748754334	0.042073080670979	0.940170086639059	0.0420293044008327	0.0421014795429482	0.916471048619737	0.909276393551321	0.0420157291382945	0.92562395557525	0.926124829254028	0.0420014163657528	0.89776197808449	0.042073080670979	0.941882225080683	0.0426126470683669	0.0420654470772483	0.918484132559637	0.0419946145478048	0.935685734143513	0.923811260948089	0.909483857326469	0.925718050707898	0.0419946145478048	0.0420157291382945	0.931613029380572	0.937751425407865	0.0420225167695636	0.933824377246697	0.929718783231982	0.931511986219257	0.0421236501214204	0.903998244546991	0.0420014163657528	0.936922358033114	0.0420803274498006	0.0422419298619635	0.0424725800918635	0.910326670218299	0.946094725725172	0.929312679352413	0.0419946145478048	0.917278488706779	0.940691513653308	0.0424131270609212	0.90313727461335	0.926519488216212	0.0420085727520237	0.937952299508119
HIST1H2BN	0.0421459610401552	0.0400920139674217	0.042073080670979	0.0677557232891311	0.0420293044008327	0.0421014795429482	0.044485237478166	0.054338152061206	0.0420157291382945	0.0415526310984369	0.0610055371453921	0.0420014163657528	0.040835980579126	0.042073080670979	0.0629976272247529	0.0426126470683669	0.0420654470772483	0.0503747683100658	0.0419946145478048	0.0583099220007743	0.0500299077668131	0.0630421437573017	0.0488623191290159	0.0419946145478048	0.0420157291382945	0.0649377697543082	0.0530954049499107	0.0420225167695636	0.064120040420632	0.0527941825807364	0.0484008923536083	0.0421236501214204	0.0400216032946571	0.0420014163657528	0.0414244892399192	0.0420803274498006	0.0422419298619635	0.0424725800918635	0.0394972276270004	0.0547827171823985	0.0421912393065794	0.0419946145478048	0.0564550847342072	0.0415526310984369	0.0424131270609212	0.0529599831217406	0.0437045521370645	0.0420085727520237	0.0599995075636718
PPP1R36	0.394098788297079	0.12346830205742	0.39425602605555	0.142970644679553	0.379712045716382	0.362573067870114	0.135081493107605	0.0653219434133738	0.361548154433828	0.151711781902443	0.108210644875739	0.358589120451537	0.154301174372423	0.359401012860074	0.10743385033041	0.421621121274527	0.426361852369638	0.112786182392193	0.39878576264826	0.124015464430487	0.0752118384435511	0.0726325828984721	0.135224423739746	0.325401397363838	0.369260642303718	0.122483068515535	0.107744234372863	0.373839468688982	0.120430622089969	0.0789856480896578	0.0848747397079428	0.408974831530155	0.13935684128152	0.391230232267921	0.0898389399192736	0.427088225169264	0.408397692375251	0.388622079882771	0.110951789777724	0.123274971233929	0.116102510999697	0.340224994024047	0.119784306669797	0.141642349407254	0.346208829155106	0.100410236874521	0.121391253916699	0.309950982222568	0.138425533506825
GTSF1	0.933205573112286	0.669151658070762	0.924408856111402	0.645670951693836	0.939323542037894	0.924408856111402	0.654277622252901	0.634073621918494	0.926918283083829	0.629814013887798	0.62505719733258	0.925429497685217	0.612952846825432	0.920823278435345	0.699424180152401	0.923213725607248	0.910958306031711	0.65630593128058	0.917074601435873	0.627621331866076	0.642276548789209	0.633474762915857	0.660610753332277	0.929919842305104	0.936202238700491	0.672501601115158	0.646358971143216	0.927712669732332	0.636804920028951	0.597338151262296	0.628203409294263	0.916673001801925	0.64786931042628	0.924514238271303	0.656842182823419	0.926618081754236	0.929919842305104	0.934444207068127	0.589132350873588	0.540894981785609	0.638982542462721	0.92941676271791	0.616697547136972	0.663530159131299	0.934340718052848	0.634792062943824	0.650023847006705	0.923603366651248	0.681476191819165
OXCT1	0.213158539058336	0.130222598088689	0.275125453998107	0.142507885560038	0.384706629847895	0.186656380078372	0.138599368387395	0.148888273035912	0.164610213630483	0.134546269027509	0.132838545133786	0.173886400380716	0.14813130046863	0.190175686735859	0.131145299349649	0.196882617446153	0.214393399021159	0.138955020205691	0.178147636855818	0.1407916774635	0.146525561472469	0.144234141018373	0.136956981359771	0.193399847480402	0.165111055542317	0.137539940076383	0.12494568536994	0.235998814993678	0.140587872676517	0.143428338225605	0.140818050409076	0.158518493189778	0.13614311659645	0.169036964531486	0.130648962369422	0.155264879206485	0.214884468401169	0.170450829352661	0.123633027377136	0.124423636575896	0.132588607282382	0.179038142125198	0.132271157023455	0.137190353161089	0.172861512668544	0.137737160033651	0.131209304369942	0.209360662112486	0.141469256204861
MYOT	0.0421459610401552	0.639701154331906	0.042073080670979	0.568938704640557	0.0420293044008327	0.0421014795429482	0.602442453554668	0.682664324161938	0.0420157291382945	0.595283554013855	0.631864085020471	0.0420014163657528	0.556189922284215	0.042073080670979	0.675415888039939	0.0426126470683669	0.0420654470772483	0.600660335897431	0.0419946145478048	0.603571682690015	0.609398086068177	0.666386755184606	0.542353369650075	0.0419946145478048	0.0420157291382945	0.668893323743268	0.649600682294619	0.0420225167695636	0.556596606269557	0.667974963335275	0.656569751078962	0.0421236501214204	0.602588757764309	0.0420014163657528	0.616246135623109	0.0420803274498006	0.0422419298619635	0.0424725800918635	0.636950039819525	0.641699196226134	0.626623936189328	0.0419946145478048	0.659930088365205	0.561771878910638	0.0424131270609212	0.615823311948736	0.583342161172419	0.0420085727520237	0.640688699861485
POU2F2	0.0421459610401552	0.154151846313405	0.042073080670979	0.14882715190082	0.0420293044008327	0.0421014795429482	0.154120836238382	0.109212245753271	0.0420157291382945	0.165747623101786	0.161013256583659	0.0420014163657528	0.169267169413946	0.042073080670979	0.151356117415529	0.0426126470683669	0.0420654470772483	0.157010171747039	0.0419946145478048	0.146846792362122	0.132037967295966	0.127013323831712	0.158518493189778	0.0419946145478048	0.0420157291382945	0.168026817545987	0.160331261409193	0.0420225167695636	0.144081148368882	0.13907161482752	0.131036744388805	0.0421236501214204	0.155264879206485	0.0420014163657528	0.15517329308583	0.0420803274498006	0.0422419298619635	0.0424725800918635	0.171858027689072	0.160393153247931	0.141070969689531	0.0419946145478048	0.1752359456187	0.155865040737631	0.0424131270609212	0.135791564658593	0.146384405740087	0.0420085727520237	0.162885509006891
NOX4	0.355410549540639	0.109878483787918	0.355746608472492	0.102526963984075	0.309659682516173	0.368974830414619	0.137937128659673	0.178765106327855	0.315177923499417	0.118441175982858	0.152509722562375	0.312031430030169	0.108668167897769	0.281717300649253	0.142078108416215	0.340033773061863	0.299207073035174	0.123729718227526	0.342931371923289	0.106806730925638	0.141385080888375	0.156285218569186	0.114239115456578	0.33354619406371	0.309659682516173	0.120897864216268	0.118873786641738	0.327347719531449	0.101197637711505	0.158662946402497	0.157679831015467	0.348534438885165	0.134484844999605	0.378474244098273	0.144319055794306	0.352211715322697	0.369044202216403	0.409057563389648	0.136319397703113	0.138162027322329	0.102877461781816	0.293720144019365	0.114785209858971	0.120060049183375	0.372775260857975	0.143713407076279	0.10818890304905	0.309602656194891	0.106993687718991
BTG2	0.135139275776571	0.161484639136109	0.140277535298185	0.164515453447623	0.138812052317752	0.136522943439288	0.155683824171115	0.12444923645877	0.136873622106504	0.135613879698626	0.144981558796759	0.134251882101266	0.150383997990276	0.134222072768068	0.169200602122789	0.13932949007063	0.13549066111506	0.175611933692835	0.159359904127602	0.153488557780442	0.132776570365276	0.137539940076383	0.153338102950211	0.133243563509146	0.133608996591744	0.151594730761575	0.162038836831441	0.13391481448666	0.151386059288119	0.159615067262845	0.150565425951651	0.136259523766592	0.143255244936143	0.136578847160335	0.156641690001665	0.133423082259084	0.13391481448666	0.133359081085175	0.140022870716896	0.146384405740087	0.168421042860068	0.137043070985329	0.146905069183074	0.158784580264661	0.13845305156922	0.157774789817478	0.162102066439398	0.148159823842983	0.152720277234148
IL15	0.14574986080806	0.0658696734457992	0.186240198095901	0.0724095407389767	0.255319368528451	0.182606493635082	0.0686915870078996	0.0637592853876638	0.162477872010984	0.0704045451626496	0.0691119271886586	0.163879309339753	0.0669102702259525	0.157495085095184	0.070700896247467	0.144546086282591	0.173886400380716	0.0740343283579196	0.219186477620057	0.0713690277622731	0.0616577628102292	0.0687683759258698	0.0739168361669248	0.189100962450314	0.172990969912718	0.0734147870452751	0.0707489389368741	0.153043665202947	0.0691436799059004	0.0680949815596769	0.066420713119898	0.145808128781621	0.0655040360146184	0.161671192243356	0.0724583567330758	0.183673430981108	0.157312650048094	0.150565425951651	0.0612180134521331	0.0703731703050011	0.0697905591533785	0.156344887664857	0.0807447061801162	0.0656876568271251	0.206322053936512	0.0705596561464305	0.0701654089285207	0.14574986080806	0.0729543643915805
U95743.1	0.0421459610401552	0.417819754184006	0.042073080670979	0.335394093392936	0.0420293044008327	0.0421014795429482	0.390765694196034	0.41327424149097	0.0420157291382945	0.637099053951284	0.580570252964574	0.0420014163657528	0.547563046778631	0.042073080670979	0.345887849010879	0.0426126470683669	0.0420654470772483	0.570142012104402	0.0419946145478048	0.480792386334746	0.517410140979326	0.584408203073451	0.421794698272111	0.0419946145478048	0.0420157291382945	0.396667657551828	0.371010175236722	0.0420225167695636	0.459912915390837	0.458635109756096	0.428231874919338	0.0421236501214204	0.45447128261844	0.0420014163657528	0.313406894223461	0.0420803274498006	0.0422419298619635	0.0424725800918635	0.641995627559811	0.272651803355591	0.405813879223473	0.0419946145478048	0.598445762139984	0.429235316998333	0.0424131270609212	0.411270321167934	0.332901176333042	0.0420085727520237	0.372418741590398
CD36	0.952856525740857	0.595963364125385	0.963900735286915	0.597199857736628	0.967811054437036	0.948196624274909	0.628934895560006	0.649034362456883	0.949675926698916	0.63941374565975	0.654137178098154	0.948442341934482	0.668489633530805	0.967503990628936	0.658985549832694	0.93589731941539	0.948322408868727	0.658308956704954	0.943836510388394	0.594883632538513	0.665884947018891	0.64112372230161	0.586288109311484	0.953146851714781	0.946094725725172	0.634362594314279	0.621381561633939	0.965478514804357	0.660345038405021	0.639840961380562	0.603865705977725	0.958814630944529	0.631864085020471	0.936615548541315	0.561642061505053	0.954428721052448	0.958249081954439	0.945170810038105	0.635668074843827	0.635953523630811	0.597745020272622	0.956178826975797	0.6346592293713	0.575003153631735	0.931613029380572	0.67608417452558	0.618295094934806	0.960599530694192	0.639985490552706
SEMA5B	0.365820475180407	0.278058689452195	0.312208883537339	0.282889453313254	0.321001787794739	0.307768501421361	0.292799972642896	0.290783587415234	0.316205855780765	0.292690155815925	0.286051047225478	0.280786555318531	0.294049289432257	0.369185418366938	0.306310777021269	0.365889777368526	0.342931371923289	0.290513445304897	0.26409900985532	0.274627733836572	0.285428837490624	0.280178360873179	0.279778559140307	0.375128540561684	0.336464045198315	0.282682903773636	0.28464955087028	0.32740911634919	0.290513445304897	0.298356577500292	0.298527609427306	0.348343035448969	0.28099239839696	0.266005213236289	0.284394645967904	0.346665985527356	0.361619328966213	0.382920925052124	0.282995666362734	0.303316214489644	0.282786310691987	0.398385475789032	0.270380590316431	0.286922887165324	0.363463013700656	0.29637290100308	0.283560692864918	0.365047881881346	0.285578474041433
POPDC2	0.0421459610401552	0.80637449510624	0.042073080670979	0.694475539056856	0.0420293044008327	0.0421014795429482	0.807653993549088	0.926124829254028	0.0420157291382945	0.773774044896579	0.755096491690314	0.0420014163657528	0.675810566374156	0.042073080670979	0.809647938627271	0.0426126470683669	0.0420654470772483	0.758589327330984	0.0419946145478048	0.869336727944176	0.855857134905845	0.924613983200104	0.753084208045071	0.0419946145478048	0.0420157291382945	0.697810287782875	0.752749746986374	0.0420225167695636	0.780062234511601	0.873094340344993	0.843496636106012	0.0421236501214204	0.671203449486531	0.0420014163657528	0.767592199456006	0.0420803274498006	0.0422419298619635	0.0424725800918635	0.678941821018896	0.72877989948943	0.743063391075965	0.0419946145478048	0.674635921554988	0.773605114828117	0.0424131270609212	0.873961712050029	0.906734603571578	0.0420085727520237	0.727436185505314
M1AP	0.0421459610401552	0.253981317763554	0.042073080670979	0.24569548998629	0.0420293044008327	0.0421014795429482	0.246691268898003	0.22306553393192	0.0420157291382945	0.256130701112713	0.254549759197714	0.0420014163657528	0.267047304330599	0.042073080670979	0.252256259094457	0.0426126470683669	0.0420654470772483	0.261176736538511	0.0419946145478048	0.242874980507767	0.220065856144596	0.220188764888497	0.256474696654214	0.0419946145478048	0.0420157291382945	0.257929888996872	0.262868846973648	0.0420225167695636	0.251787481065872	0.256374349514713	0.230951329403882	0.0421236501214204	0.238170204094378	0.0420014163657528	0.241369432829584	0.0420803274498006	0.0422419298619635	0.0424725800918635	0.274379098427426	0.231346359727579	0.237240355111772	0.0419946145478048	0.271904284540475	0.237412517311862	0.0424131270609212	0.222040006129691	0.246016035528511	0.0420085727520237	0.254642765000388
GK	0.146992452448886	0.149326100296811	0.471508292414913	0.0621505657513033	0.234241647505716	0.238529707286695	0.0749818190384399	0.150946760401891	0.298303164030047	0.0748332163689097	0.0670180665515587	0.531827635384433	0.0756628205810918	0.213947868969637	0.0670626999313391	0.443830429231421	0.148390403324232	0.0653828779904195	0.274330251593152	0.0704966363746396	0.135877301243656	0.154387110119734	0.073493741950924	0.48407819358053	0.229778643202235	0.0652596963079239	0.147838173373422	0.483614860710441	0.166847422260409	0.0713372250393332	0.151269363444946	0.458532839496757	0.0718022172961872	0.1724597037422	0.0640148351118597	0.213694935924517	0.454268711693563	0.164703784107463	0.169929073229905	0.0666504552816537	0.178218358116745	0.480119155224576	0.0711421725554607	0.0714016004610772	0.1982080612979	0.077060680900267	0.171383035852169	0.380676419888826	0.0667865843688811
SH3PXD2B	0.0421459610401552	0.0721058291534309	0.042073080670979	0.0721841621017895	0.0420293044008327	0.0421014795429482	0.0790571077460125	0.0756628205810918	0.0420157291382945	0.081885106733997	0.0726984212398649	0.0420014163657528	0.0802191147457675	0.042073080670979	0.0817434332115444	0.0426126470683669	0.0420654470772483	0.0763242830500156	0.0419946145478048	0.0722310592994987	0.0737204730676183	0.0734147870452751	0.0802542482786661	0.0419946145478048	0.0420157291382945	0.0779922832960057	0.0787439013713312	0.0420225167695636	0.0748995215253852	0.0691267228831801	0.0697758570632297	0.0421236501214204	0.0769126405483268	0.0420014163657528	0.077756605925552	0.0420803274498006	0.0422419298619635	0.0424725800918635	0.0760723500847302	0.0774017402068756	0.0779753421491717	0.0419946145478048	0.0819932757364851	0.0775881727157846	0.0424131270609212	0.0788123962704768	0.0793711586271243	0.0420085727520237	0.0887666062106958
HS3ST3B1	0.420755474377978	0.0636542143036424	0.424285525288172	0.0684686411751149	0.48846964772681	0.568938704640557	0.0699783752749375	0.0434589250902834	0.486090926265387	0.0678039960098682	0.0594769227516774	0.501093671673317	0.0676771024694544	0.484797315358477	0.0634900837082535	0.425542739126454	0.425186608132419	0.065028584183794	0.50982987065222	0.0709332640157412	0.0486243872821896	0.0473586357837517	0.0606643176320084	0.446741916400848	0.522368878593533	0.0733360528163418	0.0550662015061947	0.422946228143468	0.0679418779088857	0.0605008435503681	0.0492998329251433	0.390534662570439	0.0641778361120364	0.39752369014211	0.0504928598336045	0.36707935906986	0.440267310694204	0.396971366127431	0.0563023862754562	0.0704194376864514	0.0574329627739786	0.52421447432898	0.060603726297539	0.0675541737408877	0.362504235495856	0.0587875837753983	0.0600307411695758	0.530751224768217	0.0699467959870794
RARRES2	0.679352478333017	0.280126237353901	0.687065304946707	0.283098335503669	0.669912713523115	0.701070350970516	0.271605015635735	0.317357951440409	0.686126604752907	0.284446085232257	0.288612207708132	0.65386864905023	0.295874634806676	0.66510647821513	0.289395476189132	0.702742611048631	0.686400985919182	0.307827765172892	0.671203449486531	0.282995666362734	0.290191362257721	0.288393567675981	0.273302906735124	0.679883772095426	0.705180313763301	0.291883407159974	0.292690155815925	0.690972955262809	0.292313188102814	0.290191362257721	0.273153966373184	0.657635633090466	0.277662140513981	0.721106505402078	0.279778559140307	0.669283983350648	0.713811627903198	0.68409663690106	0.291937986392652	0.274879927673863	0.283772152253923	0.670429435700676	0.299807484389831	0.282122592927766	0.732581892767042	0.285684086524619	0.272805460264209	0.666779457615863	0.300475568099285
LINC00664	0.0421459610401552	0.0181499872220921	0.042073080670979	0.0109770030006669	0.0420293044008327	0.0421014795429482	0.0164570526349437	0.0192945154119941	0.0420157291382945	0.0163360301635945	0.03251890245431	0.0420014163657528	0.0262576200140514	0.042073080670979	0.0153677273668179	0.0426126470683669	0.0420654470772483	0.0143889648587643	0.0419946145478048	0.0159756108790912	0.0187716131887033	0.0162555468056421	0.0205010659824622	0.0419946145478048	0.0420157291382945	0.0154414014229368	0.0253723626129634	0.0420225167695636	0.0252178702537051	0.0335625951397516	0.0324978133266042	0.0421236501214204	0.0205724451191845	0.0420014163657528	0.017498371257399	0.0420803274498006	0.0422419298619635	0.0424725800918635	0.02435693850404	0.0106340409621719	0.0152140470956339	0.0419946145478048	0.0143972540075575	0.0204861921311157	0.0424131270609212	0.0145576519679516	0.019489641934841	0.0420085727520237	0.0171161454885052
SLC9A9	0.0421459610401552	0.399674125544039	0.042073080670979	0.249634264522712	0.0420293044008327	0.0421014795429482	0.335840412190522	0.46569221138263	0.0420157291382945	0.279232069097387	0.292633109190013	0.0420014163657528	0.315836537081219	0.042073080670979	0.402152869636296	0.0426126470683669	0.0420654470772483	0.34957095350939	0.0419946145478048	0.341635971105723	0.349437180852093	0.350620443591379	0.336970018841213	0.0419946145478048	0.0420157291382945	0.309484396949928	0.372565239086519	0.0420225167695636	0.364221253209171	0.474860234503604	0.406640820262799	0.0421236501214204	0.296760125428993	0.0420014163657528	0.39886517627321	0.0420803274498006	0.0422419298619635	0.0424725800918635	0.253935214946329	0.433301251674748	0.397986031639921	0.0419946145478048	0.188345302494056	0.365256658853888	0.0424131270609212	0.408228711716888	0.450318495226172	0.0420085727520237	0.385081033600401
CLSTN2	0.579661966512993	0.0476829660027312	0.54261853512402	0.0450042602681294	0.565498988842625	0.559119732777691	0.0491812568983329	0.0527653756060936	0.579133066108592	0.0539481012364086	0.0485652007298316	0.534722705974462	0.0510648875429885	0.534852485203163	0.0456411413524733	0.540760304729043	0.58243089421729	0.0467439750410507	0.518432800492333	0.0491812568983329	0.0548427681926279	0.047102710487903	0.0492422879743394	0.565099182140857	0.575423574344209	0.0373377022880253	0.041495567975546	0.585610768141672	0.0478582788266672	0.0537398373705856	0.050044046079002	0.532096582590044	0.049759981047964	0.570399438983306	0.0391483117542757	0.585610768141672	0.531155601139849	0.529680636134547	0.0476974395152743	0.043777975839901	0.0376814520085602	0.498366536325563	0.0511087234807954	0.0557990491869106	0.544617169173154	0.0500584815047815	0.043487261092614	0.560165795858177	0.0426339399651373
KLHDC8A	0.0421459610401552	0.379340844514842	0.042073080670979	0.383069773345959	0.0420293044008327	0.0421014795429482	0.39022950211509	0.397128505691185	0.0420157291382945	0.403114596512515	0.384706629847895	0.0420014163657528	0.397286346195759	0.042073080670979	0.384933940214416	0.0426126470683669	0.0420654470772483	0.39007656979702	0.0419946145478048	0.393412100502373	0.369617019815573	0.381194275400337	0.383146969984577	0.0419946145478048	0.0420157291382945	0.385538856200768	0.39325260735313	0.0420225167695636	0.391230232267921	0.392468883425244	0.381270360640525	0.0421236501214204	0.384480721152603	0.0420014163657528	0.388773841182651	0.0420803274498006	0.0422419298619635	0.0424725800918635	0.4058979318974	0.381121723258718	0.388400608858066	0.0419946145478048	0.387271313849733	0.385320061791735	0.0424131270609212	0.38719573817034	0.387945831249454	0.0420085727520237	0.387870897371495
ENTPD3-AS1	0.0421459610401552	0.0167472035411562	0.042073080670979	0.0164570526349437	0.0420293044008327	0.0421014795429482	0.017854743710141	0.0198241314173227	0.0420157291382945	0.0181351707508363	0.0177902384885685	0.0420014163657528	0.0165807766427111	0.042073080670979	0.0169643407267074	0.0426126470683669	0.0420654470772483	0.0164343403938561	0.0419946145478048	0.0206639679799425	0.0222428871703036	0.0210170680587688	0.0171688604441296	0.0419946145478048	0.0420157291382945	0.0200338343521143	0.0204522630885001	0.0420225167695636	0.0180169035633457	0.0157391457841695	0.0162327498412855	0.0421236501214204	0.0211870371423734	0.0420014163657528	0.0184229901169731	0.0420803274498006	0.0422419298619635	0.0424725800918635	0.018302966607556	0.0182927523694346	0.0156143832016375	0.0419946145478048	0.0215121958684805	0.0190872051123541	0.0424131270609212	0.020169403945732	0.0188420104751588	0.0420085727520237	0.0161553762365474
CECR2	0.0421459610401552	0.18103624003295	0.042073080670979	0.19421928067441	0.0420293044008327	0.0421014795429482	0.197296364796258	0.189065317796871	0.0420157291382945	0.190428823143854	0.189314576414096	0.0420014163657528	0.190141194804756	0.042073080670979	0.195498323949304	0.0426126470683669	0.0420654470772483	0.195093471142091	0.0419946145478048	0.200267548349517	0.192736852133828	0.195460402157907	0.194109814219445	0.0419946145478048	0.0420157291382945	0.1982080612979	0.189995342750729	0.0420225167695636	0.184445980562843	0.19775062686677	0.185748749726855	0.0421236501214204	0.191128391606053	0.0420014163657528	0.19446656619668	0.0420803274498006	0.0422419298619635	0.0424725800918635	0.177623874980007	0.197110657864301	0.187341935793368	0.0419946145478048	0.184342913819407	0.196581377942895	0.0424131270609212	0.196356368588699	0.192006044775569	0.0420085727520237	0.193662792308968
KRTAP5-10	0.913759985193369	0.481851986550973	0.910958306031711	0.47431413334129	0.91717948803183	0.921922852903833	0.480912817374663	0.459805946689826	0.911982807116838	0.470284254548516	0.462792024494541	0.923811260948089	0.475319661971759	0.922118444457865	0.465361716639443	0.90917080774416	0.919211078019809	0.451130355554275	0.905270189636554	0.42850520434217	0.452229181717504	0.453855424027658	0.470724106990756	0.895673656064767	0.897987740541053	0.470617428990349	0.495013841938184	0.905054897258643	0.476902496159837	0.465474882798753	0.457509324095666	0.910221290850056	0.477246002131981	0.9121908541161	0.486450330339348	0.919501185124915	0.915829391332177	0.90313727461335	0.457714889303747	0.503846323556134	0.479292283800653	0.904522026255222	0.441205709300405	0.482684387219177	0.909379114748437	0.480347560858248	0.483852741949644	0.90281682021495	0.480571801672464
RHOXF1	0.921238441516204	0.857980757144903	0.921138383144151	0.780062234511601	0.918077379814952	0.926918283083829	0.884098951565191	0.747360266204332	0.931112822444579	0.869955240253126	0.860857809353523	0.942743108693946	0.859568394007107	0.925334346210163	0.832233687862571	0.937645865080661	0.90917080774416	0.842644704094095	0.922215135802586	0.867315422458967	0.767934719376731	0.815454543510608	0.854906328171038	0.940586318417266	0.917672570529147	0.816529397119771	0.826030086134687	0.928214834923411	0.802009291908879	0.833689345718999	0.780062234511601	0.927014428693338	0.884333998917841	0.93837761818449	0.770071686897771	0.934444207068127	0.931511986219257	0.902925560399144	0.83654625900139	0.786845504831459	0.771599422797965	0.938483747361456	0.922415633306318	0.847130516562432	0.9209312982746	0.855184583053073	0.809967793089406	0.919102261787099	0.847823198401619
LINGO1	0.0421459610401552	0.122175490397784	0.042073080670979	0.124399222799984	0.0420293044008327	0.0421014795429482	0.132396589487804	0.158305011184366	0.0420157291382945	0.146788865932847	0.159857606229478	0.0420014163657528	0.132867945937097	0.042073080670979	0.148626753132152	0.0426126470683669	0.0420654470772483	0.142480491793598	0.0419946145478048	0.126497135500577	0.147606133532415	0.149622952594277	0.13163824663804	0.0419946145478048	0.0420157291382945	0.141268690983919	0.137765774985515	0.0420225167695636	0.127956772033167	0.159177259922815	0.1550499344936	0.0421236501214204	0.141960392699994	0.0420014163657528	0.155264879206485	0.0420803274498006	0.0422419298619635	0.0424725800918635	0.146612459880033	0.141126469716535	0.132776570365276	0.0419946145478048	0.146992452448886	0.137879422355291	0.0424131270609212	0.150268655977625	0.123991592339892	0.0420085727520237	0.139156054547681
STK33	0.207893152662981	0.0587576934147008	0.130902654156516	0.0625520147580587	0.136348113177325	0.130722566901091	0.0635346480469958	0.0571660503085958	0.133489232072245	0.0655953970368217	0.0582650015347493	0.131735716658087	0.0610663285824095	0.134546269027509	0.0597802453438438	0.135848344836781	0.134222072768068	0.0604714367379024	0.147341618759459	0.0621951694916191	0.0609451120583873	0.0592384354379738	0.0627305776822756	0.13516792481144	0.136578847160335	0.0581748040553764	0.0555610494529383	0.131839783947014	0.0578050896392462	0.0591320376633997	0.0574477672083699	0.145463603798996	0.0611707295238126	0.141931511248312	0.0554820873190571	0.137737160033651	0.13701403298074	0.138685936244974	0.0566621933434509	0.056853359651178	0.0589373382658491	0.134163956756331	0.0599845862745147	0.0634449315410614	0.132304602751067	0.0611707295238126	0.0598959935538812	0.13845305156922	0.0563331905023956
MARVELD3	0.255319368528451	0.106659492437347	0.262769637816112	0.108316886537987	0.197371458842026	0.255749502644541	0.111058978753215	0.101962233405119	0.206124884401871	0.106890664767825	0.113624478061282	0.187231578322843	0.116789154490144	0.204557240489297	0.102166512801544	0.274529235794343	0.257976790224404	0.114938925409744	0.214557515593987	0.108605300365815	0.104018877593581	0.100167301455722	0.108729252642099	0.204132625308008	0.232406401778065	0.10504493195098	0.106848606203086	0.265126337195523	0.100348109657084	0.105647274379096	0.0930667151132772	0.257536417181678	0.111312789052645	0.322358491754837	0.102958735528773	0.154963169543146	0.244596443810607	0.274281918537699	0.120568300843686	0.105023880562147	0.0978069586117596	0.184552838655789	0.116969159792796	0.114239115456578	0.285738423826319	0.105251081129233	0.100287148909222	0.178832771246068	0.103937663623759
NTNG2	0.0421459610401552	0.140845724930648	0.042073080670979	0.141097837365101	0.0420293044008327	0.0421014795429482	0.147194659926933	0.164795678113637	0.0420157291382945	0.135430187449756	0.150829335831137	0.0420014163657528	0.140448048079135	0.042073080670979	0.150918762303667	0.0426126470683669	0.0420654470772483	0.142911805601426	0.0419946145478048	0.138192092766363	0.139242439639625	0.137337537138997	0.135906178163914	0.0419946145478048	0.0420157291382945	0.141017244352937	0.13029052081758	0.0420225167695636	0.136844672721047	0.161826711687428	0.153164038760522	0.0421236501214204	0.143967797381126	0.0420014163657528	0.141557129816693	0.0420803274498006	0.0422419298619635	0.0424725800918635	0.122457922422547	0.156554909475037	0.137597418417708	0.0419946145478048	0.120920890803269	0.144263287539783	0.0424131270609212	0.1475769100917	0.121722600933927	0.0420085727520237	0.141587550994019
COL5A2	0.410284917027633	0.292524781720179	0.425366610153915	0.258119256511957	0.398226736640003	0.369185418366938	0.372919129420246	0.282889453313254	0.371642900740252	0.283047793660244	0.260340775768003	0.370590747859375	0.280434606146851	0.404003843137923	0.278501693207188	0.378981596203484	0.376642567700275	0.289551088339619	0.454575431365308	0.270820141009004	0.256717976747163	0.23874663203508	0.276822739078157	0.380902214112278	0.444806934881204	0.30184651615156	0.269498044147553	0.401268799163597	0.279728045396433	0.271803116213966	0.264592820954514	0.384105478737312	0.387643546479828	0.473285617038707	0.278893900165223	0.381791068577349	0.395496064144341	0.419288051089425	0.320767206975961	0.271854181624094	0.255700013050596	0.359931842558018	0.283717117374914	0.269742915622865	0.412941687812234	0.268566111440569	0.267827341072274	0.33062404606748	0.27652976867917
ST6GALNAC2	0.505869604275145	0.0840210013595034	0.538870906725412	0.0951634907048485	0.524488733879699	0.554608691010196	0.0911909116278636	0.08638464884061	0.557519211066159	0.0913846987157427	0.0863300490181758	0.590339331856519	0.0888965567206587	0.513832624715203	0.094886695896446	0.521327153247132	0.562687119735788	0.0912864108474946	0.56150667427289	0.0945562421998034	0.0842545992222982	0.0909391109242476	0.0933536782942447	0.490249763468211	0.630398182323222	0.0958067163504679	0.0888037152214501	0.470724106990756	0.0870611198838586	0.0917406834937826	0.0882581855853016	0.566031775928788	0.0884299097231868	0.557793848779544	0.0918884000824462	0.464299182364511	0.539006041486215	0.53713613554251	0.0824925474776162	0.0908832299855219	0.0886393825603048	0.468533126978795	0.0884299097231868	0.0909960668037839	0.51435131558649	0.0924403797648925	0.0866585703126565	0.590475308495274	0.0953964464877819
BLNK	0.0421459610401552	0.30794677365355	0.042073080670979	0.346733709956317	0.0420293044008327	0.0421014795429482	0.306367109963539	0.245142636079464	0.0420157291382945	0.327783334766805	0.309659682516173	0.0420014163657528	0.316627887327086	0.042073080670979	0.314475131196109	0.0426126470683669	0.0420654470772483	0.309893969977677	0.0419946145478048	0.332775268445792	0.289184903172775	0.282122592927766	0.330314173743182	0.0419946145478048	0.0420157291382945	0.321251377648959	0.32082638907219	0.0420225167695636	0.305332005081347	0.264836620757799	0.280231354927707	0.0421236501214204	0.318747281408554	0.0420014163657528	0.313525049670636	0.0420803274498006	0.0422419298619635	0.0424725800918635	0.315779897561504	0.310782914227129	0.318379107425494	0.0419946145478048	0.316021220943132	0.326140706978797	0.0424131270609212	0.301957885085504	0.299375597372104	0.0420085727520237	0.323612389749291
PXDN	0.239420271078122	0.361412831403118	0.244912835167247	0.34705635218411	0.160362625612933	0.286717602955319	0.366309241123418	0.374988561948578	0.211810489364735	0.361619328966213	0.352145070940988	0.199341260427927	0.35636184962619	0.173021774378095	0.365752631001387	0.209360662112486	0.251459502273578	0.356907070873923	0.183741177274092	0.358385614992877	0.362640787499689	0.371500499444991	0.368618790562067	0.2164141883461	0.191090328295111	0.361139925003821	0.368618790562067	0.291099265350855	0.354674838256299	0.359796716672763	0.367984300944309	0.21981364726147	0.359796716672763	0.338893626920813	0.351080236773897	0.273399522240427	0.233224410558175	0.227461721979283	0.353531362496464	0.35636184962619	0.351080236773897	0.222427757833353	0.34763048334655	0.356907070873923	0.286922887165324	0.363600526513612	0.368271173075619	0.194762796708302	0.361412831403118
MIR140	0.0421459610401552	0.703970222479705	0.042073080670979	0.783544264967497	0.0420293044008327	0.0421014795429482	0.71799579571278	0.730122250964906	0.0420157291382945	0.774421491865787	0.763438906176907	0.0420014163657528	0.755943608157861	0.042073080670979	0.783025517055059	0.0426126470683669	0.0420654470772483	0.809967793089406	0.0419946145478048	0.740600553558122	0.761612536205907	0.728280927789832	0.711747965690947	0.0419946145478048	0.0420157291382945	0.755096491690314	0.777615184273105	0.0420225167695636	0.783544264967497	0.713811627903198	0.775428292585406	0.0421236501214204	0.719950540748726	0.0420014163657528	0.760265085953785	0.0420803274498006	0.0422419298619635	0.0424725800918635	0.722876953253256	0.789978476629754	0.847130516562432	0.0419946145478048	0.729951651839325	0.726494260711563	0.0424131270609212	0.709547889765618	0.751438374396871	0.0420085727520237	0.771599422797965
ACAA1	0.228944538946605	0.0568385168785326	0.193212993656233	0.0479925975615854	0.155356025900505	0.177427668925145	0.0563943724601006	0.0831430271165377	0.16584823329303	0.0466846633281307	0.0646790059977693	0.176986146769501	0.0443061535057506	0.188168493309868	0.0699783752749375	0.188628935362578	0.217979397281188	0.0621648332572373	0.201237870373761	0.0542783960856225	0.0708411110422598	0.0752118384435511	0.0507927548500268	0.202373851160585	0.164795678113637	0.0460995788200625	0.0582038862456716	0.193774220736331	0.0521255007140579	0.0855089455016482	0.080708779720714	0.197979268157409	0.0532546249798332	0.184167446769954	0.0716738610913817	0.222720579328051	0.195460402157907	0.182046275671132	0.0512989235935681	0.0633390067453269	0.0565299115897996	0.173751331943599	0.0489074026835448	0.0490456476263464	0.209077097046888	0.0695694011087842	0.0514020167754402	0.206203854176325	0.0551124492757918
DUSP26	0.0421459610401552	0.116944982208154	0.042073080670979	0.153730472853383	0.0420293044008327	0.0421014795429482	0.123822092128896	0.119107692279576	0.0420157291382945	0.119784306669797	0.121246132461675	0.0420014163657528	0.123800161643275	0.042073080670979	0.12896112154495	0.0426126470683669	0.0420654470772483	0.134163956756331	0.0419946145478048	0.123729718227526	0.122960589749646	0.120614222433946	0.135196954858801	0.0419946145478048	0.0420157291382945	0.145235643662518	0.136815751366269	0.0420225167695636	0.121509920231904	0.121463600957214	0.116969159792796	0.0421236501214204	0.122505682422433	0.0420014163657528	0.143255244936143	0.0420803274498006	0.0422419298619635	0.0424725800918635	0.116147962781237	0.144464378727444	0.141215169413314	0.0419946145478048	0.119671920369038	0.131145299349649	0.0424131270609212	0.119470930957055	0.115428979147487	0.0420085727520237	0.144052170155717
MIR4477B	0.0421459610401552	0.325648123793012	0.042073080670979	0.262628713983734	0.0420293044008327	0.0421014795429482	0.307007856430378	0.28866288197294	0.0420157291382945	0.269593460924661	0.322671224323183	0.0420014163657528	0.287504575650135	0.042073080670979	0.319600411153598	0.0426126470683669	0.0420654470772483	0.312564532463817	0.0419946145478048	0.302243027649689	0.287451973099731	0.356496092338684	0.29083677480985	0.0419946145478048	0.0420157291382945	0.311852670669371	0.310897559473494	0.0420225167695636	0.311438805725593	0.307538753944249	0.274133780050203	0.0421236501214204	0.243781612184478	0.0420014163657528	0.321251377648959	0.0420803274498006	0.0422419298619635	0.0424725800918635	0.321489665654063	0.31441526053622	0.346733709956317	0.0419946145478048	0.321676827062172	0.280943363588972	0.0424131270609212	0.2820704828349	0.276580395443316	0.0420085727520237	0.360064633818748
AC073052.1	0.0421459610401552	0.388850634428612	0.042073080670979	0.362302676745317	0.0420293044008327	0.0421014795429482	0.319660081710817	0.639264542846021	0.0420157291382945	0.704884012664975	0.663530159131299	0.0420014163657528	0.654277622252901	0.042073080670979	0.434577962541618	0.0426126470683669	0.0420654470772483	0.575551510630381	0.0419946145478048	0.619801566682119	0.644118926787739	0.583877649770502	0.353531362496464	0.0419946145478048	0.0420157291382945	0.579133066108592	0.409705714546743	0.0420225167695636	0.53713613554251	0.640266857816859	0.520937213620647	0.0421236501214204	0.408147072345134	0.0420014163657528	0.319486172959423	0.0420803274498006	0.0422419298619635	0.0424725800918635	0.672626905418165	0.312687849402299	0.459487736755205	0.0419946145478048	0.63811509393153	0.293177852054766	0.0424131270609212	0.652509960371712	0.404744102668453	0.0420085727520237	0.358722226447278
MIR621	0.0421459610401552	0.84206926544967	0.042073080670979	0.699424180152401	0.0420293044008327	0.0421014795429482	0.87508155905118	0.830444526313727	0.0420157291382945	0.898212827276594	0.855857134905845	0.0420014163657528	0.764433754929023	0.042073080670979	0.70063569159183	0.0426126470683669	0.0420654470772483	0.739259997517611	0.0419946145478048	0.790781738097513	0.809350609919437	0.827627463430295	0.744902571981017	0.0419946145478048	0.0420157291382945	0.731592168215853	0.710344170653837	0.0420225167695636	0.75342205129345	0.809497209105456	0.85970097110276	0.0421236501214204	0.853130699465143	0.0420014163657528	0.663272922218594	0.0420803274498006	0.0422419298619635	0.0424725800918635	0.82046480017953	0.629530153328588	0.711896160163523	0.0419946145478048	0.8117100778152	0.829375653914988	0.0424131270609212	0.881986437362151	0.852728349767891	0.0420085727520237	0.66233193690561
ITGAD	0.0421459610401552	0.299427327668346	0.042073080670979	0.263209306328559	0.0420293044008327	0.0421014795429482	0.306254934183131	0.285118181476399	0.0420157291382945	0.273933949557948	0.270085204851256	0.0420014163657528	0.284748300812717	0.042073080670979	0.282734016465159	0.0426126470683669	0.0420654470772483	0.267536382431771	0.0419946145478048	0.287665004492083	0.240448925376763	0.268269076981404	0.291937986392652	0.0419946145478048	0.0420157291382945	0.283148309625645	0.283199955685848	0.0420225167695636	0.28944832267849	0.284293196845291	0.275125453998107	0.0421236501214204	0.272599686939631	0.0420014163657528	0.279530546107651	0.0420803274498006	0.0422419298619635	0.0424725800918635	0.243279694628559	0.308954289942529	0.295316229719978	0.0419946145478048	0.244641198764674	0.293393802107756	0.0424131270609212	0.261319968297733	0.257347071493881	0.0420085727520237	0.279626554710151
GATA5	0.336464045198315	0.0553340880371392	0.299807484389831	0.0530351480368811	0.345563407953516	0.448114932712636	0.0607223010020725	0.0666659520911115	0.340555577790274	0.0551866429423009	0.0873765003089452	0.300648688045595	0.0620308598474243	0.38337008837712	0.077622594836979	0.409539448269057	0.348534438885165	0.0708411110422598	0.311557930895784	0.0536234131496456	0.0635797733590932	0.0601937450631038	0.051667720034204	0.350947000063158	0.400233743761995	0.0649832266021084	0.0532980865834198	0.360664946428274	0.0528408721518916	0.0816343589392053	0.0601937450631038	0.386525121296536	0.0528408721518916	0.387945831249454	0.0573602156902406	0.254268523489999	0.350289797287304	0.458741043676888	0.0660518458816221	0.0675221733137839	0.0563795886600012	0.274580160498071	0.0579967618333299	0.0602378536957809	0.322920299735916	0.0664983521380678	0.0530954049499107	0.278397738536059	0.0533410334456777
CYP2D6	0.883627580071381	0.440362882234534	0.850546481966744	0.421189585131497	0.873582302084339	0.892636196233878	0.432656174120322	0.450925303535044	0.862833146181483	0.427789640071616	0.452935801098977	0.878426674262234	0.437395239286777	0.856660225268955	0.40730897894702	0.895560932597625	0.917074601435873	0.453855424027658	0.863869823720881	0.455724791415526	0.449912927074805	0.424735808587694	0.412941687812234	0.87208589256686	0.870334960066387	0.459912915390837	0.43777862831827	0.873094340344993	0.447034605448885	0.505869604275145	0.442943920916624	0.853539153284381	0.43835087191196	0.862177085560809	0.426451825658163	0.866931484812888	0.874586984963841	0.87925949841678	0.458223470450454	0.425726888658408	0.450013872250231	0.864251059824007	0.436535023475523	0.439882010217649	0.871718340814007	0.462792024494541	0.451332674166714	0.888674756533302	0.420931696553936
MKI67	0.0421459610401552	0.0251037712605768	0.042073080670979	0.0155590165395721	0.0420293044008327	0.0421014795429482	0.0197381610271507	0.0266011774558468	0.0420157291382945	0.019704423231199	0.017095829725864	0.0420014163657528	0.0212907213939543	0.042073080670979	0.0249790509848979	0.0426126470683669	0.0420654470772483	0.0212648776682068	0.0419946145478048	0.0222644826387205	0.0249401655831979	0.0199287068908197	0.0161798551404684	0.0419946145478048	0.0420157291382945	0.017648832908554	0.0189820456136282	0.0420225167695636	0.0200666664897094	0.030992299733725	0.0205724451191845	0.0421236501214204	0.0176692959314554	0.0420014163657528	0.0174732558571239	0.0420803274498006	0.0422419298619635	0.0424725800918635	0.0160906792766126	0.0205724451191845	0.0224013653693277	0.0419946145478048	0.0205724451191845	0.0247405446177014	0.0424131270609212	0.024654134521196	0.0195980130923824	0.0420085727520237	0.0179618736580287
APLNR	0.609677429653625	0.303255437959113	0.640976900482029	0.344740450004583	0.584014708881444	0.590203389081134	0.321859677556718	0.324100638470856	0.631431756677833	0.305792025847509	0.283305520719546	0.664980820612711	0.312327803044707	0.617871195784536	0.316507541419665	0.604862680791255	0.651132609157344	0.308426520677554	0.630110447364269	0.325282623409404	0.301957885085504	0.310070265097827	0.329617154417146	0.595421077475215	0.584943216747831	0.306839726943469	0.283509729827897	0.658042443391266	0.328228598594183	0.307303319069035	0.32607606756188	0.579925080438759	0.306310777021269	0.531155601139849	0.301787159755872	0.609953527889533	0.588722967438798	0.605717009605413	0.266204803415927	0.328729975806211	0.306421919408983	0.578605570306776	0.275276894405426	0.314055742329732	0.591798365260433	0.316507541419665	0.316145723695241	0.641551998376148	0.309778381770618
ANK2	0.440830548829863	0.299695685294348	0.395888115867603	0.314055742329732	0.368271173075619	0.404251000118384	0.29565253957361	0.312501986938652	0.354333480910505	0.286359776116114	0.302639769029683	0.369540816540039	0.281510126671827	0.386071602589058	0.317654648438229	0.371358845393392	0.468748976819575	0.304123012400918	0.317232115666856	0.298804018264654	0.296870885105175	0.301616834233595	0.298136189674878	0.32740911634919	0.312148760299508	0.313643935115092	0.305332005081347	0.382771245534505	0.295707498621608	0.311733344266595	0.311673354606617	0.368551095312409	0.296265507110231	0.360530190462424	0.319971049160478	0.47419870495474	0.42832021605624	0.421621121274527	0.304759914079186	0.312148760299508	0.290242038165121	0.315235265133721	0.291207735494468	0.298978822394552	0.410855410855977	0.30036558454981	0.297253842610431	0.327910805771442	0.300592728203574
GRPEL2-AS1	0.300592728203574	0.0142829765359992	0.290991415725717	0.0165368198450816	0.241369432829584	0.233573526940907	0.0127884275601064	0.0110260134479975	0.199842480699422	0.0143480887733714	0.014299396940925	0.225442362024476	0.012849272747537	0.197484738058516	0.0156392747905684	0.270820141009004	0.320212638006679	0.0147946201525051	0.203002199626975	0.014619873897025	0.0146045089111887	0.0153880747632273	0.0146966757727988	0.218020114569825	0.272856067872595	0.0143724374628157	0.0155016231605509	0.269498044147553	0.0138551905918985	0.016884087892245	0.0150832087628559	0.258442490980233	0.0117344926124106	0.264196964066658	0.0155652025859903	0.32497428936212	0.281766832733644	0.230127234271477	0.0142744855450334	0.0162729239231103	0.015207355826058	0.228596112530409	0.0142181460766572	0.0113778138385705	0.263115678524439	0.0155344074967433	0.0133775138710156	0.263454944454465	0.0146735236961149
LRIT3	0.694763313694603	0.598445762139984	0.655897171149562	0.455509520958881	0.666649158136292	0.705640614435175	0.601345115672278	0.812022892758537	0.748561139436413	0.67185901792968	0.702591702840187	0.65925094447239	0.82894326968046	0.661809549733408	0.540760304729043	0.721419840405147	0.682664324161938	0.619801566682119	0.689121531614176	0.676862824317972	0.669283983350648	0.640126637443282	0.626903458743885	0.711747965690947	0.702895357620773	0.563895522130971	0.572907212927215	0.70578418011114	0.637394189296369	0.700492448333884	0.683961889159556	0.693483516685296	0.654411257551297	0.731906733156901	0.48810850037513	0.733423981578889	0.69462485407311	0.651539577653088	0.678813164037185	0.466447214824132	0.602169504909782	0.704567291856392	0.753253170009006	0.654819290731222	0.706727729543337	0.712051622345983	0.710179355634333	0.682917428088008	0.425726888658408
IL21R	0.0421459610401552	0.155356025900505	0.042073080670979	0.16655345941803	0.0420293044008327	0.0421014795429482	0.164953171043798	0.143054937126732	0.0420157291382945	0.152389985364228	0.166783029582122	0.0420014163657528	0.15998198560219	0.042073080670979	0.171451356553271	0.0426126470683669	0.0420654470772483	0.165431122365989	0.0419946145478048	0.177359139797034	0.193884971232476	0.176447765789905	0.15811228324457	0.0419946145478048	0.0420157291382945	0.163168644269509	0.152835979926831	0.0420225167695636	0.158844357371539	0.165367272105426	0.175712127638421	0.0421236501214204	0.167239572794607	0.0420014163657528	0.167570133106766	0.0420803274498006	0.0422419298619635	0.0424725800918635	0.137307396488569	0.167239572794607	0.160045626634832	0.0419946145478048	0.173286178359463	0.164389587114349	0.0424131270609212	0.190791464305817	0.171521538513436	0.0420085727520237	0.161577012529619
AQP2	0.751778754398694	0.349963644310431	0.712545693410298	0.381495076597985	0.769067733101138	0.788149299988947	0.352414396779191	0.236930876792017	0.758923762650762	0.368760290830628	0.291512770455523	0.758589327330984	0.370939538770072	0.776277149328754	0.308897382401773	0.760103224022232	0.759935852498371	0.335455848052394	0.731592168215853	0.365403235706056	0.246286401470608	0.250661213661832	0.355881702833973	0.72877989948943	0.77476106011641	0.340224994024047	0.362780888961276	0.74436640805094	0.37052315567469	0.286306996265114	0.282889453313254	0.75342205129345	0.347566136088561	0.745386383827348	0.29637290100308	0.770569641513364	0.742048375414318	0.722722010510405	0.354674838256299	0.369617019815573	0.379055591164917	0.761108899339521	0.341825411464649	0.357638646632208	0.758427947186817	0.299535363786035	0.370451612642009	0.748729970365328	0.358997210935508
FLRT2	0.280786555318531	0.167898501938564	0.311733344266595	0.184903721764752	0.22089804038794	0.360199465086976	0.181836785070944	0.172892164019811	0.262628713983734	0.180967997740445	0.183137361822561	0.313587273151298	0.178729553601324	0.255125697531889	0.176146231689981	0.281919105766378	0.296981491237517	0.182819924888936	0.329294316176838	0.182964026492451	0.172159479287884	0.1724597037422	0.182717290955155	0.315592298945759	0.282376828291431	0.182964026492451	0.170718186024751	0.296151155454769	0.168189157210276	0.175611933692835	0.163940442042682	0.283932250183218	0.180967997740445	0.413771445085446	0.168482826871549	0.270236052527812	0.278397738536059	0.246461730493433	0.169069008478293	0.177523764114798	0.166396291754872	0.307478763480864	0.187808381022183	0.178696724264057	0.3209445217352	0.176848885889519	0.171183019234965	0.257297085286608	0.180316066539986
TRAC	0.0421459610401552	0.465582350146602	0.042073080670979	0.53128678735964	0.0420293044008327	0.0421014795429482	0.481144253175694	0.410124538300618	0.0420157291382945	0.48834522917658	0.455922180066084	0.0420014163657528	0.495262764507041	0.042073080670979	0.455826059604958	0.0426126470683669	0.0420654470772483	0.470389407499426	0.0419946145478048	0.484679061718101	0.457085137670701	0.45602699443238	0.509706615771081	0.0419946145478048	0.0420157291382945	0.477688701758671	0.469855182048366	0.0420225167695636	0.487272009920361	0.418935024576682	0.417041319084228	0.0421236501214204	0.465582350146602	0.0420014163657528	0.458946933937946	0.0420803274498006	0.0422419298619635	0.0424725800918635	0.440830548829863	0.455195347747303	0.508042355639983	0.0419946145478048	0.454375452842015	0.495013841938184	0.0424131270609212	0.442749807517235	0.468748976819575	0.0420085727520237	0.476682297204334
ADPRHL1	0.0421459610401552	0.421103051092211	0.042073080670979	0.372919129420246	0.0420293044008327	0.0421014795429482	0.418594042916477	0.384258469062978	0.0420157291382945	0.384409252820606	0.343245928878918	0.0420014163657528	0.424018143555979	0.042073080670979	0.427347991777184	0.0426126470683669	0.0420654470772483	0.404744102668453	0.0419946145478048	0.412367848967564	0.403917508449362	0.383742114329922	0.408147072345134	0.0419946145478048	0.0420157291382945	0.394955032947877	0.437586216032153	0.0420225167695636	0.43634748902984	0.379558319217607	0.382174975191331	0.0421236501214204	0.407812000709376	0.0420014163657528	0.377383777080339	0.0420803274498006	0.0422419298619635	0.0424725800918635	0.404986068467352	0.420931696553936	0.420670236748364	0.0419946145478048	0.408974831530155	0.349506313393437	0.0424131270609212	0.408397692375251	0.378338729892268	0.0420085727520237	0.459487736755205
EYA2	0.385466255762609	0.163973619272516	0.371358845393392	0.184028069777019	0.331195222938522	0.378981596203484	0.176579782436468	0.162038836831441	0.345438532101397	0.171791478931721	0.178729553601324	0.30366929261307	0.170095094942308	0.400316763589231	0.170127863735943	0.388773841182651	0.390461355966436	0.172427193509768	0.235207540058678	0.178832771246068	0.164953171043798	0.16279267458024	0.185716096353057	0.255125697531889	0.320885515984514	0.179620537342293	0.172758495966353	0.349832913225102	0.169863355264137	0.16655345941803	0.16313658097463	0.369617019815573	0.178319717613135	0.326972693785933	0.175780392084335	0.402069274409288	0.384781014832962	0.396505122855908	0.157039544713565	0.186449274619518	0.168514430842003	0.31441526053622	0.176848885889519	0.182187979164385	0.381342800937224	0.172528612261172	0.168543834089076	0.339971558196814	0.186132659647236
ARL4A	0.528224571578545	0.0570036083971651	0.469743614925501	0.0520947705012249	0.527539506155379	0.509447855286284	0.0609451120583873	0.0413374803783879	0.507920599243888	0.056083440412279	0.0596762944690216	0.499609232465106	0.0559931739438719	0.462577168685575	0.0552904730611735	0.503846323556134	0.536046261630608	0.0508680108617821	0.489184079827233	0.057477543221883	0.0557689412057917	0.0507784590267003	0.0639384291783486	0.481618107340868	0.520547010840541	0.0622992486511052	0.0698677624841942	0.473516633515271	0.0535478430215238	0.0550968498952635	0.050764317229794	0.494042783430125	0.0464389977845956	0.580570252964574	0.054977312606703	0.535781592656802	0.481971237716655	0.496997961062192	0.0582038862456716	0.0477406470940316	0.0550358177921955	0.522368878593533	0.0628951320659578	0.0493420106382473	0.564700016175891	0.0537985137745325	0.0536814976239183	0.489774085829015	0.052691623855114
AFF2	0.0421459610401552	0	0.042073080670979	0	0.0420293044008327	0.0421014795429482	0	0	0.0420157291382945	0	0	0.0420014163657528	0	0.042073080670979	0	0.0426126470683669	0.0420654470772483	0	0.0419946145478048	0	0	0	0	0.0419946145478048	0.0420157291382945	0	0	0.0420225167695636	0	0	0	0.0421236501214204	0	0.0420014163657528	0	0.0420803274498006	0.0422419298619635	0.0424725800918635	0	0	0	0.0419946145478048	0	0	0.0424131270609212	0	0	0.0420085727520237	0
HLA-DQA1	0.0421459610401552	0	0.042073080670979	0	0.0420293044008327	0.0421014795429482	0	0	0.0420157291382945	0	0	0.0420014163657528	0	0.042073080670979	0	0.0426126470683669	0.0420654470772483	0	0.0419946145478048	0	0	0	0	0.0419946145478048	0.0420157291382945	0	0	0.0420225167695636	0	0	0	0.0421236501214204	0	0.0420014163657528	0	0.0420803274498006	0.0422419298619635	0.0424725800918635	0	0	0	0.0419946145478048	0	0	0.0424131270609212	0	0	0.0420085727520237	0
EPB41L4B	0.143741831215624	0.0284061461087921	0.153973319411131	0.0186621281721771	0.155952812100803	0.161332013702842	0.0306049042741295	0.0205415820665629	0.1475769100917	0.0236227762088183	0.0174518976675433	0.141325552800218	0.0304091793988514	0.154782712423585	0.0231144317010895	0.163573855176234	0.133856044394675	0.0202811588855384	0.147810641607073	0.0170386638687892	0.022833224361647	0.025097078540428	0.0362438339525803	0.137597418417708	0.134782508644374	0.0211625899813343	0.0242551580950105	0.154181785087601	0.0203011296408454	0.0237810392114427	0.0400920139674217	0.170127863735943	0.0281793759921068	0.147810641607073	0.0261989203567849	0.166588564247495	0.16930145551474	0.168482826871549	0.0226222517068892	0.0259448121243476	0.0159049143031867	0.13739456371413	0.0219399478267235	0.0380903736416044	0.157744142765925	0.0249989315955706	0.0282211362432049	0.136667438459407	0.017648832908554
AXIN2	0.210713904802716	0.171313878561225	0.185854436627993	0.180897371511477	0.236573954311223	0.241768324572007	0.185818693907464	0.180584280995357	0.175543978255106	0.182399643741298	0.172126827190189	0.20498593128523	0.181522904489063	0.225528309243143	0.181522904489063	0.185716096353057	0.290513445304897	0.180142458969383	0.20708458188917	0.184903721764752	0.161577012529619	0.163198614533416	0.184799716744929	0.258442490980233	0.248718306270227	0.182717290955155	0.170258818162502	0.262628713983734	0.177185254363711	0.189743151387171	0.168189157210276	0.188992136506277	0.180757484478083	0.194648233757476	0.169004827079217	0.172658710644323	0.195237512061944	0.221696020073982	0.165814436853461	0.18395906428418	0.181904544873992	0.194838146147541	0.175473825913919	0.186482198558129	0.17051887386236	0.181239485311452	0.176347949488923	0.248011774172758	0.187267900054637
DLX1	0.473399666087074	0.0804262515400292	0.479175215013993	0.076777115105008	0.464299182364511	0.532366524090619	0.0829445135991731	0.100328794246181	0.516776034872554	0.081313087083116	0.0862532079753277	0.44791884027033	0.08640208040355	0.480231987862122	0.0849857141343962	0.477688701758671	0.494157411021812	0.0805715891300562	0.495013841938184	0.0756628205810918	0.0821161047391579	0.0803907649303327	0.0758613479985186	0.455922180066084	0.464833797440477	0.0715962245553684	0.0696792398519628	0.460342275085522	0.0743878367958395	0.100167301455722	0.0875426532457692	0.459912915390837	0.0843103728553155	0.473180967312238	0.0740495424685823	0.473180967312238	0.434129574394706	0.479292283800653	0.076845222897486	0.0917788156484016	0.0679867346155311	0.439016727741729	0.0721841621017895	0.0803907649303327	0.439495237416378	0.0836607678774541	0.0755615739333389	0.466231511306811	0.0734147870452751
PRC1	0.133766687541156	0.109427307292665	0.141043915193958	0.110244762071843	0.129475906828412	0.129638657377386	0.108584748278294	0.10342602759979	0.129475906828412	0.0997277855043188	0.0895802246174663	0.129174859870931	0.107577658239617	0.13180778924877	0.101962233405119	0.133423082259084	0.132588607282382	0.10523176437131	0.131114488722776	0.104854846363497	0.0931819385822404	0.0956300680767362	0.112066231507133	0.129003031961791	0.129359552010424	0.100268453344603	0.10428282863288	0.133119006979936	0.102002896165119	0.10904406821557	0.104163146781335	0.130257923334428	0.104163146781335	0.137043070985329	0.107325497007446	0.134455760418266	0.13029052081758	0.135963949837852	0.0909960668037839	0.112807984205278	0.108146821909583	0.129475906828412	0.0922130689399027	0.108232797877803	0.142881849398384	0.103506220011277	0.107200136083519	0.130110421132815	0.111058978753215
DENND1B	0.0421459610401552	0.161702650484001	0.042073080670979	0.187089014514988	0.0420293044008327	0.0421014795429482	0.179311338902621	0.139099549614228	0.0420157291382945	0.188522408988617	0.184834500420746	0.0420014163657528	0.178625196880056	0.042073080670979	0.176046217838714	0.0426126470683669	0.0420654470772483	0.173685207326382	0.0419946145478048	0.188168493309868	0.174125326558106	0.167865469474104	0.181768340799607	0.0419946145478048	0.0420157291382945	0.170258818162502	0.165303784059989	0.0420225167695636	0.163846877906289	0.158784580264661	0.158305011184366	0.0421236501214204	0.177556648285547	0.0420014163657528	0.16229037208555	0.0420803274498006	0.0422419298619635	0.0424725800918635	0.166688660471062	0.152748865006257	0.167176539031637	0.0419946145478048	0.194910668666863	0.183637766317373	0.0424131270609212	0.178729553601324	0.169531134172728	0.0420085727520237	0.174904151672122
MIR17HG	0.395029210326058	0.168514430842003	0.336464045198315	0.173852341156088	0.295764053737922	0.337805871325599	0.172924798681171	0.165240047968128	0.345376654157407	0.178522384994886	0.181239485311452	0.336401276960772	0.178112218015682	0.280786555318531	0.174562849167698	0.323485678901928	0.382324070090079	0.174023439456154	0.364152693084368	0.179140830944851	0.169562856930364	0.170060539568592	0.180281634883508	0.324721638863323	0.313998810459802	0.173783434490885	0.16419487920056	0.35314592495975	0.174395203114876	0.165111055542317	0.164953171043798	0.356564230955117	0.179897978035012	0.334632491577782	0.172924798681171	0.350161297651003	0.36736401081238	0.390688499706478	0.159615067262845	0.175745005056183	0.1706845342861	0.327663673400367	0.177972502646206	0.182399643741298	0.308067338762051	0.177255662906598	0.168123393863448	0.344284341828101	0.17436140773115
PLAU	0.0421459610401552	0.377383777080339	0.042073080670979	0.578865882500459	0.0420293044008327	0.0421014795429482	0.438251338487836	0.351408872214279	0.0420157291382945	0.531422776267131	0.600095724553899	0.0420014163657528	0.52595375797801	0.042073080670979	0.452229181717504	0.0426126470683669	0.0420654470772483	0.546616951165963	0.0419946145478048	0.531155601139849	0.494397560846592	0.515624285887729	0.591133872468149	0.0419946145478048	0.0420157291382945	0.519884613947504	0.461726362711666	0.0420225167695636	0.455509520958881	0.319114413939735	0.342412169827339	0.0421236501214204	0.50982987065222	0.0420014163657528	0.371427490909769	0.0420803274498006	0.0422419298619635	0.0424725800918635	0.458635109756096	0.368687782714875	0.680022113576104	0.0419946145478048	0.740600553558122	0.478143501082207	0.0424131270609212	0.391770980136092	0.579925080438759	0.0420085727520237	0.582685760095244
RUNX3	0.637676879669233	0.228201190408097	0.61698475526327	0.236441385137371	0.592608196699267	0.569487516396888	0.235476840342299	0.238350647983131	0.594883632538513	0.237457646091468	0.2510876971163	0.570142012104402	0.231568357657093	0.597879867671674	0.252843695715639	0.640126637443282	0.633929856829141	0.247419131221174	0.594883632538513	0.235655035947203	0.239597107423113	0.237192012229496	0.242074818341111	0.571329892065564	0.60781230106942	0.234545156550033	0.228464162551319	0.587363138086307	0.230215354808769	0.241677734259081	0.235029576110342	0.62243338929604	0.232004112365946	0.585745234923293	0.23261369943634	0.603295039799647	0.622585860931924	0.641551998376148	0.222720579328051	0.237367851455775	0.227633251051171	0.574346879120012	0.236793712635618	0.22920433193973	0.619063252498901	0.235476840342299	0.223491687275652	0.61310266161839	0.232699077730578
NR1I3	0.69110919368958	0.342931371923289	0.646935934104956	0.33437229021186	0.703350154014124	0.687489765256941	0.323485678901928	0.431722548687765	0.685185080542266	0.325893889115607	0.412780069967583	0.627621331866076	0.319054009586086	0.679076666241939	0.382695851527782	0.686933450719766	0.65630593128058	0.361345188710011	0.64720660740624	0.338694343465176	0.418935024576682	0.410045889094116	0.306254934183131	0.703503714869072	0.67608417452558	0.353407410848131	0.340932044985416	0.675945019101206	0.343055087611731	0.406640820262799	0.412694288704832	0.692344193449997	0.32607606756188	0.705940318530253	0.437494105297866	0.715581449220805	0.63782627585174	0.817903952703025	0.365752631001387	0.342931371923289	0.323485678901928	0.693346629051686	0.363804116300213	0.318321713484892	0.724684577405683	0.371994222931569	0.318625206028235	0.667188581574613	0.352414396779191
AOX1	0.0421459610401552	0.679622437094688	0.042073080670979	0.78140090264759	0.0420293044008327	0.0421014795429482	0.6346592293713	0.703503714869072	0.0420157291382945	0.680544143259429	0.766932947755664	0.0420014163657528	0.682272345918617	0.042073080670979	0.65925094447239	0.0426126470683669	0.0420654470772483	0.708919667420232	0.0419946145478048	0.682786954282702	0.631722334867013	0.654552993919374	0.738106043102564	0.0419946145478048	0.0420157291382945	0.801056275125077	0.725353116611585	0.0420225167695636	0.734755956568057	0.607666567763125	0.689402334706479	0.0421236501214204	0.692631445598517	0.0420014163657528	0.853539153284381	0.0420803274498006	0.0422419298619635	0.0424725800918635	0.653730103574717	0.720939524682113	0.902297284655177	0.0419946145478048	0.743385761037676	0.675945019101206	0.0424131270609212	0.656569751078962	0.662748380968062	0.0420085727520237	0.764921912531909
VSIG1	0.568153934257987	0.362504235495856	0.672250045347515	0.530333407464245	0.480459138392555	0.593816357195861	0.477246002131981	0.331009004403494	0.502618060971833	0.552881611568597	0.431448216016123	0.523551239300598	0.490966191188926	0.499355720740272	0.440362882234534	0.573429482548058	0.597199857736628	0.432190130780522	0.621236600640293	0.432926585003737	0.313406894223461	0.35379555390122	0.486676999348099	0.632161557720981	0.56642548034016	0.443134996161082	0.386148440549294	0.542892167824212	0.361006371179845	0.372775260857975	0.343823969351358	0.594358721296613	0.538740000650285	0.681868173953739	0.421794698272111	0.611791713303956	0.505744472053476	0.531422776267131	0.395653080623151	0.42887012259438	0.389998506769938	0.733939611514655	0.50982987065222	0.441205709300405	0.558982942743119	0.410772650896463	0.391611806455712	0.600095724553899	0.444991784311071
PROM1	0.94892751410916	0.179174654543835	0.951900657761069	0.206004396265048	0.906734603571578	0.945749128503841	0.205886912117502	0.107577658239617	0.931215755158102	0.185748749726855	0.164226093886287	0.955697853320783	0.195909314696136	0.919102261787099	0.172295708014882	0.917977840709544	0.9292108789878	0.191128391606053	0.913047091731696	0.198057853889625	0.154478075094693	0.148741323020444	0.206086316014374	0.921332661079695	0.921036411339153	0.190571404055653	0.173783434490885	0.955050670013162	0.182819924888936	0.135283373908079	0.134163956756331	0.923705274663726	0.186061757360926	0.892970526548872	0.158784580264661	0.880332292489368	0.955529849022997	0.900893566291265	0.160861338579609	0.175912879717684	0.175002741249375	0.930914391295435	0.156285218569186	0.202452044808537	0.882819326027997	0.171589601843031	0.181558907730198	0.909918295000618	0.186518321392676
KIFC2	0.478937828256365	0.240493258453541	0.47988422558175	0.237325221308827	0.480912817374663	0.502115830062176	0.238170204094378	0.250243563780757	0.467548001051962	0.233530608309212	0.244102100658312	0.442358283842342	0.244551594290507	0.450826200320095	0.249310340053761	0.472737081572179	0.486676999348099	0.235432014044977	0.463968640095725	0.231610503157399	0.236487081679135	0.250892282303414	0.238305207924279	0.444220915039402	0.483153856937345	0.226628535388285	0.22920433193973	0.468854456314284	0.223705404395574	0.252843695715639	0.247828837388807	0.467767624147057	0.243368465733079	0.473975322053324	0.239597107423113	0.472073115349614	0.469637653692234	0.480459138392555	0.232742883334252	0.24569548998629	0.22345223941705	0.426726743494819	0.229598071286841	0.242161838067421	0.470508174872174	0.247464194960423	0.226628535388285	0.468748976819575	0.242569626043562
RNF207	0.571204329838898	0.179965561856143	0.546751070633803	0.186061757360926	0.559763208209385	0.575140025372312	0.191858256022884	0.19414508878221	0.544885368123058	0.189100962450314	0.186656380078372	0.540624299611993	0.184903721764752	0.558852520285816	0.195388514110603	0.547292059683913	0.58149339361635	0.19259143922266	0.560165795858177	0.188241426016298	0.177220298653157	0.183854581699684	0.192883741046884	0.52888931195354	0.559119732777691	0.189779202261219	0.180721462808004	0.547695739630614	0.187413136045494	0.202490045925712	0.192773575597736	0.540894981785609	0.189636118338291	0.571992954970131	0.188992136506277	0.542216478885415	0.555650313812981	0.576762507801539	0.177936394981535	0.198057853889625	0.185293554317074	0.51935425904016	0.174428825393432	0.187231578322843	0.55474446996428	0.190500666782945	0.175745005056183	0.546350607066132	0.187161223256459
DNM1	0.0421459610401552	0.329999301989374	0.042073080670979	0.321614078868424	0.0420293044008327	0.0421014795429482	0.323915257251145	0.320212638006679	0.0420157291382945	0.327095631092432	0.300145508842946	0.0420014163657528	0.340810464267433	0.042073080670979	0.306254934183131	0.0426126470683669	0.0420654470772483	0.319660081710817	0.0419946145478048	0.315960542107961	0.299639684000653	0.306597810075554	0.329684182893147	0.0419946145478048	0.0420157291382945	0.303725677118205	0.305621386182499	0.0420225167695636	0.330564060757191	0.305271460858913	0.322358491754837	0.0421236501214204	0.318870964631276	0.0420014163657528	0.289395476189132	0.0420803274498006	0.0422419298619635	0.0424725800918635	0.296151155454769	0.319785384808573	0.33652910307109	0.0419946145478048	0.294548412034329	0.317654648438229	0.0424131270609212	0.305911323683587	0.326849503306124	0.0420085727520237	0.319241237793149
LINC00299	0.892300390320766	0.17162112689855	0.878193870498178	0.247145743249817	0.881154965841532	0.899166251308003	0.180512160766437	0.19407045991343	0.895331482927576	0.211570864495054	0.237813743859748	0.910121627822618	0.215906474322431	0.919404750126233	0.227633251051171	0.87925949841678	0.900685984291919	0.224675330886881	0.872985385791309	0.181104346941005	0.176952630912464	0.154659799392881	0.185683419236684	0.903029359412901	0.897095197529173	0.189813953869445	0.166107567590549	0.90143425639522	0.214147099048237	0.229334484631305	0.20205869289451	0.877836234898208	0.183137361822561	0.913968464667437	0.136023697984675	0.932506477446133	0.859437892573411	0.862964008912785	0.258396138599349	0.278647329537772	0.144109871643452	0.921827578304379	0.23004038863919	0.205847472781392	0.895331482927576	0.211047238260021	0.166721369547017	0.904945127493473	0.209280886979101
UPP2	0.0421459610401552	0.765087422004889	0.042073080670979	0.764753282849786	0.0420293044008327	0.0421014795429482	0.653996408599335	0.927421857118359	0.0420157291382945	0.587903571237303	0.771758071328661	0.0420014163657528	0.734755956568057	0.042073080670979	0.764921912531909	0.0426126470683669	0.0420654470772483	0.848784072247117	0.0419946145478048	0.794003794909945	0.836113094600041	0.889366537342734	0.689828656109711	0.0419946145478048	0.0420157291382945	0.78782997308067	0.726814625460208	0.0420225167695636	0.658985549832694	0.882472861193831	0.916673001801925	0.0421236501214204	0.811066025342383	0.0420014163657528	0.861775139910683	0.0420803274498006	0.0422419298619635	0.0424725800918635	0.612388360707775	0.64786931042628	0.591271240650992	0.0419946145478048	0.619365188186077	0.748729970365328	0.0424131270609212	0.735921352008343	0.612675575071817	0.0420085727520237	0.712051622345983
KIR2DL4	0.0421459610401552	0.573167270293275	0.042073080670979	0.536725060588591	0.0420293044008327	0.0421014795429482	0.537393179298427	0.570945944325508	0.0420157291382945	0.523551239300598	0.542216478885415	0.0420014163657528	0.554999365317965	0.042073080670979	0.546482860708402	0.0426126470683669	0.0420654470772483	0.58601613811541	0.0419946145478048	0.576504502720858	0.550748577986154	0.545686077826209	0.559763208209385	0.0419946145478048	0.0420157291382945	0.583747637079018	0.559370496864531	0.0420225167695636	0.565099182140857	0.526491753325152	0.542484837409994	0.0421236501214204	0.551820639546038	0.0420014163657528	0.482800607642451	0.0420803274498006	0.0422419298619635	0.0424725800918635	0.49948261859292	0.569879020030222	0.570945944325508	0.0419946145478048	0.553951851837417	0.568153934257987	0.0424131270609212	0.568288073426752	0.576368548625147	0.0420085727520237	0.596649240908249
GRIK5	0.738106043102564	0.424199644616368	0.734916639071227	0.402707337382875	0.731906733156901	0.745229322503064	0.407062442461137	0.457401551297482	0.743234243839833	0.423665694958127	0.444607435127228	0.743881957015262	0.4274364339155	0.752101739960567	0.437870451111138	0.753924180198105	0.747016444230396	0.418766187501135	0.722552967757142	0.407812000709376	0.443232745022337	0.445765545612161	0.417379705370464	0.733261942072281	0.754419442909547	0.41488416658428	0.415567793351741	0.734916639071227	0.421972094367714	0.429417844159572	0.437395239286777	0.725190378123547	0.416952634976291	0.756595175918379	0.431260863097315	0.750759397807706	0.741228817007202	0.750067315422558	0.445383502495912	0.432562152921228	0.416952634976291	0.735078277108977	0.42905730132309	0.412534930772663	0.759595834229768	0.424735808587694	0.427347991777184	0.727130395283462	0.409881160359729
SDHAP1	0.0421459610401552	0.192402302012662	0.042073080670979	0.193662792308968	0.0420293044008327	0.0421014795429482	0.204715403648693	0.197825980138419	0.0420157291382945	0.196470364367267	0.197408821440594	0.0420014163657528	0.199995438573591	0.042073080670979	0.200417975539317	0.0426126470683669	0.0420654470772483	0.19594564801495	0.0419946145478048	0.2004956751648	0.199571653714187	0.194399045617156	0.205886912117502	0.0419946145478048	0.0420157291382945	0.205254931610282	0.187161223256459	0.0420225167695636	0.182114583855145	0.200341600434564	0.19215004495163	0.0421236501214204	0.202649723324026	0.0420014163657528	0.200732072810619	0.0420803274498006	0.0422419298619635	0.0424725800918635	0.18427444508129	0.190791464305817	0.186589713183314	0.0419946145478048	0.195572075673833	0.200853204568662	0.0424131270609212	0.200693430255754	0.188522408988617	0.0420085727520237	0.194291394038728
CD6	0.931014167762186	0.294217142421001	0.955204526221605	0.298747682549384	0.951224197086457	0.906631283567123	0.297698724760618	0.292472546166261	0.932398552099504	0.28532817958823	0.273793113975617	0.919211078019809	0.291259744204305	0.952583111371828	0.301219883186106	0.930325305552109	0.946785714215217	0.290730320230832	0.93392147979747	0.302127204617346	0.30184651615156	0.294776805060202	0.292799972642896	0.874338655342192	0.902188088787298	0.281970214281505	0.281198407051712	0.93734287775369	0.308782408315102	0.293829644565202	0.300929365430708	0.930325305552109	0.285169953733118	0.859830439244728	0.278696931440961	0.890278467320736	0.95684779474719	0.93230205969648	0.234283292444738	0.307886935220707	0.283199955685848	0.898850804440312	0.266152799746402	0.297809557132209	0.877007712147808	0.291618783100661	0.30184651615156	0.949926202493798	0.279283205356591
CXCR3	0.0421459610401552	0.513556848208398	0.042073080670979	0.520020232911261	0.0420293044008327	0.0421014795429482	0.463320235281232	0.493315719339875	0.0420157291382945	0.420670236748364	0.441017439181496	0.0420014163657528	0.538189588524893	0.042073080670979	0.637099053951284	0.0426126470683669	0.0420654470772483	0.569740888539546	0.0419946145478048	0.496255938547035	0.584408203073451	0.55035231142227	0.493553805011365	0.0419946145478048	0.0420157291382945	0.535111649915345	0.408892876482331	0.0420225167695636	0.546083494403189	0.650163262114879	0.591008260739333	0.0421236501214204	0.544617169173154	0.0420014163657528	0.461940941848005	0.0420803274498006	0.0422419298619635	0.0424725800918635	0.348282637370529	0.62344709369861	0.550221116953696	0.0419946145478048	0.387495145576254	0.555259930991368	0.0424131270609212	0.618014509587416	0.487747012595317	0.0420085727520237	0.493195390781004
SLC9A5	0.0421459610401552	0	0.042073080670979	0	0.0420293044008327	0.0421014795429482	0	0	0.0420157291382945	0	0	0.0420014163657528	0	0.042073080670979	0	0.0426126470683669	0.0420654470772483	0	0.0419946145478048	0	0	0	0	0.0419946145478048	0.0420157291382945	0	0	0.0420225167695636	0	0	0	0.0421236501214204	0	0.0420014163657528	0	0.0420803274498006	0.0422419298619635	0.0424725800918635	0	0	0	0.0419946145478048	0	0	0.0424131270609212	0	0	0.0420085727520237	0
PTTG1	0.373203728256531	0.114632194671298	0.364014074619294	0.137794854423612	0.277316941756833	0.291672536724196	0.111637087034326	0.116717062929226	0.295926009396437	0.114762730839199	0.109212245753271	0.319540517779933	0.112234959473321	0.287559125260669	0.119851789408951	0.358111028728447	0.394797486877598	0.124182669947026	0.298978822394552	0.118873786641738	0.117634412002432	0.109685938579606	0.121746840637162	0.273153966373184	0.300532138859278	0.115117826318729	0.115651645583101	0.321859677556718	0.116302447035581	0.121039254245071	0.114785209858971	0.346924044412841	0.114282854325055	0.34705635218411	0.123152588510848	0.374918875796282	0.407559341359692	0.314055742329732	0.108500571853052	0.134782508644374	0.118599260633334	0.308426520677554	0.108563499692727	0.116345177344778	0.349635176249764	0.114524249651448	0.118508093645867	0.340997433446798	0.130585878429044
ENGASE	0.0421459610401552	0.458123617569528	0.042073080670979	0.43467348195815	0.0420293044008327	0.0421014795429482	0.486212292276732	0.444898736550273	0.0420157291382945	0.447619829754279	0.440830548829863	0.0420014163657528	0.456342541708607	0.042073080670979	0.457714889303747	0.0426126470683669	0.0420654470772483	0.450826200320095	0.0419946145478048	0.44245507848221	0.457187779313364	0.468854456314284	0.473285617038707	0.0419946145478048	0.0420157291382945	0.444708547683908	0.489537591370028	0.0420225167695636	0.458532839496757	0.470389407499426	0.468854456314284	0.0421236501214204	0.470724106990756	0.0420014163657528	0.467115304069084	0.0420803274498006	0.0422419298619635	0.0424725800918635	0.490127502876716	0.458223470450454	0.455826059604958	0.0419946145478048	0.463968640095725	0.452334998557269	0.0424131270609212	0.466231511306811	0.459056271440622	0.0420085727520237	0.460445117141658
ERBB2	0.354061340102426	0.118395045456771	0.306952229465203	0.13268492696651	0.316327786837645	0.278058689452195	0.125675041129312	0.131430044325381	0.267197582576098	0.13698526544145	0.151240531771331	0.27855142999692	0.124991886198997	0.278303547221222	0.142135542053685	0.290621895221956	0.315412451343281	0.130789452040074	0.300313852964301	0.134367504524983	0.1381335384126	0.143860181289863	0.13296457882459	0.339593376706619	0.289927459289439	0.132487758461235	0.135906178163914	0.323485678901928	0.118897585531168	0.135342227546872	0.133302743888374	0.309304167073492	0.129439017656689	0.38284560799282	0.138955020205691	0.333161000564091	0.321489665654063	0.286820745141298	0.140474321204625	0.132867945937097	0.114762730839199	0.28104217407166	0.154721816615319	0.135224423739746	0.348082054657124	0.143939888121752	0.120706704099276	0.282480582164836	0.133212420396302
PROX1	0.24437311219938	0.0338515309619202	0.217895457386734	0.0345157176224925	0.184587329652817	0.245096555184631	0.0404793118562368	0.0400068893096214	0.202452044808537	0.0346454020753951	0.0452434984921799	0.232320873714212	0.036540141374705	0.18299675242601	0.0372718308482899	0.211489724379271	0.224806221795712	0.0368154712832559	0.204094540364111	0.0368794889714139	0.0353595020062817	0.0315709653998948	0.0385678407756227	0.201163725747477	0.184695876113826	0.0404793118562368	0.0367882466210387	0.205060734543014	0.0362298459729989	0.0385542114694393	0.0330646401039443	0.178007930056425	0.0359721561409688	0.286154621101263	0.0426766504199315	0.23104324014964	0.208180187788992	0.188345302494056	0.037803240174453	0.0398779309972185	0.0345039768653486	0.193067077065914	0.0365905021504694	0.0385412493025872	0.223661261124537	0.0346454020753951	0.0338728995092617	0.207601452604694	0.0371644814578956
PCDH1	0.19930068526471	0.029307958636489	0.27855142999692	0.0254812541394124	0.196100252430739	0.201355276719683	0.0312228245992071	0.0263155308783158	0.192041565549111	0.0277751114719207	0.0327905967044887	0.190033808208171	0.0313845596313518	0.187231578322843	0.0267279306760652	0.176952630912464	0.187231578322843	0.0294427052971158	0.170883875930532	0.0249269551878426	0.0304091793988514	0.0323694964839395	0.0307015587545727	0.198547131768414	0.181347403756005	0.0353959758801381	0.0279975163818128	0.208307249242248	0.0292633745530868	0.027399074022425	0.0301489300521638	0.176181298057161	0.035750384915665	0.223193429142569	0.029562559260257	0.19903135296935	0.187734077887558	0.220816512866047	0.0265869443068281	0.0333124134318814	0.0203208624971398	0.20498593128523	0.0281458810969921	0.0354215007938353	0.247464194960423	0.0329003144244226	0.0291020840597549	0.19407045991343	0.0315610587781085
CSMD1	0.536445788345543	0.25383731289472	0.511367616937065	0.224549068124465	0.534206544334405	0.546350607066132	0.258021801043086	0.276075487442816	0.544358804549117	0.230951329403882	0.260787421400854	0.443036699970067	0.257199160594027	0.538607158056368	0.268118882534877	0.517160132182417	0.520684660305699	0.258304668836001	0.529277258555577	0.238305207924279	0.285738423826319	0.266902509322325	0.255891679270857	0.530607296914936	0.517410140979326	0.257150978562366	0.252115594289887	0.522368878593533	0.247875389984775	0.262868846973648	0.283305520719546	0.51110125350131	0.252406371920024	0.530882904369565	0.26773036792761	0.522368878593533	0.534334034891984	0.546751070633803	0.240219019953207	0.271654816394315	0.233935573667669	0.512528767302975	0.246373900207815	0.257880043567677	0.531827635384433	0.268517993515362	0.262719282164983	0.535909279497459	0.249129234389682
RHCG	0.341251673006073	0.149830772739831	0.295316229719978	0.149213230696191	0.29410676935625	0.332646807649305	0.160519602205163	0.161204403404957	0.293499171973222	0.155655494191447	0.173021774378095	0.278647329537772	0.153458967721674	0.252357195855866	0.167898501938564	0.241064322750195	0.257248035693913	0.159299432114017	0.28934204855579	0.156583359349679	0.162322563043298	0.16313658097463	0.158662946402497	0.310482779158996	0.317046367759291	0.156406441244414	0.151004177482903	0.319241237793149	0.146414082907087	0.181104346941005	0.162763180383132	0.368618790562067	0.165883293546961	0.362160882101528	0.15801986036838	0.269742915622865	0.343245928878918	0.292633109190013	0.15607633357185	0.166233023553054	0.138985558355598	0.311913547265296	0.150685448053946	0.156406441244414	0.316689931184748	0.16799384429684	0.150296018741021	0.249912991114352	0.152778121936378
RPS6KA6	0.0421459610401552	0.208471341270322	0.042073080670979	0.0203308610005615	0.0420293044008327	0.0421014795429482	0.0252918595074533	0.194328180137218	0.0420157291382945	0.0304386293223286	0.037966300962056	0.0420014163657528	0.0284491857579189	0.042073080670979	0.0235321418631182	0.0426126470683669	0.0420654470772483	0.0217693222469646	0.0419946145478048	0.0243827474890325	0.185891625043394	0.196172149201216	0.0253924061850887	0.0419946145478048	0.0420157291382945	0.02291325470074	0.190753077797854	0.0420225167695636	0.216795035189707	0.0236227762088183	0.198921056803664	0.0421236501214204	0.027930918117459	0.0420014163657528	0.0242992060471162	0.0420803274498006	0.0422419298619635	0.0424725800918635	0.203820561197969	0.0226913744899842	0.202886018523127	0.0419946145478048	0.0424725800918635	0.0271717462905407	0.0424131270609212	0.0217369651427273	0.217218023818769	0.0420085727520237	0.0235803562607154
NICN1	0.296816545071587	0.0134985745018861	0.25912432818255	0.02291325470074	0.306367109963539	0.263407962451565	0.0109000691254384	0.0114809659036886	0.232094562163562	0.013026676639211	0.011077559698667	0.252555640628295	0.0112681114999163	0.301161765056754	0.0144052182081507	0.26380262267828	0.270380590316431	0.0122564965227004	0.204172341426246	0.01164036635728	0.0139390303493592	0.0154015810801044	0.0146275712835234	0.236619373320704	0.211164230062725	0.0148238978469117	0.0163706389353294	0.25374687944518	0.0180462129669982	0.0128734255250575	0.012344134394962	0.310840047747688	0.0148531725491063	0.263115678524439	0.0175428379249158	0.24565096421836	0.28729675081007	0.29130855969751	0.0128376980009564	0.0138082469792734	0.0179867448241836	0.276721727053929	0.0117344926124106	0.0124138065046289	0.293234555408872	0.0123157025646277	0.0167971971009986	0.243963799442972	0.0148971688731906
TRADD	0.0421459610401552	0.197563307926445	0.042073080670979	0.216668850516975	0.0420293044008327	0.0421014795429482	0.200575225308869	0.246691268898003	0.0420157291382945	0.218687268225378	0.229509812437098	0.0420014163657528	0.202963160583366	0.042073080670979	0.234545156550033	0.0426126470683669	0.0420654470772483	0.203665110004605	0.0419946145478048	0.191012381904163	0.19399720828388	0.19778684671441	0.197037696185044	0.0419946145478048	0.0420157291382945	0.212908656787534	0.208307249242248	0.0420225167695636	0.198246773222386	0.243416011456071	0.238972833176295	0.0421236501214204	0.203622064336114	0.0420014163657528	0.238393781542185	0.0420803274498006	0.0422419298619635	0.0424725800918635	0.25019820202467	0.218898069493263	0.192006044775569	0.0419946145478048	0.244284341024842	0.207123904046017	0.0424131270609212	0.19869926322481	0.180967997740445	0.0420085727520237	0.221237784221446
PKHD1	0.873582302084339	0.687752843283305	0.833531159873245	0.689828656109711	0.904522026255222	0.91262822395737	0.677642445317436	0.608393026225721	0.822098372086406	0.577932427426039	0.647337724541571	0.857211442696558	0.66613482109799	0.822399614172988	0.620365827498515	0.0426126470683669	0.889366537342734	0.600519167329819	0.832372502906105	0.604569109866666	0.621840594743591	0.556596606269557	0.600660335897431	0.892409709850078	0.814371116206325	0.603865705977725	0.654137178098154	0.891848347320567	0.626191370116264	0.578865882500459	0.594611451993964	0.918285913570587	0.7302949780691	0.836686347424163	0.575279239923239	0.872466267214745	0.815761129059161	0.893978170271788	0.692482603560294	0.583218772552597	0.688711541669176	0.907479100442562	0.669022182673957	0.674764056585528	0.854764762798242	0.644550942648278	0.65925094447239	0.800439933927209	0.570142012104402
ZNF436-AS1	0.0421459610401552	0.152982388306479	0.042073080670979	0.144546086282591	0.0420293044008327	0.0421014795429482	0.163909387455679	0.188345302494056	0.0420157291382945	0.202253620754988	0.244329816739656	0.0420014163657528	0.168482826871549	0.042073080670979	0.190033808208171	0.0426126470683669	0.0420654470772483	0.183601595243108	0.0419946145478048	0.159796888489759	0.188206487821841	0.208908283843629	0.146007162562706	0.0419946145478048	0.0420157291382945	0.191381964753899	0.210963721431299	0.0420225167695636	0.101218036046195	0.212576416893148	0.200655105480145	0.0421236501214204	0.21128568141084	0.0420014163657528	0.261759447242781	0.0420803274498006	0.0422419298619635	0.0424725800918635	0.277415539594911	0.190321584295594	0.119851789408951	0.0419946145478048	0.23999180072487	0.152090484789772	0.0424131270609212	0.188129492157073	0.107936197057794	0.0420085727520237	0.186449274619518
PM20D1	0.746692865012486	0.160235473836779	0.69592571566319	0.105336778666066	0.68409663690106	0.955697853320783	0.254833270393432	0.277963755979413	0.642568425682662	0.266805305746571	0.109275388602238	0.496373921924561	0.175473825913919	0.682272345918617	0.175912879717684	0.388248555792424	0.475319661971759	0.164098041958238	0.70782564468148	0.138162027322329	0.290783587415234	0.265226211281701	0.117219558102686	0.48715712950082	0.655771644342493	0.73310312308443	0.302356412489645	0.718166042289717	0.794838448602119	0.181453743218954	0.292961982836375	0.504464410377592	0.703658178700992	0.426996638230468	0.155234512897449	0.679622437094688	0.688711541669176	0.688711541669176	0.172328100867885	0.318933690793678	0.113214013655483	0.650728238848192	0.124159368974457	0.30794677365355	0.544751730864137	0.268066746697884	0.104163146781335	0.930914391295435	0.313998810459802
MT3	0.300145508842946	0.0643901334978486	0.258304668836001	0.0635056793466501	0.217302798904436	0.198020480007999	0.0621951694916191	0.0680949815596769	0.242475104471654	0.0774017402068756	0.0740804836300781	0.265076642233471	0.0567496601115408	0.219392700946658	0.0631590607282874	0.296816545071587	0.203898906608742	0.0539776573237096	0.245051454493238	0.0579358995377053	0.0755127217409689	0.0717715372222145	0.0578050896392462	0.280839400092988	0.253175230000419	0.0607223010020725	0.0676927239039389	0.332265979538316	0.0517433037936077	0.0897292060206719	0.083250671905413	0.324163256669931	0.0710462080089472	0.343758929323468	0.0687520947496318	0.298136189674878	0.277467468324752	0.271803116213966	0.079178122364058	0.065028584183794	0.0491351086393342	0.292208205318061	0.0795940206037609	0.0600149743438024	0.292150910952934	0.0631451693649081	0.0614937276180179	0.290672040139695	0.0570619913872544
MOB3A	0.0421459610401552	0.504217930704261	0.042073080670979	0.480680921415075	0.0420293044008327	0.0421014795429482	0.455616373349983	0.400152913048142	0.0420157291382945	0.391692770266804	0.422060487833588	0.0420014163657528	0.461515963782513	0.042073080670979	0.436727583422937	0.0426126470683669	0.0420654470772483	0.457509324095666	0.0419946145478048	0.46590901208656	0.437683812213596	0.416338176380505	0.490966191188926	0.0419946145478048	0.0420157291382945	0.430333802951361	0.418424355172907	0.0420225167695636	0.464514829456822	0.462898845721873	0.454881143186931	0.0421236501214204	0.429417844159572	0.0420014163657528	0.431067794634858	0.0420803274498006	0.0422419298619635	0.0424725800918635	0.381946093567255	0.470180558760234	0.492831982023449	0.0419946145478048	0.369113240765991	0.468644329667591	0.0424131270609212	0.480000969400855	0.505492836441294	0.0420085727520237	0.456136318467832
PREX2	0.33354619406371	0.0327129350751092	0.316145723695241	0.0272328890999619	0.289655884382953	0.34957095350939	0.039539872327732	0.047548842910453	0.294380502078511	0.044531858052699	0.0459089081242246	0.281303740160325	0.039244452624925	0.286154621101263	0.0372578173822761	0.323171790799049	0.324163256669931	0.0367086109090341	0.311503037675388	0.0324320651409305	0.035072064374889	0.0368548724679451	0.0348554705586041	0.330314173743182	0.266507310311177	0.0370092004366	0.0386245334108967	0.323735710238895	0.0321228497835032	0.0412784357859195	0.0364886869120311	0.303891899401465	0.0413670368668492	0.377239338799508	0.0323152401121686	0.371568653322438	0.297365082373796	0.35114527096732	0.0506590565670899	0.031724065069161	0.0332784370938713	0.285684086524619	0.05160958648633	0.0349644619039292	0.359064182319973	0.0364110805075535	0.0349644619039292	0.30567886530062	0.0293422364449378
ELF3	0.925334346210163	0.221278674092917	0.913554725711602	0.250337577127185	0.913352889305842	0.939433694460281	0.235566465837747	0.165917925099789	0.930220726373379	0.264541268298126	0.277564080320623	0.9115613245723	0.246965908111428	0.925718050707898	0.234066590523603	0.941328359858542	0.922315995665075	0.241413131851315	0.923411676182677	0.258069802258142	0.234545156550033	0.227204907817153	0.246194539872928	0.93589731941539	0.932804275616266	0.235916140919446	0.251314133272385	0.935580390998036	0.223237667422902	0.21311627909515	0.20822179903211	0.918792619952546	0.245417860849292	0.946319296968186	0.250431761878403	0.92601815743733	0.924310236688182	0.915211605854566	0.262967998841786	0.206004396265048	0.231434472653257	0.94306093222885	0.301558093004988	0.247240285938276	0.93131507873339	0.241194109492536	0.225442362024476	0.920823278435345	0.243604656532877
DTX2	0.0421459610401552	0	0.042073080670979	0	0.0420293044008327	0.0421014795429482	0	0	0.0420157291382945	0	0	0.0420014163657528	0	0.042073080670979	0	0.0426126470683669	0.0420654470772483	0	0.0419946145478048	0	0	0	0	0.0419946145478048	0.0420157291382945	0	0	0.0420225167695636	0	0	0	0.0421236501214204	0	0.0420014163657528	0	0.0420803274498006	0.0422419298619635	0.0424725800918635	0	0	0	0.0419946145478048	0	0	0.0424131270609212	0	0	0.0420085727520237	0
LRBA	0.662997991012392	0.301897820575422	0.633929856829141	0.311733344266595	0.649600682294619	0.645670951693836	0.310956069604752	0.298527609427306	0.661008486764517	0.309071533282503	0.30712733376724	0.646358971143216	0.303255437959113	0.677642445317436	0.313113368622053	0.645110550468453	0.667722033752955	0.306421919408983	0.664723073326499	0.30286158206888	0.302074020431825	0.29565253957361	0.311972458292805	0.651812152586027	0.654277622252901	0.308365135715828	0.310364063307206	0.63782627585174	0.304469332197803	0.294604430025921	0.293013686373993	0.635084024792799	0.305966732581876	0.639123238827966	0.304701245938501	0.664186285822835	0.632451525983791	0.646218464203371	0.311791258380144	0.307183637359104	0.304123012400918	0.630846565952638	0.316205855780765	0.306310777021269	0.649746150425806	0.306022936213854	0.306780433326789	0.67185901792968	0.312743257939822
MYO1G	0.0421459610401552	0.580437106478216	0.042073080670979	0.562035381471089	0.0420293044008327	0.0421014795429482	0.540760304729043	0.612242885827798	0.0420157291382945	0.433210948633101	0.435405871321372	0.0420014163657528	0.486920801956723	0.042073080670979	0.525691865743531	0.0426126470683669	0.0420654470772483	0.557793848779544	0.0419946145478048	0.575551510630381	0.56734609279668	0.585331589799131	0.483736953867461	0.0419946145478048	0.0420157291382945	0.466559455598698	0.450727302466581	0.0420225167695636	0.626760761028486	0.571728249194084	0.621098576073217	0.0421236501214204	0.471730711868353	0.0420014163657528	0.404823906143478	0.0420803274498006	0.0422419298619635	0.0424725800918635	0.35379555390122	0.681071160335013	0.598715167156663	0.0419946145478048	0.359931842558018	0.51536133121199	0.0424131270609212	0.564166167245267	0.664587755605235	0.0420085727520237	0.509706615771081
PCDH17	0.161762658267176	0.0600603907160681	0.170718186024751	0.056602752026717	0.1724597037422	0.149123482602769	0.0613938985861675	0.0759911622409602	0.180757484478083	0.0666204149112319	0.0792309095365841	0.151033300564585	0.06506027129253	0.156044936568688	0.0605158449849204	0.165431122365989	0.229688233289165	0.0598959935538812	0.147838173373422	0.0505975100405008	0.0589965164099486	0.0610055371453921	0.0573162739656809	0.172826845140696	0.178112218015682	0.0565152547900766	0.0532251815873385	0.17415843510223	0.0533697021568983	0.0760559278087641	0.0633089829105704	0.183566887978191	0.06326332974304	0.159454090026736	0.0576580364166801	0.169398541559414	0.227418320969953	0.158723069205577	0.0659001294273411	0.0598528021917436	0.050628531125505	0.158335299107516	0.0677722807747694	0.0581450566654012	0.168838170084739	0.0597802453438438	0.0480949122492563	0.183285072718105	0.0620910797174987
C10orf95	0.69138145119431	0.187912579366389	0.677899806168695	0.208711939483366	0.681609324451806	0.687065304946707	0.198846872352113	0.167077911552979	0.685455037470424	0.206124884401871	0.211769573641494	0.671588721220278	0.203313764463261	0.693620618008316	0.19602215131947	0.683691232938782	0.688982859229492	0.195760092666893	0.677119975990733	0.204557240489297	0.200267548349517	0.192553419669134	0.208514012606072	0.672373977356822	0.683827169454485	0.189995342750729	0.190679693438482	0.670688260888604	0.191563199790665	0.185010206673511	0.182819924888936	0.67145867253989	0.200036671947234	0.680022113576104	0.192736852133828	0.680801216628407	0.674259226029105	0.680675677913685	0.194575120371502	0.19123687019667	0.185540775350293	0.677899806168695	0.212166729348441	0.204017582183747	0.680544143259429	0.202096611945252	0.189456341103869	0.691791609383727	0.194540266145565
CLSPN	0.295764053737922	0.0164163962085715	0.255700013050596	0.0147416899953592	0.249086078548794	0.254029938269543	0.0161498917772152	0.0154288553994872	0.308306605764889	0.0166654632393655	0.0136463691835998	0.240036315139415	0.0167524642141147	0.277815308997558	0.0152945649502874	0.292690155815925	0.346665985527356	0.0141241927041108	0.223193429142569	0.0164570526349437	0.0149987302731808	0.0158243540591323	0.0172778295325019	0.26743785450167	0.255271744310193	0.0152409156087428	0.0153880747632273	0.26842144208171	0.0152001785976215	0.0158551225509335	0.0152409156087428	0.256324727989263	0.0163301940307454	0.257100135844083	0.0169053941237455	0.247509056536032	0.261464351316477	0.307653543735073	0.0145183340671353	0.0149763984502145	0.0148898704543173	0.257586449301276	0.0142509568353172	0.0168249292460324	0.238485340177314	0.0154811951714979	0.0168249292460324	0.264293800739822	0.0142581276079041
MIR320E	0.0421459610401552	0.438920430348319	0.042073080670979	0.436626218702236	0.0420293044008327	0.0421014795429482	0.481734784839594	0.533419744183756	0.0420157291382945	0.476454785378853	0.396741388605267	0.0420014163657528	0.538465563801893	0.042073080670979	0.450013872250231	0.0426126470683669	0.0420654470772483	0.418594042916477	0.0419946145478048	0.439781545103739	0.498618771079669	0.468317635851649	0.446255429951953	0.0419946145478048	0.0420157291382945	0.576635577323998	0.543819458788532	0.0420225167695636	0.490008991015996	0.455616373349983	0.419632223414611	0.0421236501214204	0.496997961062192	0.0420014163657528	0.489300776996579	0.0420803274498006	0.0422419298619635	0.0424725800918635	0.56150667427289	0.495759411382726	0.490608188624055	0.0419946145478048	0.488709060246544	0.465361716639443	0.0424131270609212	0.490488352892066	0.56483808502133	0.0420085727520237	0.500229295453867
CA8	0.340683068484792	0.0227996589980054	0.29869104302594	0.0205772480059771	0.367705601620225	0.335013214264957	0.0285765401767162	0.0286779043992869	0.361139925003821	0.0265869443068281	0.0261989203567849	0.342545929524499	0.0261196876517576	0.334566244713506	0.0238799098256414	0.313288347113151	0.367773475203125	0.0233301613121261	0.228420761008037	0.024395103828453	0.0254957621388021	0.0276961550708744	0.0245773952112792	0.443925611878158	0.34157286816441	0.0212702011576832	0.0198524290121336	0.312031430030169	0.0222812237864682	0.0362298459729989	0.0268042450187237	0.307007856430378	0.0245773952112792	0.24903976325852	0.0207641126711552	0.322049945939813	0.319364973139242	0.337994277291302	0.0261333429353186	0.0221498666068937	0.0220856163110177	0.489184079827233	0.0245318318082977	0.02462188354393	0.31790149913662	0.0261333429353186	0.0214289357583305	0.378194296820118	0.0211974416540467
CROCCP3	0.0421459610401552	0.336590571774383	0.042073080670979	0.330691155756599	0.0420293044008327	0.0421014795429482	0.348473578130823	0.341825411464649	0.0420157291382945	0.33558326449162	0.327536528161595	0.0420014163657528	0.343116594769717	0.042073080670979	0.331258747958913	0.0426126470683669	0.0420654470772483	0.326529339821097	0.0419946145478048	0.329999301989374	0.33577724425249	0.337676212200515	0.341825411464649	0.0419946145478048	0.0420157291382945	0.333672298715259	0.323045672181179	0.0420225167695636	0.327286731092911	0.32841313472964	0.327783334766805	0.0421236501214204	0.342026649134451	0.0420014163657528	0.321676827062172	0.0420803274498006	0.0422419298619635	0.0424725800918635	0.330059671267417	0.33232916298591	0.32841313472964	0.0419946145478048	0.32428808855289	0.342931371923289	0.0424131270609212	0.327663673400367	0.337929159080225	0.0420085727520237	0.326398882406452
GPR155	0.0421459610401552	0.881497845963452	0.042073080670979	0.739424619740635	0.0420293044008327	0.0421014795429482	0.911363395540465	0.907373787662884	0.0420157291382945	0.916138880396561	0.91467684021388	0.0420014163657528	0.859964271068369	0.042073080670979	0.810593957539106	0.0426126470683669	0.0420654470772483	0.855730173388248	0.0419946145478048	0.899166251308003	0.908842104531049	0.905682874057833	0.879859405291927	0.0419946145478048	0.0420157291382945	0.828650075882893	0.858511906241825	0.0420225167695636	0.879147562881909	0.927617919016012	0.923811260948089	0.0421236501214204	0.897315851710639	0.0420014163657528	0.854906328171038	0.0420803274498006	0.0422419298619635	0.0424725800918635	0.857347814066568	0.793014985823462	0.840964739030936	0.0419946145478048	0.911982807116838	0.88620837128353	0.0424131270609212	0.926124829254028	0.901000458611829	0.0420085727520237	0.745709099922233
SFXN3	0.0421459610401552	0.641551998376148	0.042073080670979	0.720622996025974	0.0420293044008327	0.0421014795429482	0.587903571237303	0.900576723050367	0.0420157291382945	0.672373977356822	0.893654179935895	0.0420014163657528	0.551542961231198	0.042073080670979	0.843496636106012	0.0426126470683669	0.0420654470772483	0.78319071416889	0.0419946145478048	0.690830322176935	0.92601815743733	0.917383350892177	0.569082808108841	0.0419946145478048	0.0420157291382945	0.814205674822274	0.897539487112957	0.0420225167695636	0.576237742521101	0.902297284655177	0.92331354522441	0.0421236501214204	0.666779457615863	0.0420014163657528	0.89776197808449	0.0420803274498006	0.0422419298619635	0.0424725800918635	0.878308081440077	0.690122170134863	0.550878624361451	0.0419946145478048	0.874090924383611	0.651406616875421	0.0424131270609212	0.799628224750188	0.544358804549117	0.0420085727520237	0.733261942072281
FERMT1	0.624016116032059	0.312564532463817	0.608393026225721	0.307303319069035	0.606411783715832	0.618765579250821	0.303435268213494	0.35074795373879	0.615823311948736	0.30269520863952	0.325095466439787	0.58547194022151	0.321859677556718	0.606550610233115	0.310956069604752	0.556854297678812	0.593552467762442	0.31441526053622	0.607527781678229	0.291672536724196	0.325282623409404	0.316205855780765	0.296816545071587	0.590614911532319	0.591401634373762	0.296870885105175	0.306478836543851	0.589271262307469	0.314592307685094	0.354539682979058	0.359665017816008	0.595146825318736	0.323300451238	0.558326585110648	0.330254253114832	0.584408203073451	0.591008260739333	0.627338774861911	0.301338228859383	0.304178547289301	0.262045320912762	0.601207661465273	0.308545194400752	0.305098632062076	0.609104881478163	0.338893626920813	0.308006868924363	0.611064292920049	0.29410676935625
AL157871.2	0.0421459610401552	0.9435130210606	0.042073080670979	0.936304710558585	0.0420293044008327	0.0421014795429482	0.947016147252364	0.944281371948058	0.0420157291382945	0.952437333949998	0.935685734143513	0.0420014163657528	0.948071892383165	0.042073080670979	0.947716141801394	0.0426126470683669	0.0420654470772483	0.939642454578785	0.0419946145478048	0.927712669732332	0.954730088752881	0.935580390998036	0.947479878284614	0.0419946145478048	0.0420157291382945	0.926124829254028	0.939108047205332	0.0420225167695636	0.933610225006189	0.953004024286995	0.913759985193369	0.0421236501214204	0.94856637609199	0.0420014163657528	0.944721337585401	0.0420803274498006	0.0422419298619635	0.0424725800918635	0.943836510388394	0.951632783124452	0.933205573112286	0.0419946145478048	0.936509035913605	0.924817936266249	0.0424131270609212	0.940170086639059	0.928511600027725	0.0420085727520237	0.961037024800843
P4HB	0.319486172959423	0.283407758980773	0.313113368622053	0.287612377002744	0.357506902411906	0.292905981213955	0.291207735494468	0.283098335503669	0.341251673006073	0.283825851277057	0.279530546107651	0.335455848052394	0.286922887165324	0.282682903773636	0.283098335503669	0.306135996890645	0.337353482482477	0.281352024108153	0.346273514768283	0.284801131869127	0.28599880568599	0.28413599767625	0.293720144019365	0.286768086456884	0.322483181553202	0.286051047225478	0.28866288197294	0.317531722502449	0.284801131869127	0.277913186310334	0.281091432802815	0.336909537016862	0.287504575650135	0.336464045198315	0.281817036381548	0.315779897561504	0.293287869776379	0.256374349514713	0.279085209051283	0.288612207708132	0.280076163675263	0.281252169305746	0.28161323917838	0.288237542512834	0.285379815233922	0.284801131869127	0.286512174012758	0.282376828291431	0.284853218770965
ZHX3	0.947832627386448	0.370027764823647	0.93921960565431	0.379934007485793	0.936922358033114	0.945518787601045	0.365117787947612	0.339775578625203	0.946094725725172	0.372342039773519	0.376210540968837	0.953988983176962	0.372844553377798	0.93131507873339	0.357638646632208	0.900788830694962	0.960192782433778	0.359863536008358	0.905896888362143	0.360260831228818	0.350881244944355	0.3514739152608	0.370382648589927	0.962424468331584	0.930325305552109	0.371079153943773	0.370730034956106	0.938060552589119	0.360260831228818	0.339207487698629	0.33722607724619	0.928214834923411	0.368618790562067	0.950700405835805	0.366518146825237	0.937849905684139	0.946430967815864	0.902707229668391	0.389462356302964	0.35567921952596	0.367009482629032	0.941882225080683	0.386826269688503	0.372134308419328	0.93290347313116	0.359600705948121	0.368687782714875	0.926726034552447	0.362376111292443
PLA2G16	0.41093971752323	0.0678802482778933	0.351809117498772	0.0322174545138537	0.408228711716888	0.343116594769717	0.0433593287547695	0.0378580469257635	0.403835355500301	0.0251904685896174	0.0553929024139093	0.369617019815573	0.0334260286343846	0.374420163348035	0.0479037542333167	0.360260831228818	0.417819754184006	0.0647263042205192	0.34362864861832	0.056763826814619	0.0314679368526495	0.0460851581595996	0.084524497588227	0.344087363342909	0.386676429551516	0.0418157440145116	0.0316732331823275	0.402862951574452	0.0519325253061832	0.0245058744510112	0.027864604462023	0.367503738783019	0.0634001873948986	0.444117904309375	0.0357271385083581	0.417208827406498	0.388469955010819	0.414799027380741	0.0240904865466047	0.033993173569869	0.0587875837753983	0.398306235354835	0.0602234501872878	0.0625973758834418	0.393569349113918	0.0460121162294615	0.0491655724287167	0.404905250663602	0.0272564485626073
AC068196.1	0.0421459610401552	0.846720309455726	0.042073080670979	0.924116932037596	0.0420293044008327	0.0421014795429482	0.897987740541053	0.955050670013162	0.0420157291382945	0.818973096447377	0.927617919016012	0.0420014163657528	0.896234840720596	0.042073080670979	0.942527486232333	0.0426126470683669	0.0420654470772483	0.931613029380572	0.0419946145478048	0.934547029989828	0.932700673857228	0.941549821891241	0.919309070898289	0.0419946145478048	0.0420157291382945	0.932206950067888	0.9115613245723	0.0420225167695636	0.840267669701349	0.908007785903402	0.926726034552447	0.0421236501214204	0.893086587815126	0.0420014163657528	0.930220726373379	0.0420803274498006	0.0422419298619635	0.0424725800918635	0.800747686204227	0.936093195331634	0.924116932037596	0.0419946145478048	0.840691385657925	0.936093195331634	0.0424131270609212	0.93403049052831	0.863745972080688	0.0420085727520237	0.930815962685831
CD40	0.49133499202001	0.0835338802790455	0.521596163789399	0.153881962513361	0.548103108844842	0.468854456314284	0.133055723966054	0.103998828575037	0.517656469951403	0.101138392605602	0.143082241985887	0.447131400597194	0.143026071283568	0.563243078465532	0.143967797381126	0.416520199557269	0.497358330492494	0.119535783029024	0.47860117179381	0.112478505028872	0.101399026462086	0.106848606203086	0.110996276003773	0.458946933937946	0.50716413214573	0.141469256204861	0.102731613182153	0.459056271440622	0.0975582957297203	0.132588607282382	0.0876725905107046	0.459273627722829	0.165175125791143	0.440922117443126	0.139878726373495	0.427528379918188	0.511499801509922	0.521721970955858	0.122151809780771	0.105770467263339	0.10065283534362	0.432190130780522	0.120661321810267	0.112300528223233	0.473856694308508	0.139384395020957	0.110738052880314	0.471960043135042	0.154478075094693
CDCA2	0.161391261660965	0.0203158169740559	0.189384628906948	0.0186286341684879	0.192626574722365	0.184939046628927	0.0190636727911949	0.0192759027522784	0.225356465244523	0.0199527333087945	0.0272645498891203	0.180967997740445	0.0191394768907506	0.18038240064214	0.0176240473399973	0.155534401050652	0.19421928067441	0.0242176580616933	0.286051047225478	0.0168518281782755	0.0176692959314554	0.0203710096220716	0.0191489137806933	0.186240198095901	0.150859388912187	0.0266530645935258	0.0176747125596257	0.158903573838003	0.0186334527208978	0.0185572967869138	0.0194315888963955	0.167305851739075	0.0183992710383096	0.444991784311071	0.0175928586671961	0.16887282133489	0.167669217223825	0.163263008343291	0.0186527061717391	0.0187002486063593	0.0273594852564294	0.216584515248266	0.0192573861400105	0.021672670643082	0.157495085095184	0.0215429929384744	0.0254257367345935	0.29488392477279	0.0191818832677881
KCNJ14	0.0421459610401552	0.921640570942697	0.042073080670979	0.832819109019228	0.0420293044008327	0.0421014795429482	0.857850174641255	0.897211597812603	0.0420157291382945	0.922515240667329	0.906528009436399	0.0420014163657528	0.908951207872	0.042073080670979	0.831773268744972	0.0426126470683669	0.0420654470772483	0.907683170029616	0.0419946145478048	0.914577384639453	0.916365262996433	0.898850804440312	0.879378175563414	0.0419946145478048	0.0420157291382945	0.879859405291927	0.882942668684387	0.0420225167695636	0.865924958310361	0.834843311240141	0.923603366651248	0.0421236501214204	0.896764128805379	0.0420014163657528	0.805906614520153	0.0420803274498006	0.0422419298619635	0.0424725800918635	0.909276393551321	0.732751194367834	0.893086587815126	0.0419946145478048	0.922215135802586	0.883983331846503	0.0424131270609212	0.895331482927576	0.901975622929146	0.0420085727520237	0.804479850217997
TAPBP	0.442943920916624	0.211449519127148	0.462472220048198	0.195909314696136	0.407978093219086	0.440362882234534	0.223744679499479	0.222808511491664	0.410524447852589	0.218109921102913	0.21173055241959	0.417733815176331	0.205886912117502	0.456342541708607	0.209241507783833	0.454375452842015	0.469524707532796	0.215906474322431	0.410855410855977	0.212783954134435	0.201826060551787	0.209199633602585	0.222297343987084	0.384858180723662	0.455195347747303	0.205060734543014	0.190608144230401	0.419288051089425	0.193511032584892	0.224892794995951	0.204366646373232	0.457509324095666	0.202096611945252	0.397443139853279	0.212535661007352	0.485856522095011	0.4386335830173	0.44596625730603	0.211927396482737	0.211201286015411	0.192807915890005	0.415654904790566	0.217769300419783	0.200417975539317	0.467325739177112	0.204443623086434	0.217850396166381	0.423577191125909	0.209775824123493
ACADM	0.214147099048237	0.0198044716531919	0.223107880498627	0.0233958427673482	0.162600684021175	0.192736852133828	0.0198189568643025	0.0265273749204739	0.180415094940982	0.0270784520233323	0.0246088001547648	0.16098162067327	0.0266233980450834	0.172061487540252	0.0228841544633681	0.1853636971292	0.185293554317074	0.0234136922565685	0.15789782532702	0.0289461764515412	0.0261400902598701	0.0201352963607775	0.0268640491045239	0.166977511869756	0.17189051619611	0.0259301597028113	0.0239724096212602	0.186799864743064	0.0240086193441765	0.0178497070087552	0.0238738819890633	0.189636118338291	0.030351665224863	0.1979043933498	0.0292013051288648	0.198659571689022	0.199108965095872	0.179038142125198	0.0213636968968311	0.0276400921446205	0.0263655579212758	0.162635490949067	0.0299044666858283	0.0268268507452752	0.212330838431049	0.0236830839104969	0.0272245688724416	0.170553286967487	0.0214697308407871
PLK2	0.245603317409839	0.115342873512587	0.29083677480985	0.123729718227526	0.223533881897595	0.267586475312911	0.124800012085061	0.117748594334647	0.287559125260669	0.122412634361142	0.129359552010424	0.206162646469691	0.1210157747095	0.228156908211987	0.122719407003342	0.244329816739656	0.275926126073291	0.12325047129533	0.209241507783833	0.122554541748769	0.117447182113897	0.114697257086301	0.128431493373749	0.24063114829634	0.244777364238034	0.132867945937097	0.118069848648958	0.276673954920627	0.117037334255396	0.12312908109323	0.11660717144019	0.232004112365946	0.121771216916005	0.283305520719546	0.122792713031347	0.202649723324026	0.221108882780377	0.260594503143468	0.113167050306023	0.124063521225654	0.118577129570024	0.231656385745622	0.118715225399679	0.131972284402993	0.254128317180003	0.124278216145784	0.121270314910704	0.190939298062255	0.12896112154495
SLA2	0.685455037470424	0.378981596203484	0.689121531614176	0.375784629080915	0.698843847516396	0.647474458758464	0.370312543222138	0.450619766733137	0.674512666018017	0.328603944375262	0.315473343389691	0.653603473023147	0.376940442968921	0.697507838538619	0.380528274020392	0.679218068430581	0.657907921047712	0.375269477189458	0.681071160335013	0.394647209901623	0.373768886561065	0.374844885486685	0.337929159080225	0.608245646746609	0.625609598485946	0.367910982513082	0.346338027667959	0.680151529114938	0.408892876482331	0.417904192535414	0.426088336022944	0.658579594029839	0.347180222378	0.585887239099272	0.319726070096734	0.549547035265925	0.665753257599121	0.682406939261877	0.306135996890645	0.443134996161082	0.385159162125696	0.619215198698449	0.262719282164983	0.37477171998054	0.62213739214782	0.390302773989745	0.4058979318974	0.660877056013155	0.367910982513082
NR0B2	0.753593355909265	0.304123012400918	0.71464307378161	0.316084904455326	0.730466900996517	0.73359204725124	0.308720953230862	0.24977227147508	0.743063391075965	0.33062404606748	0.331195222938522	0.751609212032859	0.32379290303847	0.709707019079662	0.298527609427306	0.741228817007202	0.718644253079221	0.298747682549384	0.743881957015262	0.304294627659729	0.300420058959705	0.291406359780999	0.314055742329732	0.727604996275862	0.718644253079221	0.300648688045595	0.313288347113151	0.740600553558122	0.29764330472252	0.263851660560424	0.272453428407204	0.706244353701233	0.308487438359163	0.768098277026114	0.305385463053383	0.787323548812231	0.743234243839833	0.707977986157907	0.328102109212599	0.28729675081007	0.30567886530062	0.746368671989811	0.354810262472307	0.306660020416864	0.774934655174196	0.298747682549384	0.309422898962489	0.714793887250131	0.310246984833848
BGLAP	0.860352056518323	0.514720639455944	0.871347090629313	0.510603834351333	0.850947988184362	0.815144384897758	0.542750730896687	0.555388557645718	0.844046552478521	0.496873119329948	0.43403785394916	0.860738032448385	0.445862884819505	0.87208589256686	0.468428404313707	0.848496690764653	0.841103605723894	0.49948261859292	0.859171657460771	0.524488733879699	0.534989591102454	0.534595307388627	0.48220897062967	0.844178081296529	0.853001262190374	0.456662328150907	0.482684387219177	0.850947988184362	0.552086329400526	0.526617550746222	0.570142012104402	0.859568394007107	0.495759411382726	0.831773268744972	0.450925303535044	0.867821874643233	0.885165389736126	0.861129387168498	0.399267679799402	0.551007911910145	0.543957643795093	0.838543666781155	0.41327424149097	0.484914533867062	0.884807836655005	0.553426510918766	0.574600895990454	0.868573583641678	0.483852741949644
SH3D21	0.0421459610401552	0.16020357373452	0.042073080670979	0.181768340799607	0.0420293044008327	0.0421014795429482	0.162855329102414	0.14804480871405	0.0420157291382945	0.186095920646672	0.198246773222386	0.0420014163657528	0.178660434259984	0.042073080670979	0.182538316478808	0.0426126470683669	0.0420654470772483	0.179275726039609	0.0419946145478048	0.171383035852169	0.173954955999523	0.179311338902621	0.184869506577067	0.0419946145478048	0.0420157291382945	0.168805575682941	0.176247218273395	0.0420225167695636	0.160425212876166	0.184552838655789	0.167797249431513	0.0421236501214204	0.174290651823375	0.0420014163657528	0.19123687019667	0.0420803274498006	0.0422419298619635	0.0424725800918635	0.184483736866275	0.167636430876872	0.163697084247898	0.0419946145478048	0.206645664318051	0.172061487540252	0.0424131270609212	0.18086270078707	0.149830772739831	0.0420085727520237	0.171724198134446
FASLG	0.894206085401552	0.806213567932924	0.916772548666789	0.865297560224965	0.903241687106961	0.839128498214772	0.687345616052783	0.784527337079349	0.899828810775459	0.592472041791044	0.593411258872978	0.871718340814007	0.679484660901806	0.903456462133893	0.726494260711563	0.873961712050029	0.917775693189331	0.732406568830657	0.900685984291919	0.694763313694603	0.725011711370035	0.687065304946707	0.732924896557486	0.861642242743843	0.897315851710639	0.746368671989811	0.630250842723779	0.910541753294154	0.729617637852938	0.738269195203362	0.759257048827285	0.899605410529442	0.648593944569552	0.833689345718999	0.692935534007071	0.80637449510624	0.913554725711602	0.909276393551321	0.52595375797801	0.768258815297349	0.742901354109054	0.842355496772967	0.481144253175694	0.734102533667303	0.832514542796569	0.679218068430581	0.698396710899317	0.892409709850078	0.728280927789832
PILRA	0.85381274980829	0.371149905065767	0.859568394007107	0.354810262472307	0.821209056337436	0.880692661259641	0.36784160913126	0.378765969304766	0.823156756006953	0.361275894289789	0.350420256417761	0.828793983333224	0.358788937345261	0.818973096447377	0.373623049187047	0.845576635853465	0.884807836655005	0.35717124721029	0.824807801495344	0.355540152292331	0.359197444478446	0.371779115081389	0.36046214592797	0.8081346245488	0.823458095936103	0.356090531107773	0.368833590055464	0.858118274276267	0.363123214090941	0.365541151977089	0.379558319217607	0.839128498214772	0.369335909421024	0.862043749885468	0.347117277084278	0.844874873020809	0.870853133124028	0.855456697149956	0.345314207791022	0.364014074619294	0.374207363612406	0.798845703004977	0.362780888961276	0.369260642303718	0.854080020528281	0.372775260857975	0.359401012860074	0.803402493270837	0.347566136088561
PRDM16	0.0421459610401552	0.437020481472649	0.042073080670979	0.438727152267225	0.0420293044008327	0.0421014795429482	0.456876229991773	0.43097250488573	0.0420157291382945	0.476790093161305	0.546221594354911	0.0420014163657528	0.448906265783339	0.042073080670979	0.479526582031574	0.0426126470683669	0.0420654470772483	0.467115304069084	0.0419946145478048	0.436154634668026	0.501742957852339	0.510731456198397	0.445383502495912	0.0419946145478048	0.0420157291382945	0.455922180066084	0.483263985627003	0.0420225167695636	0.445282845679084	0.437020481472649	0.47128312115606	0.0421236501214204	0.473285617038707	0.0420014163657528	0.48597131435244	0.0420803274498006	0.0422419298619635	0.0424725800918635	0.483966845756454	0.444316297285093	0.442555500765477	0.0419946145478048	0.551403940408817	0.455297623525255	0.0424131270609212	0.475771723251983	0.432469601304647	0.0420085727520237	0.457085137670701
AP000797.3	0.0421459610401552	0.112610930668263	0.042073080670979	0.120362544471926	0.0420293044008327	0.0421014795429482	0.122889097754158	0.118508093645867	0.0420157291382945	0.119154469424383	0.124705415640228	0.0420014163657528	0.115321180867188	0.042073080670979	0.121318285950183	0.0426126470683669	0.0420654470772483	0.120107791056501	0.0419946145478048	0.116079758232058	0.108749214377982	0.10999016327482	0.118141815579329	0.0419946145478048	0.0420157291382945	0.125675041129312	0.114018340852302	0.0420225167695636	0.112697011927543	0.122026977626443	0.11549531317287	0.0421236501214204	0.117447182113897	0.0420014163657528	0.118301845464274	0.0420803274498006	0.0422419298619635	0.0424725800918635	0.11443391299688	0.120920890803269	0.112786182392193	0.0419946145478048	0.120293207076274	0.12325047129533	0.0424131270609212	0.120826381923018	0.111637087034326	0.0420085727520237	0.122843481629942
AGBL3	0.0421459610401552	0.0341236002328707	0.042073080670979	0.0446506461665676	0.0420293044008327	0.0421014795429482	0.0329003144244226	0.0312425728504621	0.0420157291382945	0.0289106365843475	0.0335394622990612	0.0420014163657528	0.0304684328578016	0.042073080670979	0.0357998581343182	0.0426126470683669	0.0420654470772483	0.0464529384310464	0.0419946145478048	0.0369696919751519	0.0357380390771256	0.032768107221927	0.0355983675129483	0.0419946145478048	0.0420157291382945	0.0394836017029913	0.0357271385083581	0.0420225167695636	0.0355234544212919	0.0322389313526422	0.0313213843487621	0.0421236501214204	0.0314775841902952	0.0420014163657528	0.041610898013506	0.0420803274498006	0.0422419298619635	0.0424725800918635	0.0283470521696747	0.0501936317172427	0.0438798377952345	0.0419946145478048	0.0338844993961819	0.0333358145209285	0.0424131270609212	0.0316631297071602	0.0327352064736474	0.0420085727520237	0.0374680553211657
KSR1	0.710179355634333	0.30521308859281	0.697953069541455	0.303493528738989	0.7302949780691	0.718166042289717	0.29637290100308	0.312743257939822	0.75976746501691	0.282839439410397	0.297307848380976	0.623008460390075	0.288714811927163	0.746857970647684	0.291937986392652	0.698843847516396	0.691663373524927	0.319971049160478	0.660209462088488	0.313229502257094	0.324721638863323	0.319179044959873	0.302414650184201	0.691523953094816	0.755422283102747	0.300532138859278	0.290191362257721	0.715103495748526	0.299262181124924	0.308245940298304	0.313525049670636	0.779898464164954	0.296870885105175	0.631431756677833	0.319241237793149	0.643271777180848	0.725011711370035	0.8117100778152	0.270867971815419	0.306839726943469	0.306952229465203	0.747190943650484	0.285275805321877	0.302752117503605	0.699569838835634	0.32379290303847	0.329166587557032	0.752917034273045	0.299588846932726
GIMAP2	0.0421459610401552	0	0.042073080670979	0	0.0420293044008327	0.0421014795429482	0	0	0.0420157291382945	0	0	0.0420014163657528	0	0.042073080670979	0	0.0426126470683669	0.0420654470772483	0	0.0419946145478048	0	0	0	0	0.0419946145478048	0.0420157291382945	0	0	0.0420225167695636	0	0	0	0.0421236501214204	0	0.0420014163657528	0	0.0420803274498006	0.0422419298619635	0.0424725800918635	0	0	0	0.0419946145478048	0	0	0.0424131270609212	0	0	0.0420085727520237	0
ATP6V0E2-AS1	0.0421459610401552	0.462364534092561	0.042073080670979	0.45602699443238	0.0420293044008327	0.0421014795429482	0.431260863097315	0.700931135626729	0.0420157291382945	0.384858180723662	0.358861881027758	0.0420014163657528	0.388622079882771	0.042073080670979	0.391925069034217	0.0426126470683669	0.0420654470772483	0.451830478589338	0.0419946145478048	0.385320061791735	0.36046214592797	0.376940442968921	0.444708547683908	0.0419946145478048	0.0420157291382945	0.364904957874001	0.42887012259438	0.0420225167695636	0.399345355725679	0.505744472053476	0.425542739126454	0.0421236501214204	0.377014302054443	0.0420014163657528	0.398064898597005	0.0420803274498006	0.0422419298619635	0.0424725800918635	0.523026275246279	0.565897823818992	0.566031775928788	0.0419946145478048	0.348214456832345	0.345438532101397	0.0424131270609212	0.409463959491563	0.452537764116862	0.0420085727520237	0.333412862165217
DOCK4	0.190392081864452	0.145008608986685	0.195388514110603	0.159888100967997	0.163909387455679	0.152151806538066	0.155592750831211	0.130756371072436	0.15592343955101	0.157466022596238	0.148597880023248	0.195721361115202	0.157100294336853	0.227633251051171	0.150741800487145	0.178419322941659	0.234415777688326	0.14624271387373	0.175611933692835	0.155234512897449	0.139765069060373	0.13822164897322	0.161332013702842	0.172560714966636	0.167273277376078	0.157711833385394	0.146007162562706	0.160861338579609	0.147166802205602	0.138570013912825	0.134222072768068	0.177119410967443	0.15607633357185	0.166233023553054	0.146327709251313	0.155447487189218	0.193101370653222	0.223280745552204	0.143800168390394	0.151296619510125	0.150006095162558	0.185010206673511	0.157222388243803	0.157010171747039	0.205649570448104	0.147490131985939	0.150383997990276	0.196542999145919	0.156285218569186
DIRAS3	0.0421459610401552	0.440553372733257	0.042073080670979	0.386898288310099	0.0420293044008327	0.0421014795429482	0.382998488083341	0.377383777080339	0.0420157291382945	0.381046651462267	0.385768911429203	0.0420014163657528	0.373696451858876	0.042073080670979	0.34660032590159	0.0426126470683669	0.0420654470772483	0.360064633818748	0.0419946145478048	0.380306043491628	0.364558569429602	0.34460586359236	0.374844885486685	0.0419946145478048	0.0420157291382945	0.39364485134019	0.372988947249703	0.0420225167695636	0.359732495851998	0.363669113606368	0.358788937345261	0.0421236501214204	0.385999600220245	0.0420014163657528	0.395106536845564	0.0420803274498006	0.0422419298619635	0.0424725800918635	0.391925069034217	0.380007910846699	0.426451825658163	0.0419946145478048	0.37912873503087	0.386826269688503	0.0424131270609212	0.357038661718937	0.362573067870114	0.0420085727520237	0.389539404533984
BID	0.0421459610401552	0.153164038760522	0.042073080670979	0.161423816869642	0.0420293044008327	0.0421014795429482	0.160768426155873	0.15453896503941	0.0420157291382945	0.158873006510108	0.153072247019378	0.0420014163657528	0.155082022764004	0.042073080670979	0.162038836831441	0.0426126470683669	0.0420654470772483	0.155505678115317	0.0419946145478048	0.156494379192347	0.156614821659966	0.157100294336853	0.165175125791143	0.0419946145478048	0.0420157291382945	0.16200907393029	0.154963169543146	0.0420225167695636	0.152330320288731	0.161171628578458	0.154905254489298	0.0421236501214204	0.160768426155873	0.0420014163657528	0.158241110873504	0.0420803274498006	0.0422419298619635	0.0424725800918635	0.149714605773442	0.160647725383374	0.150597001137451	0.0419946145478048	0.154874191048142	0.158994791037809	0.0424131270609212	0.167962049461314	0.153790208061881	0.0420085727520237	0.158335299107516
PLD4	0.9209312982746	0.863609953894948	0.970875038441598	0.817903952703025	0.95701809301951	0.869460548997307	0.766758936103648	0.755770192561406	0.93392147979747	0.714465422661598	0.73310312308443	0.946550840488954	0.733261942072281	0.954579787551641	0.831050478522103	0.932010433248583	0.941549821891241	0.878193870498178	0.950436781517	0.772766193803204	0.7166874501804	0.871216745811439	0.773774044896579	0.890719087574813	0.945518787601045	0.883397375104661	0.807179251235737	0.95385077918113	0.84501463418182	0.690259891470203	0.786845504831459	0.927110469469128	0.729617637852938	0.888561493699327	0.719142041886227	0.906631283567123	0.973976753776179	0.935272823434787	0.689258484077794	0.814831392148247	0.918997462376867	0.936093195331634	0.716037050880523	0.783703895164174	0.929622701485665	0.798200404069113	0.765601882819064	0.949171746096009	0.823609891836132
PRKCQ	0.326464126723916	0.0215945300585347	0.298804018264654	0.0199867627317938	0.257929888996872	0.350161297651003	0.0234675459777426	0.0203900585968931	0.313347045677418	0.0242551580950105	0.0214697308407871	0.275225287717333	0.0250313321068862	0.300088774472413	0.017952361223885	0.370027764823647	0.320585130419509	0.0204230423475956	0.267197582576098	0.0234074653772075	0.0211362614883756	0.0188420104751588	0.022639595265223	0.23749986485858	0.286306996265114	0.021368626485263	0.0175977362920384	0.339593376706619	0.017731030884915	0.0206639679799425	0.0210528949687932	0.372919129420246	0.0188910133213533	0.287770197842837	0.0171161454885052	0.355812171657625	0.326016913947859	0.396201413061453	0.0205468841857796	0.0188328215294107	0.01763374577102	0.249174023233104	0.0225777449661954	0.0225273314867318	0.360199465086976	0.0235379719059643	0.0206586706837166	0.269449921728552	0.0178352106883834
CCNYL2	0.492470958485735	0.295148938055746	0.432190130780522	0.282173068924393	0.502115830062176	0.50497678102867	0.302472522788168	0.281559736393871	0.435597141221466	0.291883407159974	0.335649490527775	0.409539448269057	0.301558093004988	0.352817735648217	0.289927459289439	0.486212292276732	0.603865705977725	0.291937986392652	0.465040583701076	0.301044215243767	0.351342584244426	0.293177852054766	0.327600471431702	0.498618771079669	0.371994222931569	0.293607158772986	0.276229508117857	0.48407819358053	0.279085209051283	0.296040267995093	0.326972693785933	0.413355817675101	0.288714811927163	0.494645771997818	0.299094299066064	0.434393921573544	0.379269381458764	0.460342275085522	0.298356577500292	0.310544944365506	0.273840911807576	0.42591057505686	0.327222794587869	0.306895158838913	0.520937213620647	0.296484009218616	0.287349794412217	0.436727583422937	0.291461278025587
TMPRSS4	0.0421459610401552	0.406475389113541	0.042073080670979	0.439495237416378	0.0420293044008327	0.0421014795429482	0.38809427663929	0.342673064052055	0.0420157291382945	0.424371516551247	0.387793503481074	0.0420014163657528	0.418681892198814	0.042073080670979	0.367503738783019	0.0426126470683669	0.0420654470772483	0.407559341359692	0.0419946145478048	0.421015884264868	0.384105478737312	0.364979858172556	0.42383953817346	0.0419946145478048	0.0420157291382945	0.409539448269057	0.40351297412162	0.0420225167695636	0.405813879223473	0.335013214264957	0.351208757326633	0.0421236501214204	0.415567793351741	0.0420014163657528	0.377165547556078	0.0420803274498006	0.0422419298619635	0.0424725800918635	0.421972094367714	0.36736401081238	0.430427354179819	0.0419946145478048	0.391925069034217	0.41044172051434	0.0424131270609212	0.380154126537214	0.401823283530714	0.0420085727520237	0.420755474377978
WNT10A	0.0421459610401552	0.123201513948532	0.042073080670979	0.115051734943394	0.0420293044008327	0.0421014795429482	0.128634397493906	0.144575271524731	0.0420157291382945	0.130648962369422	0.140389511732118	0.0420014163657528	0.130324310495481	0.042073080670979	0.137337537138997	0.0426126470683669	0.0420654470772483	0.122389264706842	0.0419946145478048	0.113712709861569	0.150239559416485	0.154690442610064	0.122554541748769	0.0419946145478048	0.0420157291382945	0.117888697060898	0.123753056351716	0.0420225167695636	0.123753056351716	0.152835979926831	0.142911805601426	0.0421236501214204	0.123321259564229	0.0420014163657528	0.131703929139294	0.0420803274498006	0.0422419298619635	0.0424725800918635	0.122246410784084	0.139793908032774	0.115940144799876	0.0419946145478048	0.115831512409059	0.123370247690542	0.0424131270609212	0.142566189902234	0.120131082466269	0.0420085727520237	0.122577019800776
LINC00921	0.0421459610401552	0.530471518138189	0.042073080670979	0.577535749131614	0.0420293044008327	0.0421014795429482	0.416606398598093	0.549144132716162	0.0420157291382945	0.537268920020853	0.490008991015996	0.0420014163657528	0.472622712341704	0.042073080670979	0.594611451993964	0.0426126470683669	0.0420654470772483	0.573299415960315	0.0419946145478048	0.476569853039955	0.551403940408817	0.519091522290931	0.484914533867062	0.0419946145478048	0.0420157291382945	0.616246135623109	0.526219229159936	0.0420225167695636	0.497236711352103	0.549276832761351	0.51316570343159	0.0421236501214204	0.46590901208656	0.0420014163657528	0.535646063247883	0.0420803274498006	0.0422419298619635	0.0424725800918635	0.526219229159936	0.66510647821513	0.796934927324542	0.0419946145478048	0.455509520958881	0.522112766676907	0.0424131270609212	0.480119155224576	0.42987064585861	0.0420085727520237	0.476790093161305
RIN3	0.0421459610401552	0.186240198095901	0.042073080670979	0.181836785070944	0.0420293044008327	0.0421014795429482	0.183741177274092	0.196921409324807	0.0420157291382945	0.184376934176884	0.180349284178419	0.0420014163657528	0.183854581699684	0.042073080670979	0.196921409324807	0.0426126470683669	0.0420654470772483	0.204638463004131	0.0419946145478048	0.193473265107135	0.188664432835983	0.19370091791587	0.189926461751179	0.0419946145478048	0.0420157291382945	0.189314576414096	0.178385172762763	0.0420225167695636	0.191751283063135	0.196393075337033	0.184834500420746	0.0421236501214204	0.182573084781513	0.0420014163657528	0.171313878561225	0.0420803274498006	0.0422419298619635	0.0424725800918635	0.150327159806455	0.195871561930061	0.186309743921595	0.0419946145478048	0.169663087782808	0.191751283063135	0.0424131270609212	0.198921056803664	0.180688198980244	0.0420085727520237	0.188310712290422
NIM1K	0.167732194858295	0.0233664001732946	0.176751374776282	0.0256405367735231	0.146846792362122	0.164703784107463	0.0257734257671745	0.0295904581457177	0.180826856762446	0.0271250637113634	0.029307958636489	0.187517126298246	0.0311119539682746	0.147225793631922	0.0285929708367853	0.171484596447101	0.2164141883461	0.0196315401790263	0.244867417662491	0.0231503475510526	0.0316116409522059	0.0308667744585178	0.0252719630887824	0.20899106618453	0.165814436853461	0.024109192054163	0.0215841255116963	0.183706448367179	0.0210946558631383	0.0367882466210387	0.029525783458619	0.176077731515518	0.0239409915660765	0.195129436647881	0.0253590454370718	0.164953171043798	0.151624109863691	0.19414508878221	0.0279719764758395	0.0235803562607154	0.0227031044974908	0.152891111565471	0.0234861997653685	0.0273594852564294	0.202768986739381	0.0257383312028062	0.0248801931193979	0.169694366142912	0.0257173126295309
GNA15	0.0421459610401552	0.591535605943999	0.042073080670979	0.655493457588334	0.0420293044008327	0.0421014795429482	0.549017283371377	0.498618771079669	0.0420157291382945	0.51021321981569	0.498618771079669	0.0420014163657528	0.535378367414831	0.042073080670979	0.518178419728655	0.0426126470683669	0.0420654470772483	0.628061467342786	0.0419946145478048	0.636950039819525	0.541957672260622	0.502982494776968	0.615108373797817	0.0419946145478048	0.0420157291382945	0.531422776267131	0.541819260426745	0.0420225167695636	0.632013659764143	0.537524913280716	0.62705112506035	0.0421236501214204	0.538607158056368	0.0420014163657528	0.468854456314284	0.0420803274498006	0.0422419298619635	0.0424725800918635	0.43634748902984	0.75342205129345	0.714950778769882	0.0419946145478048	0.477353040886376	0.599270090245817	0.0424131270609212	0.508938722477832	0.590069599391547	0.0420085727520237	0.575826565667323
RBP2	0.0421459610401552	0.405069088243045	0.042073080670979	0.404744102668453	0.0420293044008327	0.0421014795429482	0.367910982513082	0.427789640071616	0.0420157291382945	0.402785724587143	0.444411271410953	0.0420014163657528	0.369260642303718	0.042073080670979	0.455399720278069	0.0426126470683669	0.0420654470772483	0.417904192535414	0.0419946145478048	0.397679901369717	0.433015729472351	0.432282807566631	0.413434703152026	0.0419946145478048	0.0420157291382945	0.410207994608371	0.437020481472649	0.0420225167695636	0.386449587152941	0.438065439263527	0.447327467466185	0.0421236501214204	0.398941753264235	0.0420014163657528	0.500726405744436	0.0420803274498006	0.0422419298619635	0.0424725800918635	0.437964194287907	0.411184667436169	0.39886517627321	0.0419946145478048	0.448015108689323	0.403114596512515	0.0424131270609212	0.402069274409288	0.380007910846699	0.0420085727520237	0.400152913048142
GAPDH	0.204017582183747	0.0670784604202247	0.190357099407814	0.0659611253967767	0.20498593128523	0.161826711687428	0.0746012820706572	0.0619419101777173	0.201124697353292	0.0709496123337667	0.0687368214186578	0.183464611036125	0.0709018983230043	0.188809887196142	0.0751784238617383	0.168906571118871	0.202490045925712	0.0644365839534834	0.177151926590672	0.0754640573643212	0.0705596561464305	0.0763242830500156	0.0681101693211888	0.263209306328559	0.19104993626251	0.0704045451626496	0.0669712073580534	0.188485784086452	0.0734290076957866	0.0796987486912399	0.0740804836300781	0.190033808208171	0.0765563382998247	0.228987073650746	0.0827807830797838	0.203505682102909	0.169232772631772	0.163415096771642	0.0787274219722346	0.0686588237554003	0.0630421437573017	0.162734265345478	0.0728919559750441	0.0705439333061168	0.193140983525622	0.0801844144604673	0.0673854153827961	0.202490045925712	0.0715629377424703
HS6ST2	0.0421459610401552	0.377599352746749	0.042073080670979	0.546482860708402	0.0420293044008327	0.0421014795429482	0.486920801956723	0.403673531611152	0.0420157291382945	0.56123309253919	0.590475308495274	0.0420014163657528	0.558982942743119	0.042073080670979	0.529022059421202	0.0426126470683669	0.0420654470772483	0.55035231142227	0.0419946145478048	0.524762021543587	0.403752147669711	0.412116498559916	0.558982942743119	0.0419946145478048	0.0420157291382945	0.496623661772988	0.402227286107542	0.0420225167695636	0.382920925052124	0.532096582590044	0.400316763589231	0.0421236501214204	0.558459115654929	0.0420014163657528	0.539413483956122	0.0420803274498006	0.0422419298619635	0.0424725800918635	0.391077413237787	0.534722705974462	0.396586854180005	0.0419946145478048	0.591008260739333	0.576368548625147	0.0424131270609212	0.542892167824212	0.373411148129751	0.0420085727520237	0.51536133121199
LDHD	0.489184079827233	0.161577012529619	0.406557204311272	0.172260691396584	0.491965084078549	0.496008761352831	0.182469134471694	0.191969632382362	0.48834522917658	0.173091292570421	0.168123393863448	0.474085058456112	0.194504071746295	0.486676999348099	0.161106152253346	0.458123617569528	0.496750032773832	0.160077377583184	0.478256341079161	0.154569060466795	0.188809887196142	0.197334969468174	0.173124733482187	0.477916485484693	0.496133258325574	0.179552762358372	0.175339805248745	0.474975338793957	0.143800168390394	0.174325033763478	0.180618813620068	0.4810307278843	0.176077731515518	0.52224831984639	0.214884468401169	0.555388557645718	0.42905730132309	0.510082947177883	0.232361197819112	0.153043665202947	0.167832281404304	0.470508174872174	0.200893169297571	0.196100252430739	0.499355720740272	0.177592347363577	0.152952454547399	0.478486177415861	0.190282752716664
IFI27	0.0421459610401552	0.288289366941281	0.042073080670979	0.280485520168493	0.0420293044008327	0.0421014795429482	0.293446363035921	0.399992558416348	0.0420157291382945	0.282734016465159	0.338825260860797	0.0420014163657528	0.266310332612056	0.042073080670979	0.349118662642672	0.0426126470683669	0.0420654470772483	0.295203698102833	0.0419946145478048	0.303891899401465	0.346733709956317	0.349247819712082	0.286619138618667	0.0419946145478048	0.0420157291382945	0.338442002810414	0.335332140894585	0.0420225167695636	0.265126337195523	0.380007910846699	0.376940442968921	0.0421236501214204	0.320704745513023	0.0420014163657528	0.401745564931293	0.0420803274498006	0.0422419298619635	0.0424725800918635	0.309834237775419	0.325583157378342	0.313877161726703	0.0419946145478048	0.279283205356591	0.27776519199021	0.0424131270609212	0.340555577790274	0.318263150533349	0.0420085727520237	0.326140706978797
NRM	0.628934895560006	0.192441135513973	0.604862680791255	0.207973655640336	0.550221116953696	0.592472041791044	0.204094540364111	0.195836447678475	0.607108309339767	0.201047009380336	0.193847708811191	0.619365188186077	0.205452813515726	0.624456190128975	0.194800803983899	0.600660335897431	0.609817406340926	0.194762796708302	0.613959910662446	0.200074303005023	0.193067077065914	0.195201847449708	0.208711939483366	0.584148666198242	0.577019709946255	0.204405823574392	0.190791464305817	0.615823311948736	0.198957837312524	0.199955424284972	0.189743151387171	0.57238664538867	0.201628428586051	0.617871195784536	0.200417975539317	0.633781703661815	0.628794354011099	0.521068802942474	0.184552838655789	0.20736647522964	0.202373851160585	0.598445762139984	0.19284474703984	0.204519294577935	0.635953523630811	0.20186370561307	0.203390480405046	0.610357595302281	0.208430655253174
RDH16	0.0421459610401552	0	0.042073080670979	0	0.0420293044008327	0.0421014795429482	0	0	0.0420157291382945	0	0	0.0420014163657528	0	0.042073080670979	0	0.0426126470683669	0.0420654470772483	0	0.0419946145478048	0	0	0	0	0.0419946145478048	0.0420157291382945	0	0	0.0420225167695636	0	0	0	0.0421236501214204	0	0.0420014163657528	0	0.0420803274498006	0.0422419298619635	0.0424725800918635	0	0	0	0.0419946145478048	0	0	0.0424131270609212	0	0	0.0420085727520237	0
TRAF3IP3	0.889827019840459	0.524890714560774	0.911363395540465	0.583603109376071	0.922315995665075	0.851767950638598	0.494897354949783	0.550478226324229	0.889939841775995	0.431819993427732	0.466231511306811	0.898316538142255	0.452830613745999	0.915527170030656	0.504599810339753	0.888209938799651	0.920412178753701	0.548103108844842	0.888787477437148	0.535111649915345	0.550612943155523	0.553426510918766	0.489067322662271	0.845437822224061	0.90143425639522	0.496873119329948	0.48810850037513	0.89600974204123	0.609104881478163	0.497358330492494	0.556189922284215	0.878308081440077	0.447327467466185	0.824807801495344	0.447817968580959	0.836113094600041	0.920517652333811	0.891392865360612	0.379934007485793	0.621536723660044	0.599547365668105	0.887151378481272	0.394412681200408	0.498109949348978	0.815927420223193	0.523810954545863	0.531422776267131	0.905054897258643	0.488225198402689
VWCE	0.787488936470354	0.154301174372423	0.792854816666484	0.151211517335581	0.754419442909547	0.768589508318774	0.15517329308583	0.201237870373761	0.723842621941999	0.143255244936143	0.183637766317373	0.741724508328882	0.141355499222531	0.768904618021208	0.184939046628927	0.758110838355541	0.794991132854076	0.169367034980473	0.743063391075965	0.148301767526255	0.167339066065809	0.186622811626648	0.140306722528421	0.780062234511601	0.767592199456006	0.154241121007745	0.153730472853383	0.767761184348202	0.150090948218055	0.219646321579013	0.223533881897595	0.804479850217997	0.157836622441846	0.821360755294257	0.177491823259885	0.762456712430648	0.730122250964906	0.794348004494697	0.145922403535133	0.177185254363711	0.151802064018384	0.764257634976319	0.149355320429507	0.151415149650826	0.761271734589363	0.196960792047958	0.151153223713731	0.765260556097844	0.149414439348888
CEACAM21	0.0421459610401552	0.264196964066658	0.042073080670979	0.259272224996785	0.0420293044008327	0.0421014795429482	0.259026427277376	0.30110133172001	0.0420157291382945	0.236839265274616	0.252454835926588	0.0420014163657528	0.266951439308941	0.042073080670979	0.254077077383623	0.0426126470683669	0.0420654470772483	0.265864213610475	0.0419946145478048	0.255845474297421	0.290672040139695	0.283457399469947	0.255364395163364	0.0419946145478048	0.0420157291382945	0.263359260413689	0.237457646091468	0.0420225167695636	0.260738586376572	0.279579260837789	0.27855142999692	0.0421236501214204	0.259702497083121	0.0420014163657528	0.250053526164418	0.0420803274498006	0.0422419298619635	0.0424725800918635	0.231261204567139	0.2654727895575	0.256814725715603	0.0419946145478048	0.243558099481396	0.270615871570098	0.0424131270609212	0.27845155566282	0.270867971815419	0.0420085727520237	0.255652239458089
AC139149.1	0.517160132182417	0.0757279544006485	0.501613065168362	0.0640739468663446	0.478937828256365	0.453545186137934	0.0806753006872972	0.0479925975615854	0.483037184702586	0.0778767643910044	0.0496843558572166	0.490847473709344	0.0809769328235662	0.456769730445176	0.0554082140793962	0.523945291936899	0.578865882500459	0.081831424466541	0.565897823818992	0.0949461949743666	0.0459975671596477	0.043616731460868	0.0806572760220679	0.434393921573544	0.497358330492494	0.089617069985556	0.0621648332572373	0.514462731620826	0.0552017245089969	0.0638945605469192	0.0438381569649497	0.501224712589728	0.0867126970279879	0.444806934881204	0.0520947705012249	0.480792386334746	0.489654567899304	0.352350729463709	0.0679566143730288	0.0953587961066679	0.0832333078736474	0.445090045037956	0.0461146691615777	0.0984781432938748	0.505744472053476	0.0765239056997382	0.0925130905502898	0.503608036529827	0.0842362796032399
VWA5A	0.431357305367373	0.0954933034274337	0.396741388605267	0.1235617407919	0.395964171596485	0.388622079882771	0.106638981501076	0.122768040377915	0.393949412741724	0.0992294227133433	0.122672064597146	0.376940442968921	0.0967467183420819	0.401112069385935	0.124159368974457	0.394025407541242	0.44245507848221	0.117219558102686	0.34460586359236	0.0976741507546843	0.119805875011299	0.111423698427226	0.101197637711505	0.314771487840892	0.385844802190097	0.119535783029024	0.113819769847774	0.412861325332671	0.0945961245527458	0.115051734943394	0.118922176993017	0.379712045716382	0.110846132870969	0.357438811669513	0.137276570123098	0.414545774356021	0.394647209901623	0.408726198724598	0.1010756472611	0.119851789408951	0.114961301162771	0.344416879633971	0.107180111390781	0.100751175635317	0.412450531519827	0.107116169321787	0.0928166881940963	0.390150798553216	0.123419790615344
MIR497HG	0.0421459610401552	0.287349794412217	0.042073080670979	0.297090799414092	0.0420293044008327	0.0421014795429482	0.304123012400918	0.284905501856873	0.0420157291382945	0.327600471431702	0.349764726945169	0.0420014163657528	0.316084904455326	0.042073080670979	0.304924935302106	0.0426126470683669	0.0420654470772483	0.286717602955319	0.0419946145478048	0.30280873579635	0.30127986776618	0.303146953707614	0.309484396949928	0.0419946145478048	0.0420157291382945	0.311791258380144	0.344671050931718	0.0420225167695636	0.276327643048804	0.27692175296569	0.282839439410397	0.0421236501214204	0.322981796387544	0.0420014163657528	0.32672007262187	0.0420803274498006	0.0422419298619635	0.0424725800918635	0.367773475203125	0.270136833438434	0.278501693207188	0.0419946145478048	0.37556035583979	0.311145136268433	0.0424131270609212	0.300704092401801	0.299481662942489	0.0420085727520237	0.312208883537339
[truncated: 3,320 more rows]
[truncated: 308 more columns]
