# Supplementary material for: Prognostic Value of DNA Methylation-Driven Genes in Clear Cell Renal Cell Carcinoma: A Study Based on Methylation and Transcriptome Analyses
Source: Dis Markers. 2020 Jul 11;2020:8817652. doi: 10.1155/2020/8817652 (PMC7369658; doi:10.1155/2020/8817652)
Supplement: Supplementary Materials — Table S1 a training cohort. Table S2 a validation cohort. Table S3 normal DNA methylation data. Table S4 cancer DNA methylation data. Table S5 matched gene expression data. [file 8817652.f1.zip › supplemental data/Supplementary Table S5.xls]

id	TCGA-CZ-4866-01A	TCGA-B0-4688-01A	TCGA-B0-4811-01A	TCGA-B0-4707-01A	TCGA-B0-4706-01A	TCGA-B8-5546-01A	TCGA-BP-4969-01A	TCGA-CW-6097-01A	TCGA-CJ-4872-01A	TCGA-CJ-6031-01A	TCGA-B0-5094-01A	TCGA-CZ-4853-01A	TCGA-A3-3324-01A	TCGA-6D-AA2E-01A	TCGA-BP-5186-01A	TCGA-BP-5189-01A	TCGA-A3-3367-01A	TCGA-B0-5113-01A	TCGA-B0-4827-01A	TCGA-BP-5175-01A	TCGA-B0-4837-01A	TCGA-CJ-4639-01A	TCGA-BP-5006-01A	TCGA-B8-A54J-01A	TCGA-B0-4718-01A	TCGA-B0-4700-01A	TCGA-CZ-4865-01A	TCGA-A3-3378-01A	TCGA-B0-4823-01A	TCGA-CJ-4900-01A	TCGA-B0-4813-01A	TCGA-CZ-5455-01A	TCGA-AK-3443-01A	TCGA-AK-3458-01A	TCGA-B8-4619-01A	TCGA-CJ-5683-01A	TCGA-BP-4337-01A	TCGA-AK-3427-01A	TCGA-BP-4998-01A	TCGA-A3-3359-01A	TCGA-CJ-4918-01A	TCGA-CJ-5682-01A	TCGA-B8-A7U6-01A	TCGA-A3-A8OX-01A	TCGA-CJ-4642-01B	TCGA-CJ-4643-01A	TCGA-B0-4690-01A	TCGA-A3-3326-01A	TCGA-BP-4798-01A
RCSD1	3.788473	2.62058	2.276798	2.628992	5.175349	1.002243	2.097065	12.00048	6.844157	9.226368	2.723061	3.613852	6.421676	3.619997	8.351088	6.448842	4.873892	6.918885	5.153108	1.642855	3.859672	9.062587	5.363979	6.104316	3.396703	7.420699	7.481632	8.656978	5.964224	7.618129	2.014519	10.44797	0.8168718	4.427887	1.715318	4.321156	4.059026	0.9477966	9.995441	8.205213	9.288605	5.253866	5.363636	5.864833	2.751457	8.103511	8.087622	7.730755	14.13007
TSPAN4	23.37934	11.48388	11.53225	13.06333	20.82716	6.118804	19.45519	13.15433	13.52394	14.01238	22.39948	19.40585	10.8378	24.38177	22.50932	15.91377	12.87862	14.93963	9.10849	17.20127	11.93574	12.20208	16.4401	28.34104	19.31529	14.36463	8.965751	14.6947	21.37027	16.533	21.31913	16.88289	1.563095	29.71069	2.377084	19.49594	17.42132	3.808863	12.47555	17.99783	11.76773	14.27755	23.64738	16.6047	14.85395	13.44456	10.20982	20.14743	16.98609
LINC00323	0.008204811	0.05510041	0.2174632	0.06522136	0.4969868	16.79372	0.01841336	0.1824906	0.4284943	0.1225167	0.2736889	0.02976227	0.04420512	0.342207	0.006569906	0.2562489	0.265606	0.04998662	0.1182752	0.05240157	0.4119583	0.04376181	0.3157682	0.05698748	0.4381426	0.1512792	0.02603656	0.02605321	0.05331762	0.2767037	0.5330526	0.04881984	9.130523	0.1467244	5.021272	0.09216558	0.1755449	4.033599	0.3462038	0.008885141	0.2228562	0.2164073	0.08211935	0.07124111	0.3794427	0.1253334	0.04635855	0.2081226	0.2689854
BHLHE41	18.35658	9.837559	38.1661	29.23223	20.26392	74.09235	16.30857	26.47024	29.57078	28.84111	145.0037	69.24383	44.22122	34.32075	44.09847	51.40597	41.24147	95.06652	68.05778	19.1525	46.1047	37.27481	24.96284	57.46025	33.62476	25.54192	51.74779	63.03275	45.62411	37.76272	57.13525	28.63553	0.1608746	22.87051	4.436649	34.78447	36.19462	1.057957	69.9637	49.29736	48.76891	30.97763	39.29177	26.2348	8.087232	30.54762	27.24429	37.04009	26.05525
ITGA2B	0.0775082	0.154339	0.91785	0.2483605	0.4949634	0.04001534	0.2615918	0.07015994	0.2143404	0.09689659	2.125411	0.05012834	0.1526082	0.2147986	0.08660061	0.1707021	0.2987572	0.2855208	0.04701847	0.02302422	0.6859188	0.2643861	0.09492896	0.1439753	0.635287	0.1030271	0.08007966	0.07726904	0.07320848	0.2099987	0.7166911	0.08385187	0.1644755	0.3062221	0.7664146	0.104614	0.6491855	0.7679896	0.3042302	0.179582	0.2406001	0.05150443	0.3517958	0.2561068	2.584154	0.1681054	0.4335695	0.350539	0.06666954
FBLN1	0.432348	16.55128	2.414935	9.038347	4.362473	6.282327	1.316811	12.70718	9.546002	8.302605	2.724521	1.272976	0.8794538	9.397595	11.74374	1.517449	1.394143	1.872889	7.934129	2.781443	4.530519	0.7898814	2.140088	2.439875	1.57416	12.94605	4.470821	0.9917571	7.206294	4.774177	1.93704	2.004572	0.5606123	2.111746	3.061681	2.509776	22.71514	0.3220428	11.23966	1.258661	19.11824	20.95571	3.944386	9.879209	9.413004	2.286476	12.23232	0.9969912	3.006614
SLC41A2	16.62966	4.27877	5.747537	4.812497	4.778634	5.446399	4.382616	10.84078	7.912796	5.453101	10.56926	11.7484	9.559549	4.930498	8.648169	9.350542	8.06905	10.04144	10.09927	8.163201	4.493279	7.433742	10.30614	4.688398	5.502894	8.448848	10.17703	11.44183	9.574511	7.980266	2.049492	10.07026	0.5086242	4.87621	1.067835	8.13894	6.417598	0.7304569	6.696564	8.700317	4.374661	12.44143	4.811838	5.516828	4.895904	8.10533	9.74615	7.867264	7.295711
CLEC12A	3.937654	0.2015849	0.4500303	0.1223653	1.049288	0.1230231	0.6356519	0.8787766	0.8063949	1.176884	1.261018	1.101882	1.55445	0.6310268	1.114284	1.563253	0.9248776	2.986975	1.031318	0.4571574	0.846119	2.31533	0.7192305	1.277661	1.126171	0.7549695	0.8825313	3.475356	0.2100673	3.901407	0.6160546	2.81442	0.02849955	1.665429	0.3286283	1.61389	0.466578	0.3239486	2.698949	2.547159	0.8410036	0.3248107	0.6239776	0.7290506	1.850921	2.296992	4.264298	3.384073	10.0414
LINC00887	1.672045	0.03640468	15.96028	19.74551	15.32531	8.258156	20.58609	0.3572475	10.24017	5.734606	21.69158	12.38094	3.983168	6.827357	6.802387	16.44484	17.35509	18.01386	0.6053064	4.450795	29.18105	4.658254	12.96498	19.40724	21.80746	9.817286	3.937411	10.49245	3.6949	8.031653	17.65627	8.98452	0.00637223	40.40799	0.008572454	9.278369	8.969273	0.02077963	18.68123	9.663961	11.16223	3.696289	12.52108	7.120225	35.04182	17.1542	6.689754	25.77983	8.412993
RHD	0.1117457	0.04056442	0.04851346	0.6802177	0.4975929	0.154207	0.6371201	0.05038047	0.4659007	0.009019569	0.356117	0.255625	0.5160453	0.01439598	0.3047123	0.2403742	0.2854835	0.6577944	0.02487802	0.2507541	0.3405248	0.7087749	0.1468204	0.4090481	0.4031957	0.1948982	0.0830608	0.2685218	0.1030363	0.7592706	0.007848567	0.3332685	0.07987887	0.5468369	0.02149194	0.2714058	0.9315654	0.03646752	0.8673257	0.4447988	0.009375126	0.1128496	0.128468	0.1859486	1.676053	0.6167472	0.1901458	0.02553632	0.7819433
RPS2	208.1929	247.0591	614.2057	570.1777	582.6496	228.8174	241.3511	412.8301	402.0806	369.1638	353.3052	211.5584	214.7964	128.0007	225.2325	241.4182	317.3129	267.3921	150.9968	394.81	515.3974	185.8906	272.4037	221.9674	745.8155	433.6277	188.6761	105.9743	356.4223	346.8859	854.3583	175.9136	190.8349	401.9817	178.0882	367.9534	499.5351	378.2082	252.6577	159.5273	219.2721	390.7318	325.1378	191.8836	818.6472	163.8955	214.1614	230.788	444.1953
FRK	3.621891	0.4063187	1.533145	1.661289	2.65702	5.08722	1.882856	2.190989	1.734234	2.168296	5.202791	2.437962	3.710296	3.911403	3.192688	3.30607	5.639841	3.657291	4.37543	0.737815	2.420947	2.765188	2.381629	1.440615	1.722489	1.314961	2.787164	3.748746	2.013779	0.8795597	2.240561	3.828324	10.2535	1.557019	5.005186	2.258396	2.17502	1.167597	5.072576	3.565945	2.188037	2.958916	1.290601	3.056539	4.039709	2.270436	2.568795	3.312453	2.120861
B4GALNT4	0.01862281	0.03126593	0.8504199	0.1268877	0.1547015	0.0472481	0.03980341	0.4536549	0.2736026	0.3019169	2.860424	0.02573436	0.04504802	0.2092393	0.0553874	0.147415	0.2652571	0.7455728	0.01826219	0.01274336	1.827896	0.01418972	0.03233289	0.1755422	0.2131009	0.06376776	0.008442326	0.01689545	0.1296613	1.973859	7.929977	0.1439071	0	0.04757523	0.04259673	0.6574608	0.04743352	0.009178174	0.04691303	0.01152399	3.080378	0.1169497	0.9119784	0.2351985	1.59944	0.3550583	0.7301116	0.3036758	0.05814548
CMTM2	0.1130104	0.3064931	0.7959453	0.04606861	0.393168	0.09649224	0.2991411	0.1611261	0.3352582	0.1427889	0.2023096	0.04204471	0.2408704	0.2071846	0.1113745	0.227709	0.2701566	0.2383267	0.1193468	0.4441614	0.4900776	0.208648	0.3052132	0.6188848	0.0464218	0.3045365	0.09195362	1.104149	0.0988588	0.1599116	0.4744121	0.3103517	0.1264564	0.9716031	0.1701197	0.2115764	0.1704928	0.2249291	0.2299391	0.4330406	0.256358	0.4394657	0.6525492	0.2607523	1.608098	0.3913881	0.659578	0.1470058	0.3215314
SLC39A4	2.226596	2.336403	3.317969	5.462636	0.3789226	1.703562	0.8476987	1.134919	2.073296	4.699279	2.646433	3.913399	1.107817	1.715198	0.2960922	1.113602	2.167528	0.5480589	0.3575448	5.364459	2.679321	2.115403	0.5449723	2.809951	1.056315	2.140657	1.371086	0.7827765	3.113456	1.657853	8.354009	1.440998	6.343862	0.8265711	0.6366235	2.605376	2.080654	2.067855	2.942251	3.504883	0.5152976	2.259103	1.004828	1.377804	8.504382	0.7831844	1.999423	1.134636	1.998712
RASL11B	0.1335721	0.1970726	0.3055857	1.018886	1.098389	1.626402	0.2180106	1.065322	0.8845736	0.9610055	0.03767934	0.122354	0.2429979	0.4148133	0.4991294	0.09379108	0.1939246	0.2959159	0.472342	0.04523928	0.07843943	0.08635523	0.06559008	0.4217004	0.2053395	0.7089837	0.2312009	0.02570541	0.5326343	0.1902796	0.2945245	0.1488833	0.03746907	1.176221	1.944251	0.8866183	2.641322	0.05585617	1.18789	0.04383264	0.4209155	3.905607	0.05063944	2.613513	5.802848	0.631318	0.6011502	0.06844808	0.6192541
MZB1	1.091698	2.475837	2.962772	7.604989	0.7465953	0.087951	0.4610226	7.08209	2.475781	5.166546	1.154218	0.7983963	0.2846008	8.791789	3.588304	0.638624	0.5757071	2.380151	28.26533	0.112457	0.3722477	0.680888	0.1664424	0.8560908	1.26938	9.414986	5.308228	8.470639	2.495851	107.0502	0.2173532	0.3381228	0	0.8954393	0.6500036	3.782793	6.37302	0.03796647	2.118033	0.5053038	4.604993	1.915747	2.224945	4.246113	0.2035769	0.7786067	3.276009	5.47139	16.76273
NGF	1.54817	4.267874	34.01784	5.216401	36.47644	0.2333693	5.647731	7.72291	16.49306	16.42502	2.594728	5.407865	6.149162	3.234256	6.121872	4.419246	6.509066	11.90645	9.420281	4.318231	4.831983	8.180982	3.561785	9.425468	9.874874	9.1802	5.873184	0.8951964	12.06332	10.43056	7.872713	3.453149	0.4928801	7.006827	0.9350894	20.02086	14.05711	2.439746	9.100053	9.12784	15.14424	9.263271	9.110571	8.388376	1.988812	22.54282	4.998526	11.67618	2.924157
ARMC12	0.1481813	0.9003555	0.9407745	0.8039752	0.6496718	0.532599	0.2850435	0.1046297	0.6009567	0.1475126	0.9852962	0.1706398	0.1520681	0.5549711	0.04520169	0.09241645	0.2832468	0.2471879	0.1549993	0.2478635	0.3107807	0.1129073	0.190572	0.2327977	0.4521706	0.7676034	0.06717543	0.526544	0.1146348	0.7499633	1.650358	0.167943	0.04665703	0.6151522	0.05021354	0.1321062	0.8680835	0.08520232	0.417725	0.2750885	0.1752315	0.09305667	0.6709261	0.2005146	3.752749	0.1701923	0.5581661	0.5966278	1.24563
TUBA3C	0	0.01083091	0.07253873	0.0683752	0.07294267	0.01432141	0.009651877	0	0.02073298	0.0674316	0.5204657	0	0.009930578	0.0153752	0	0.2014801	0.008353487	0.009825707	0.9299585	0.01030041	0	0.03440847	0.02613454	0.05600921	0.08612426	0.3330484	0	0.02048478	0	0.05274254	0.03352973	0	0.008531228	0.2163085	0	0.06038895	0.02300419	0.02225604	0	0	1.201539	0.2126924	0.0484258	0.01018446	4.62432	0.01037321	0	0.02727332	0
TSPAN18	45.50911	1.213195	7.164326	29.26714	16.61623	36.61224	29.33071	33.44907	13.956	19.5344	14.13835	25.14877	16.81112	4.183674	37.99252	18.8578	21.79017	16.1975	48.5667	19.41548	15.33359	29.30169	25.91383	30.67612	14.30209	22.31983	37.68439	17.73403	23.55912	12.4287	5.474169	23.47101	1.381566	13.30702	2.598399	41.57175	16.94031	0.7614078	15.96662	33.19469	18.88928	22.64044	23.50949	17.4427	5.477731	33.82467	8.611442	24.11534	10.47252
SLC7A8	6.749008	2.164685	1.059696	0.792144	0.3021441	8.872399	14.59025	3.999487	6.655733	6.050186	1.002795	0.7714197	2.192987	132.832	7.66028	2.454925	1.84039	1.533888	4.30379	0.9146626	4.784223	10.01254	1.172761	1.525414	0.8561881	4.93315	2.657007	13.33772	4.517597	3.208791	2.118031	2.473544	1.645433	0.3994649	3.093061	6.469347	5.145565	1.382839	2.789414	2.958899	3.683522	0.580003	2.198132	35.09629	9.500222	2.167201	3.254255	2.428896	2.223831
RPS20	182.6269	232.1718	447.8084	425.4803	426.802	293.7498	239.4113	214.4977	368.3095	300.9385	337.8592	244.2967	169.9027	192.3404	195.3892	163.8871	235.8195	201.0296	184.1246	170.4507	320.4831	231.5674	240.782	213.599	313.8966	336.6452	154.7423	94.91348	286.6104	304.9926	337.2158	156.8787	126.6907	478.8639	146.586	286.3937	394.2394	467.5489	132.8799	141.6186	230.8688	285.4469	313.1269	197.8985	192.4446	162.3569	220.1807	182.1814	278.4305
HOXA11	0.1691482	3.859268	1.163463	0.5975939	1.8635	0.7413799	0.1752023	0.715457	1.268432	1.249934	1.150665	0.2412331	0.6075473	1.240413	0.4792614	0.2709108	0.3706602	0.2642336	4.376489	0.2769992	1.451765	0.5667553	0.4041167	0.4970472	0.5558542	2.047168	0.9358942	0.1170616	0.5989133	0.3900479	1.927349	0.1407632	3.38398	0.717428	1.65893	0.5683943	1.268192	3.044924	1.196369	0.3287733	0.7741387	1.458533	0.1844882	3.834337	1.80519	0.5021226	2.254509	0.4033897	0.9552118
LILRB1	2.539288	3.101352	1.635621	0.8356781	1.953298	0.3720756	0.7630633	4.005077	3.208735	3.191629	1.828643	1.710594	4.225098	0.9105821	1.561416	4.077955	3.267068	3.62601	3.028434	1.910666	3.476601	3.085551	1.944476	2.519113	7.063889	3.927617	2.453428	9.634001	1.572235	4.446013	2.215254	4.404355	0.0810313	0.8339022	0.4071846	1.558805	2.943301	0.1678703	5.043864	3.946188	2.858709	1.275495	2.06981	2.626044	5.084033	3.642593	8.74547	5.219043	15.0646
STARD9	0.5513658	0.7269231	1.446883	0.5557045	1.601683	0.4430488	1.89132	0.6224862	1.094103	0.4769606	1.565434	1.039457	2.050817	0.8015779	1.469602	1.241441	1.313396	1.996775	0.2580712	0.6187914	0.9211307	2.308057	0.8437381	1.709213	1.479907	0.6477379	0.50246	1.345694	0.4113653	0.7190317	1.408992	1.106726	0.2166341	0.3413384	1.014432	0.6658569	1.073521	0.07668691	1.884402	1.800149	1.064277	0.402546	0.8633151	1.029882	1.329685	2.530734	0.7847754	1.372849	1.1187
AGAP2	0.4580524	0.5118522	1.624451	1.229473	2.274885	0.2046932	0.4717083	1.469205	1.357394	1.050394	1.001392	0.9728322	0.915715	0.5068538	1.195608	0.88549	0.6374141	1.32509	0.8840727	0.5912614	1.781612	0.979621	1.504185	2.249228	1.250811	2.108635	1.157807	1.397812	1.084808	2.313191	1.089871	1.235637	0.4562736	0.5618171	0.5238613	0.9605775	1.988676	0.08209064	1.419881	1.600835	1.428806	0.6995202	2.158288	1.279559	5.36459	0.8680516	1.378065	1.559249	1.887717
PMFBP1	0.110765	0.1593976	0.5111798	0.1863467	0.190275	0.01951547	0.2209603	0.07169275	0.2542714	0.08401148	0.6246654	0.05102104	0.1217896	0.05866406	0.09291724	0.1682741	0.3483233	0.1205035	0.04103424	0.1628192	0.1177024	0.1734843	0.09259369	0.1862269	0.2816631	0.1231845	0.04835361	0.1619021	0.03141931	0.1581164	0.214744	0.237759	0.1534542	0.1021831	0.1126033	0.1810395	0.5736555	0.06975396	0.1727328	0.1713563	0.1582734	0.02705091	0.1451753	0.05551255	1.585528	0.3024963	0.224224	0.2378544	0.2128236
KIAA0319	0.2790231	0.01171133	3.146375	0.06653998	0.2050673	0.009291347	0.2588243	0.1654935	0.05156216	0.1791577	2.339839	0.5802897	3.650858	0.01662503	0.1429916	0.4272829	0.2456848	3.051334	0.04213747	0.1514728	0.1400957	1.105003	0.5915544	0.4626945	0.5140509	0.07716886	0.01180576	0.1860596	0.385302	0.1112083	0.7613614	0.4935407	0.003689887	0.2338919	0.01240986	0.07835745	0.02238674	0.01925215	0.3391453	0.02719433	0.08011798	2.15263	0.04538062	0.1167308	1.774273	0.09646129	0.05630453	0.1061652	2.420557
OR7E47P	1.675935	0.04183995	2.271768	3.780423	5.846904	0.1521405	12.99394	0.2309541	2.082386	1.060563	5.529057	6.95317	4.948693	0.1187892	2.424553	1.104713	6.405523	2.818295	0.8895572	1.512043	1.174434	5.748806	3.760688	4.089286	6.421094	0.4939512	1.173056	6.83511	1.002034	1.910111	6.832486	1.455874	0.3130844	6.253095	1.740168	2.064558	3.865649	0.1504569	9.565925	10.18773	0.3191074	0.4655924	1.855106	2.026149	0.7203149	8.966075	0.2313268	5.900003	0.680838
ABAT	4.32618	0.2810134	1.344324	1.379498	1.343517	3.517437	4.890159	2.165939	0.7755399	1.203676	1.217185	8.784476	1.711896	2.846264	4.03889	3.00015	1.733884	1.057268	0.7077054	1.385433	1.076391	1.525334	2.468244	3.758673	1.370882	0.9864193	1.346879	1.583051	0.5171506	1.645476	0.6297766	1.379748	2.370993	2.738403	3.739536	3.99107	2.402068	1.827983	2.219468	3.909828	1.793014	0.8463821	1.415734	2.470572	6.434725	1.685828	1.178626	2.565665	1.634891
SLC29A4	0.542388	0.9481993	6.563425	22.28764	11.18074	2.045034	4.436146	0.5936127	4.57091	1.835797	32.88575	4.105657	4.450268	0.6648089	16.49554	5.615313	8.550551	7.621147	35.83486	0.5800931	18.44955	5.188893	7.577725	7.884252	6.620319	1.368319	1.972522	10.68084	5.907934	7.288566	0.2147841	5.357393	17.44675	4.337777	14.33001	17.2401	15.50348	26.69276	4.246495	8.696686	1.499272	5.669352	9.086425	5.67583	9.475978	8.865339	2.815803	6.325847	3.745928
ZDHHC11	0.8231409	0.3720704	2.376318	1.513801	1.006494	0.2651573	4.256553	0.1173604	0.2821182	0.03008382	0.7144606	0.1252815	0.5139278	0.06516495	0.2903817	0.07828953	0.25715	0.5041168	0.02173234	0.107992	0.3118337	1.086079	0.1826674	1.739155	0.8837367	0.1034793	0.07306564	0.1233771	0.06546036	1.052989	0.6731504	0.2755602	0.4814727	0.1061539	0.1408081	0.280195	1.693403	0.05461099	0.5818374	0.4893319	0.07594081	0.1170313	0.3168675	0.07042701	1.064819	0.851531	0.1161559	0.3954494	0.1112914
LEF1	0.3546159	2.481739	1.265174	7.343973	1.028026	0.4143353	1.041566	3.507788	2.498289	3.703876	15.21694	0.7379529	0.4797964	0.1868255	0.4782391	1.741195	0.4495177	1.59475	1.911521	6.830224	2.308243	0.8212686	1.504644	1.529669	0.6328856	6.669128	2.497405	1.434209	0.8338338	1.182575	2.701601	0.9954435	2.302816	0.4547523	7.547285	1.963766	3.334345	3.13576	2.656449	0.8165479	4.362623	1.390677	2.657258	2.077271	2.157854	0.9333391	7.713257	1.28615	4.182735
AMZ1	0.06850333	4.334463	0.2888513	2.045821	0.04840996	1.194426	2.999991	0.08993735	0.1009058	0.05540776	0.5402694	0.01035376	0.2877913	0.03401361	0.3725449	0.7030902	0.04065578	0.07825248	0.1136408	0.09570518	0.2137121	0.1408215	0.0944325	0.1189495	0.04953711	0.9367661	0.05736511	0.371601	0.09737824	0.8809269	0.03708787	0.2238739	0.01132386	0.01595087	0.04062348	0.1816888	1.002547	0.01969426	0.07729605	0.1421851	0.06202212	0.0533263	0.04642273	0.4641272	0.9570089	0.1101504	1.753268	0.06033507	0.1031726
GBP5	1.075162	1.629744	1.032288	1.484673	1.564002	0.4309931	0.834632	8.893603	3.496855	4.11366	1.866375	2.6981	4.448762	0.6764882	3.166231	2.331031	1.810662	8.695015	5.150252	1.642129	0.6732342	6.530854	0.8478945	2.739566	2.539357	17.75297	4.598515	11.87495	2.337572	8.684672	0.6003234	14.10015	0.04712343	1.351372	0.3759942	0.5360074	1.426216	0.05934761	6.712338	9.609907	3.312714	1.326079	0.8916222	3.740007	0.5398426	2.825377	24.23194	4.799956	21.67454
SPI1	16.22975	13.81897	10.66581	2.357804	8.303634	3.199289	5.064787	23.47557	15.76758	26.37949	9.153768	12.2504	13.38491	10.50003	9.735219	16.20968	12.45529	12.37441	22.93896	15.36593	12.74563	9.81457	13.25687	14.52737	16.39874	35.74676	16.60474	31.01176	16.58519	35.01071	12.89433	16.74191	0.8697647	4.767298	2.624076	12.13231	13.41645	1.843578	24.11536	13.99336	21.84243	10.25745	12.93554	17.1856	29.40988	15.02351	31.73538	26.21062	47.83154
RALGPS1	1.390351	0.2574091	0.3518299	0.4819534	0.4091648	1.572867	1.155489	0.3741953	0.3458384	0.376829	0.2526492	0.5181559	0.3767391	2.194727	0.3858449	0.350184	0.3871957	0.4133726	0.6393169	0.226555	0.253331	0.5866517	0.3214894	0.461346	0.4297098	0.309026	0.6759086	0.9691529	0.2738338	0.332836	1.180461	0.3286453	5.328287	0.2809891	4.498036	0.3993637	0.8234774	1.872646	1.137099	0.6270049	0.3488204	0.1967531	0.3026163	1.159112	1.189085	0.7656251	0.3689573	0.4187013	0.6324036
LGALS3	62.52248	63.51563	38.53513	361.9502	57.18399	29.70935	50.39983	45.25377	67.49988	115.0955	72.11452	93.66264	32.05766	48.41019	41.74797	50.11654	52.01962	41.58644	50.90129	125.0481	149.9255	65.21214	67.89599	63.84259	153.7186	198.0001	117.3365	50.76609	133.3646	54.12626	143.7124	57.60524	563.7676	96.39811	125.199	94.78082	88.67031	515.0361	79.60249	45.99972	40.84939	25.82753	68.88332	72.43667	47.68226	42.60826	127.6847	74.01336	17.81146
SLAMF8	3.914139	7.020034	3.267076	1.24775	1.003383	0.3113904	0.9043996	16.91142	7.824548	11.98365	6.036493	4.005867	5.588227	0.8675957	2.679581	6.736037	6.045678	6.236261	9.706555	6.430898	4.100919	3.758528	2.611212	3.931779	3.843286	49.60036	6.097379	14.03011	5.664366	13.51563	3.098405	15.229	0.4107376	2.471044	1.319011	1.275521	4.16221	0.1324999	8.909492	7.790225	7.324347	3.706995	2.724226	5.372571	5.946301	4.816987	16.41682	19.28673	29.96056
L3MBTL1	0.7883502	0.3131862	1.957491	0.7302483	1.695845	0.3246348	1.1879	0.2258693	0.7200195	0.1315764	1.135859	0.7072681	1.066359	0.6680003	0.5044092	0.4004247	0.98319	1.336362	0.06048626	0.5358237	0.460752	1.049951	0.3886123	0.7113044	1.394104	0.3525852	0.1616235	0.9807791	0.1324905	0.797038	0.9646723	0.3397294	0.6235397	0.7145315	1.010608	0.2807968	1.001125	0.2684173	1.447545	1.092273	0.3331784	0.1730711	0.6004545	0.6037856	1.235508	1.171167	0.5024057	1.561417	0.9140643
PTPN7	0.7589881	1.416487	1.736245	1.70136	2.03325	0.4024278	0.5044095	4.160673	2.096239	2.319814	1.27482	1.468765	1.982013	0.7671722	1.340307	1.109436	1.228497	2.430709	1.970045	1.942214	1.032697	3.271088	1.061524	2.165138	2.347692	6.740919	1.854774	3.598949	1.370656	5.755068	0.5855581	3.632668	0.03808718	1.120966	0.1868682	0.7041397	1.501245	0.04675803	3.510276	2.854712	1.677628	1.876764	1.004667	2.457943	7.325649	1.868769	4.646689	2.972381	6.280455
FABP6	24.06886	0.1010233	27.00844	12.09461	9.177912	0.03816583	9.118362	6.388995	13.17768	16.35286	54.05354	6.45454	12.45154	0	4.350158	35.68879	4.519108	8.758883	16.09709	72.53676	66.86024	10.59098	10.41226	8.492989	15.92846	144.1963	6.183012	6.359836	4.98549	18.48314	12.08526	4.919469	0.1705146	165.3262	0.152927	10.1549	78.45503	1.453124	11.39021	6.404446	5.777015	4.270001	9.485341	25.01049	17.88906	2.681474	12.03122	7.740631	12.93439
NODAL	0.2423133	0.0297674	0.1139221	0.1096204	0.1431956	0.05248083	0.1856889	0.0985886	0.123461	0.08825113	0.8894373	0.1000455	0.09097653	0.1690273	0.1041134	0.1369472	0.1300983	0.5040883	0.04056945	0.02830938	0.01041198	0.1576123	0.07182753	0.1231475	0.04734036	0.08717544	0.06251543	0.121983	0.05760854	0.06039847	0.04607614	0.1726324	0.01563135	0.03963314	0.02102859	0.07745338	0.04214943	0.03058398	0.1191055	0.2560054	0.07338403	0.07794114	0.1035162	0.0466512	0	0.1710568	0.1717351	0.09994309	0.1490426
ATP1B1	358.7044	24.68768	273.6451	321.1483	285.4707	253.3216	246.1569	446.566	344.3562	225.1327	641.6314	366.2186	413.788	538.2066	197.0324	419.566	311.0683	184.6974	291.7334	103.5307	488.8025	422.0395	199.9181	206.2187	439.8086	195.1916	286.4789	247.6266	403.6363	303.5947	775.5306	152.1231	657.3484	674.0624	331.3382	186.6878	371.4425	382.2042	291.9377	242.557	250.7014	266.1659	281.0099	227.4542	88.34368	275.5038	181.131	312.9582	218.3898
CCNE2	0.6166848	2.334326	0.6506497	0.3195728	0.5440022	0.1111383	0.3642931	0.7001527	0.332758	0.2582464	0.4836873	0.2723989	0.4623851	0.1247395	0.3462088	0.4493469	0.2946613	0.3951154	0.5654682	0.2107355	0.368826	0.6857552	0.2765613	0.3674749	0.3341747	0.3776132	0.3393961	0.7514842	0.2883572	0.5395285	0.4967463	0.7114705	0.1594934	0.3458969	0.2995797	0.4175119	0.4544125	0.1256097	0.5130567	0.5027127	0.3214056	0.1750588	0.4042679	0.3915794	0.3683321	0.5159261	0.7641005	0.4906406	0.7077685
CNTD2	0.0785151	0.3048324	0.4414225	0.2600538	0.4755864	1.034914	0.1835466	0.05457267	0.1340526	0.02198271	0.3882876	0.0296674	0.05287704	0.9590237	0.07072879	0.004943846	0.1207302	0.04484454	0.01347407	0.007835179	0.1037419	0.09160684	0.0662656	0.1789383	0.3930713	0.597156	0.01557214	0.03116418	0.0159443	0.491464	0.2040397	0.04777941	0.09734136	0.0219385	0.05238068	0.156182	0.07874336	0.05925301	0.09271347	0.1594227	0.03046571	0.04314349	0.1227864	0.1084578	9.418003	0.07101501	0.04753108	0.04149182	0.1320015
AGT	3.926314	0.1173199	50.18187	39.76294	17.55882	129.3581	198.368	27.23962	37.85554	28.04927	142.0053	112.5871	41.16475	7.598545	25.2635	36.46757	85.72282	18.99804	13.7548	60.46586	63.05421	42.64045	38.22868	76.16223	22.66932	30.35024	53.05328	31.02994	41.89743	21.0133	23.04002	19.81141	0.4042931	6.999843	0.6448967	14.75064	27.92376	0.5122871	16.19502	51.28738	6.84644	73.14798	26.1508	16.97512	11.6137	28.61019	46.19473	21.89825	9.560088
ANKLE1	0.1513902	0.5459943	0.7880889	0.3194275	0.4936002	0.06223736	0.2936129	0.1039261	0.1756959	0.06279455	0.2566292	0.0576274	0.2330416	0.106907	0.05387728	0.05366476	0.1815111	0.1366404	0.04618711	0.1074313	0.1531106	0.2317727	0.1097885	0.1411733	0.5539269	0.1188892	0.05930996	0.1780436	0.06831834	0.5099838	0.2841384	0.0758244	0.03707463	0.1629375	0.03491312	0.1942023	0.2399293	0.03385175	0.229528	0.200375	0.07397261	0.09859296	0.1613424	0.1681848	1.2317	0.229905	0.1855585	0.2014894	0.3487877
C9orf153	0.04661072	0.09564499	0.2828495	0.2195651	0.4433678	0.02299432	0.1472211	0.0863926	0.1830877	0.1082675	0.03214056	0.05009675	0.1674166	0.01234314	0.09123395	0.07304712	0.06706138	0.07099226	0.1279828	0.04134557	0.08211558	0.05524589	0.2237939	0.2338124	0.2212484	0.1336848	0.07669465	0.0657803	0.05048202	0.1587804	0.2018812	0.1680853	0.05479062	0.289419	0.08292252	0.1745278	0.2400794	0.04466759	0.05218572	0.112168	0.2170327	0.06829936	0.2073386	0.1144645	0.3592627	0.283137	0.1421299	0.3065284	0.1218981
CHGB	0.03088881	0.7149188	0.5776889	0.152001	0.3207455	1.043278	0.03631107	0.167667	0.2659056	0.08236448	1.050901	0.1814088	0.09170073	0.5836848	0.02473385	0.113364	0.02285558	1.206404	0.1756859	0.03875088	0.2254451	0.06472358	0.03575274	0.007662208	0.1708394	0.3579864	0.140029	0.098083	0.03225951	0.07666277	0.1376087	0.05012536	0.02625963	0.1479579	1.126527	0.392415	0.3343723	18.30236	0.09448665	0.01911432	0.1472515	0.2667214	0.09385101	0.546855	1.887654	0.02838165	0.1816505	0.06529358	0.01854679
PTGR1	29.46083	18.28815	7.267607	29.98147	14.61181	33.90959	66.05409	10.79253	9.507957	31.37111	20.91262	41.09283	22.95038	27.19782	18.52963	17.25494	22.38279	12.60692	15.50097	19.93343	58.89245	23.02747	32.01462	24.7494	9.460331	13.21928	27.42079	12.74034	20.3343	7.412223	1.66968	22.05654	12.06943	23.83255	28.02582	21.44038	18.67853	14.22685	20.23838	19.58645	11.63282	3.911597	19.80962	19.81939	19.39439	15.54852	26.90227	13.74041	7.448294
PRG4	0.05752721	0.03996528	0.3186461	0.131406	0.1794355	0.01321125	0.2878858	0.03676767	0.1115672	0.177727	0.06155388	0.06476127	0.05191109	0.08037233	0.05400634	0.01598811	0.09760861	0.06646962	0.04902115	0.04117508	0.1677476	0.06877259	0.04821729	0.0654455	0.1483031	0.2231084	0.03986784	0.05669052	0.892683	0.1986707	0.5000443	0.03862895	0.04459613	0.203975	0.03176176	0.06684928	5.973698	0.04106159	0.1224306	0.06444545	0.1046821	0.2310858	0.08438032	0.04384325	1.421951	0.07655279	0.1216892	0.09225021	0.03668543
GJB2	21.61526	1.460459	2.946958	13.69866	2.583791	4.649343	11.28769	13.79268	9.990221	19.31792	2.277093	5.348803	5.578346	5.07988	3.882205	12.1074	8.712243	2.191448	10.51628	56.48515	21.29533	1.528242	18.74471	7.953267	6.098279	35.68839	61.29657	96.61167	7.233468	42.66296	0.224989	3.015035	0.02725986	4.792121	0.2126989	3.079657	5.23358	0.1422296	7.150443	7.571853	16.68808	15.77617	7.602651	52.02233	6.577749	4.196225	33.52323	2.213521	4.692398
ITGA4	2.515056	4.118359	0.8930302	2.087174	2.861746	0.6269321	1.174717	10.70111	5.028451	4.93366	2.094477	2.439273	6.107517	0.7575728	4.887715	7.273629	3.725683	5.965865	3.962309	0.5540317	2.750877	7.041596	4.018752	3.641493	1.802239	4.347692	4.575936	9.552476	4.034485	2.510745	0.8622457	10.44656	0.4957161	1.639044	1.525259	1.607485	2.070503	0.3953904	7.353391	5.894276	6.425418	3.287307	2.851857	4.164444	1.054189	7.065978	8.220451	6.135533	10.41551
CLECL1	0.790694	0.2635479	0.3642231	0.2618897	0.169039	0.07744049	0.1826678	1.379337	0.2615897	0.7813378	0.2435474	0.2530745	0.3579855	0.2078467	0.3165694	0.4451587	0.2409066	0.70841	0.3112933	0.1113952	0.1126684	0.7752401	0.1727218	0.3735271	0.6985523	0.7932534	0.295192	1.301521	0.3589181	1.033835	0.3172855	1.283113	0	0.3768872	0.05171616	0.174156	0.1347569	0.1103167	1.838068	1.133281	0.4331406	0.2811346	0.1309269	0.70674	1.075492	0.8974603	0.854091	0.7127987	0.5864707
GLTPD2	0.8509304	1.067369	3.487876	2.928554	3.14393	3.430672	6.49727	0.9970759	0.8958654	0.8763001	3.004624	5.108987	1.44538	3.799659	3.633986	0.8769939	4.280758	1.161969	0.8728182	3.248283	3.549619	3.990827	7.990705	9.493742	1.201294	5.608489	0.9104398	0.5435073	0.8421566	1.939139	0.3558478	1.269758	0.05173777	3.323244	0.1566044	3.204511	0.7498622	0.3205587	0.6282946	4.914603	0.5920488	6.857843	1.713128	1.683064	0.2261634	2.390522	1.594738	3.928237	0.4768682
PLXNB3	0.217051	1.249057	0.3876487	0.8172822	0.463617	0.01902028	0.437971	0.6272741	0.2707656	0.07249767	2.281948	0.1364023	0.07473656	0.180375	0.1555062	0.3179379	0.1294332	0.3218883	0.3273938	0.2051996	0.5610001	0.3465424	0.2198255	0.9248642	0.4651521	0.5055106	0.3700651	0.2561883	0.078875	0.8639179	0.1410143	0.3228715	0.06042842	0.08299185	0.1321017	0.2726888	0.2800588	0.01477913	0.3273468	0.3711293	0.2415811	0.1632088	0.6967385	0.360693	1.485862	0.4454454	3.040579	0.2897736	0.08402565
CAPN5	9.948972	10.63611	1.689099	2.433679	3.229257	4.510228	6.615864	4.403304	3.687138	4.504567	2.369118	6.221848	3.517106	4.161419	7.25316	3.053905	3.649858	4.112684	8.073665	4.060052	3.779359	5.664782	3.359263	4.62106	2.785959	3.108659	7.562844	2.743842	6.031774	1.93365	1.277765	2.97916	0.8626724	2.00593	5.106948	4.225936	7.655525	2.43526	6.101121	5.80256	5.488103	5.507015	2.87067	5.564243	2.176318	4.380988	1.728956	2.16101	4.277781
NOL3	28.21814	4.199685	50.1299	92.48355	94.44405	4.513773	65.18882	17.87618	40.2713	27.48489	86.88605	43.38347	37.74908	15.24706	33.55828	37.3201	60.33841	31.9157	39.54385	49.4549	44.2749	25.35493	39.52762	55.9663	103.5949	54.90156	15.56804	36.66722	24.11117	31.18219	133.7572	19.82959	3.22838	58.80125	5.86614	45.58571	56.49452	3.541901	45.77379	28.50819	24.38484	33.03269	48.62466	35.64153	75.54938	39.35099	23.61892	42.6685	55.32348
CDK5R1	1.496817	0.6836018	0.8770202	1.489603	0.7473762	0.2773354	0.6714895	3.19885	0.5948088	0.6114548	0.8434946	0.830801	0.9152365	0.2205498	1.048507	0.7994479	0.548207	0.570827	0.8448539	0.616874	0.6561905	1.030333	1.049684	0.8355616	0.4694559	1.488677	1.037586	0.7897058	0.2029552	0.8889649	1.55112	1.133777	0.3701882	0.4033692	0.3704192	0.5154187	1.381807	3.088762	0.7080908	0.8167283	0.8258673	0.7424021	0.9030375	1.132206	0.05349483	1.08623	0.9336789	0.9584947	1.96029
OTOGL	0.07522236	0.2164993	0.2359092	0.1075685	0.1330762	0.6732671	0.3787176	0.1217194	0.1650053	0.5152655	0.2241516	0.2613131	0.1139552	0.02845697	0.1835685	0.2273526	0.4359982	0.3055208	0.08196191	0.1639535	0.02944925	0.69416	0.4998308	0.134763	0.1594018	0.09026117	0.406683	0.1857783	0.1823377	0.03172577	0.0403377	0.1201308	0.01263192	0.1654786	0.01486932	0.1140054	0.1511482	0.02677497	0.1834783	1.031822	0.1482568	0.09710245	0.1045662	0.1866126	1.352851	0.5222155	0.06939084	0.2170572	0.07828825
IFI44L	2.068575	4.77222	4.236299	2.599466	15.70588	0.4815603	3.445746	3.652978	7.144223	2.708041	3.629316	6.144882	7.144634	1.979482	6.731958	1.929471	18.96498	7.073648	1.840519	0.6006575	1.294518	8.05464	6.198954	4.871184	4.367398	4.5833	10.17663	4.002513	5.916325	4.411727	0.9293792	10.7211	0.1279259	6.760128	1.025626	4.253264	2.202094	0.1955184	6.115583	7.955152	3.674701	3.694035	5.073241	3.111399	9.625152	5.692372	4.382036	22.745	23.92198
PADI1	0.3530487	0.7537676	1.907852	15.37324	0.2834862	0.03624314	0.2564726	0.04917254	0.2492271	0.6216494	1.766741	0.07896138	1.171745	1.741221	0.02941383	0.3783015	0.1004156	1.084774	1.456893	0.2150543	0.1510002	1.355141	0.08267319	0.2693103	5.48155	0.7675901	0.9346956	0.6868897	0.663072	0.2836351	0.2598639	0.2538934	0.002698743	0.1642233	0.05808918	0.2827282	23.71234	0.02112122	198.3118	0.2519353	0.3325799	0.01794199	0.3063774	1.440109	0.2359424	0.20673	0.2701442	0.1035307	0.9332177
RGS10	9.310479	19.99211	13.82595	9.973945	19.15689	10.87562	5.512139	26.21864	29.06188	27.32803	11.37013	18.65004	12.80657	9.618775	9.151086	17.08532	19.59996	21.19191	14.57068	15.55484	12.78415	10.80565	12.29206	13.2387	20.89035	31.93123	25.52131	20.37766	14.02207	30.57837	13.35422	21.26896	0.6552556	28.8511	3.440711	11.68546	13.83578	2.384907	25.90027	13.36254	18.9038	15.38765	9.97846	15.66993	19.58842	15.17646	30.35717	17.70422	52.18562
SH3GL3	0.011901	0.3696422	0.06690905	0.02365074	0.1009225	0.1717292	0	0.06617524	0.01912391	0.02221367	0.1292503	0	0.004579936	0.3403667	0.004764793	0.03896715	0.00385259	0.01359471	0.6045343	0.004750499	0.08910709	0.03173805	0.008035418	0.005166238	0.007944022	0.02194291	0.02832434	0.009447483	0.01933418	0.03040577	0.03092751	0.00321876	0.003934563	0.0931098	0.02646551	0.03342133	0.03182827	0.04618971	0.01124251	0	0.1293004	0	0.007444584	0.07515241	1.857526	0.004784075	0.03842437	0	0
CASP5	0.1696958	0.6225663	0.1110538	0.01665357	0.1827363	0.05581033	0.07522644	0.2329851	0.3837815	0.4129399	0.1657702	0.09879318	0.2999197	0.08987541	0.07045729	0.4685661	0.1953205	0.3829063	0.5004619	0.2609134	0.3653937	0.4860736	0.07638442	0.09822017	0.4027499	0.7532366	0.1927965	2.354951	0.347159	0.449612	0.2449966	0.666344	0	0.02809837	0.04472538	0.03530023	0.08964696	0.1084143	0.1662436	0.4628198	0.3804434	0.05525727	0.1572622	0.1686769	0.2906597	0.3537121	1.501628	0.2922802	3.11713
SULT2B1	0.05673008	0.160725	0.4442437	3.466728	0.2806302	0.1652951	0.02121908	0.02628719	0.2392962	0.7571052	1.270737	0.1200405	0.08732715	0.1690074	0.04542594	0.2000383	0.4086134	0.04860278	0.545189	0.6397165	5.384439	0.06618935	0.09575872	0.06772312	0.5774842	0.254958	0.3525454	0.1125864	0.2016061	0.08696352	4.689997	0.02301493	0.00468885	0.6736838	0.1450801	0.3783704	0.4614817	0.02446429	0.1384438	0.01535851	0.03852207	0.1013115	0.1064612	0.1399371	14.59355	0.05701221	0.1316481	0.04496908	0.07153197
FAM110A	1.694584	4.770546	5.390963	5.318081	5.385358	0.8813194	3.266795	3.754089	6.834217	7.525347	4.596714	3.79574	3.366783	2.181443	7.005349	2.38125	2.53223	3.58317	4.55707	3.380652	6.702586	4.715243	4.487306	7.314721	4.828856	6.716556	4.592043	3.495841	3.756255	3.85427	7.107169	2.708161	1.429166	4.839733	1.35369	4.005292	3.270402	1.255471	4.366087	4.259335	6.178867	5.873795	6.318819	4.369751	13.51472	3.983792	3.815632	5.128325	3.979914
PRAME	0.426736	0.04449997	2.05643	6.236579	6.451961	0.005884109	0.4084547	6.253924	3.44994	2.849658	13.59934	0.01281946	3.439513	2.924804	0.03820291	0.03738464	0.003432122	0.02825899	14.82848	0.4782199	5.785549	0.02120564	0.9019634	0.0322168	4.118825	18.02822	5.969018	4.351276	1.408067	6.49012	0.3581774	4.46178	0.003505148	0.07702303	0	5.513107	10.71802	0.6126571	4.14976	0.01148125	6.384741	0.0407806	0.09284925	0.9205673	6.006301	1.491681	10.94957	0.08964432	0.3030177
NID2	1.851818	130.1876	1.767674	2.057289	5.431164	10.71705	3.637125	5.126736	13.32658	8.496594	4.043692	3.456135	4.506	2.674946	8.498335	8.430908	10.24015	5.393012	10.37138	2.599338	19.36486	11.57187	7.362445	8.809343	3.974761	14.06439	15.25984	4.562984	7.171416	2.489177	6.573799	10.14899	0.7638586	0.6893244	2.832183	7.525884	6.123342	0.5697382	6.956017	6.858596	23.67872	5.123071	10.35208	5.196995	4.596898	7.548568	6.719318	3.957438	4.42918
HMCN1	0.8794563	6.61226	0.9723613	0.4423742	0.8412005	0.2367231	0.7219536	2.261928	2.56334	1.950144	0.4979944	1.354465	4.527268	0.2310377	1.480014	5.173453	1.699467	2.377943	2.032537	0.254528	1.843489	3.623615	0.8341544	2.809175	3.472659	1.060498	1.799012	1.085056	1.443624	1.150289	0.4184665	3.090854	0.1595325	0.5838666	0.9370303	1.163544	1.266517	0.1254126	3.193618	1.545502	4.110879	2.316546	0.7074639	1.860265	2.415891	3.990387	0.9111347	1.284123	0.7777621
IRX3	4.681503	6.163192	23.4821	20.04602	57.59694	1.785547	10.784	23.06893	21.02733	17.45588	33.14892	43.77189	33.77295	11.87841	22.75067	16.97514	30.5725	44.9442	13.78872	14.02216	11.32373	16.49975	25.70955	56.83125	46.43822	6.717765	5.435546	10.95808	16.18262	29.71039	14.55093	30.93831	0.1863653	21.60565	1.53486	8.906215	19.62311	0.2075179	28.55232	33.06835	17.48247	53.55688	23.41064	9.865099	18.91615	17.08369	17.91717	47.12534	23.36348
AP1G2	4.487145	6.907528	11.56326	3.978602	9.103873	1.954907	6.656978	2.145773	3.653022	1.566229	4.715463	4.771285	4.051011	3.198263	2.623038	1.919052	6.155961	3.177417	3.387897	3.752502	3.675267	4.956054	2.979712	5.549521	9.172522	4.180805	3.268613	3.99855	1.336335	9.325525	8.384678	1.910055	3.31326	4.128216	1.618246	2.14297	8.406434	0.8533433	8.420174	7.672935	1.792344	1.087343	5.430486	4.083579	4.59577	5.246312	4.667569	9.402248	4.602435
IGKV2D-29	1.675966	0.7559432	0.5625378	0.1325624	0.3636453	0.1110626	0.03742515	7.232788	2.25098	7.956038	0.8150042	2.419673	0.03850582	79.41032	6.97044	0.982849	0.550641	0.8000827	540.2003	0.03993982	0.9695113	0.9339318	0.1013367	0.04343514	0.2003681	10.10056	16.93418	27.72097	1.259779	2.607492	0.06500576	0.1894321	0	0.4473261	0.8455333	0.04683163	3.389552	0	1.953442	0.05417715	7.570824	3.35384	1.564759	20.02155	0	0.9251086	16.63722	14.06505	29.73277
TMEM156	0.6209668	1.193353	0.4391396	0.4139342	0.5488271	0.1473898	0.4674492	1.708339	1.280249	0.9855639	0.2908457	0.3541676	0.5470772	0.7818669	0.7192662	0.4918278	0.748449	0.6245767	0.8257103	0.2431933	0.2614536	0.3957779	0.7910747	0.9290577	0.40668	1.699394	0.9129717	1.054102	0.6154393	2.809807	0.3755212	0.9971222	0.07747034	1.169822	0.47941	0.5483798	0.9330702	1.381034	0.944476	0.6428514	0.7152723	0.8584072	0.6742754	1.757177	2.7995	0.5651819	1.115932	2.129906	2.179892
KIR2DS4	0.006222492	0.1044698	0.07996273	0.06595145	0.010051	0.01381375	0.1396461	0.1845334	0.2799726	0.2694568	0.2896248	0.1805726	0.009578561	0.1779623	0.2491294	0.1504553	0.0322295	0.02843222	0.2050271	0.2185761	0.2740591	0.2655101	0	0.2485095	0	0.6654311	0.03949202	0.1284311	0.09098066	0.01271823	0.1617059	0.7943492	0	0.2364597	0.01107009	0.0582483	0.01109437	0	0.1097263	0.0269538	0.2897369	0.5607513	0.1401276	0.1669985	1.870489	0.440242	0.04018071	0.3156785	0.0104614
SALL3	0	0	0.04128399	0.003584221	0.002184941	0.01501454	0.008095207	0.0250718	0	0	0	0	0.00208224	0	0.002166284	0	0.005254668	0	0	0	0.007149173	0.003607377	0.001826626	0.02348798	0.0325053	0.002494052	0	0.008590479	0	0.002764759	0.0210915	0	0	0.08163988	0.002406476	0.1114285	0.004823508	0.01166659	0.006815115	0	0.004198971	0.00297315	0	0.002135473	3.878502	0	0.01528573	0	0.004548313
NYAP1	0.03069254	0.03279174	0.08067629	0.1109	0.1577441	0.06194231	0.07096795	0.04137337	0.08967332	0.0583304	0.1038966	0.06072799	0.06872204	0.4721508	0.06702733	0.07589893	0.1047773	0.05949676	0.02298408	0.008910167	0.1425535	0.09673423	0.05651794	0.09689937	0.1564503	0.1234702	0.0295144	0.03986991	0.02719779	0.06843588	0.2755403	0.03320457	0.007379774	0.03118559	0.1290625	0.2611915	0.1492449	0.02887823	0.05271689	0.1329501	0.04763772	0.09812557	0.07679797	0.1717925	0.322595	0.1301106	0.06756544	0.05898064	0.07036504
GPR176	2.82339	21.5717	4.513341	3.143446	15.34256	6.636032	4.116183	8.314423	10.70432	5.49504	5.56414	4.442516	6.737016	1.190487	8.780702	12.82276	7.119879	11.11474	5.488833	2.592038	4.33812	9.985598	12.39965	9.218957	9.924628	6.374951	10.64165	3.946703	7.652121	5.088802	1.647962	7.350151	0.655404	2.560261	2.53056	7.072234	6.665552	1.272253	8.282295	9.800062	12.90726	8.585954	8.314458	4.069158	1.759602	14.02754	2.645909	5.848547	6.721557
TBL1Y	0.004156945	0	0.04006442	0	0.1745793	0.08305468	0	0.03081946	0.1135576	0.08690188	0.03869686	0.05026325	0.08958561	0	0	0.05444393	0.04306193	0	0	0.01991184	0.02197027	0	0.09542852	0.1010539	0.03329756	0.02299356	0	0	0.006753307	0	0.1404362	0.04946888	0.02748636	0.02787657	0.04437233	0.01556515	0	0.05019397	0.0942465	0	0.2064631	0.009136848	0	0.006562566	4.902211	0	0.03355348	0.140593	0.01397751
NOTCH4	4.700083	2.765898	16.03459	1.958247	12.07509	1.875349	24.88304	7.697532	20.48729	9.581008	3.900083	6.426481	15.33754	3.950842	12.84649	13.08459	8.922381	13.2839	10.24484	4.175899	17.79023	27.39274	13.69313	44.28175	21.96348	11.72998	9.520916	5.074767	10.73564	8.469468	11.67009	11.32106	2.865471	7.333064	6.453393	15.81552	12.16646	1.342095	18.15959	21.57526	24.24276	11.65949	29.36121	12.89064	10.51444	25.26384	5.559307	17.2276	7.208168
TBC1D30	0.2996639	0.3108	0.4943672	0.2575218	0.498989	1.69522	0.4067952	0.4889453	0.8143329	0.5424893	0.6570009	0.3553405	0.5930822	0.4412015	0.4039352	0.7961359	0.5842901	0.5762456	0.568661	0.2290721	0.7032239	0.9565179	0.4890283	0.8257097	0.8279162	0.556783	0.5189128	0.6355847	0.5413391	0.536813	1.692796	0.4768972	0.426886	0.1448327	0.9427291	0.7386488	0.4827128	0.2953763	0.6310169	0.6339879	0.8889106	0.3356841	0.6108493	0.7434102	0.8828689	0.7478857	0.6555942	0.489141	0.5290896
LMX1B	0.005148765	0.09220577	0.03032549	1.273327	0.01663329	16.65367	0.02567764	0.03817278	0.05791543	0.02050211	0	0.002075191	0	0.02863269	0.002748542	0.003458148	0	0	0.02356229	0	0.1028018	0.004576975	0.004635182	0.01490056	0.2749476	0.02215086	0.003630827	0	0.04739941	0.02455514	0.2676052	0.001856722	0.01361777	0.003836416	0.009159881	0.2152809	0.2019594	0.01776284	0.01080862	0	0.00799137	0.2791487	0.008588726	0.02709451	6.071847	0.005519329	0.1579247	0	0.04905196
RFX8	0.1372802	1.224839	1.814537	0.2598244	0.7095826	0.0348295	3.661826	0.06542944	0.7374268	0.2987012	0.1095374	0.1517631	0.6701914	0.1028288	0.7286492	0.2805628	0.289497	0.4480499	0.1130824	0.2505046	0.6219024	1.453957	0.5985127	1.811642	0.5550507	0.7231871	0.2323388	0.3860951	0.08283722	0.1603365	1.702228	0.2630854	0.0778044	0.3945447	0.2721393	0.6829231	0.6154048	0.1488476	0.6076639	1.274257	0.5478991	0.1293163	1.609536	0.4520247	3.265051	0.7883597	0.5572061	1.376314	0.3033356
SPRY1	15.2018	3.649688	19.26024	4.549202	23.86986	5.44243	43.9016	44.76123	45.12346	30.33047	7.195909	13.45382	19.79799	7.870754	52.8796	23.83404	30.75436	55.42887	22.28463	6.72013	32.15024	35.15416	44.00887	91.45164	32.74246	40.65374	25.22447	15.05617	29.42591	16.34835	15.69455	34.96788	7.242005	9.758097	33.73734	55.28094	24.17797	7.821893	56.05295	24.76045	46.95413	18.0634	87.16846	33.26228	31.05886	74.48855	19.15248	46.8587	12.87008
SUOX	9.825951	4.109116	10.80915	4.293455	6.238252	13.43484	11.15879	5.210398	5.769355	4.913676	10.45879	8.397347	6.704687	16.51858	8.639137	7.278574	8.850512	6.28393	6.714801	9.736129	6.694781	7.107856	8.326011	8.017461	7.38844	5.783576	9.622269	7.352959	6.417043	4.545103	4.631401	7.33174	11.09707	4.591166	8.203678	8.476077	7.088877	7.089239	6.880231	9.571873	5.141487	6.503741	5.539145	8.336479	10.3024	7.954469	4.64453	6.858695	6.650845
CNR1	0.06925496	0.02642558	0.05815129	0.1459709	0.231358	0.1048255	0.1059702	0.5980573	0.3591531	0.6251823	0.7179524	0.05328838	0.05814942	0.0337616	0.1386377	0.1696734	0.3424023	0.3667877	0.09724032	0.5101642	0.1746942	0.1762967	0.3400738	0.2678398	0.09245656	0.2176558	0.3479672	0.05997525	0.1994504	0.498646	1.987906	0.3626961	0.05411834	0.2251759	0.2576159	0.2269017	0.8671514	0.01357524	2.002341	0.1738578	0.427518	0.4808782	0.09058222	0.3975736	0	0.1796929	0.2210603	0.1064676	0.2381586
AADAC	0	2.991142	0.2023517	0	0	0	0.05384914	0	0.04819672	0.008957384	0.009306888	0	0	0.05718691	0	0.006043467	0	0.01827299	0.008235501	0.01915579	0.1479525	0.01599746	0	0.5208051	0.01601663	0.1769641	0.01903572	0.009523947	0.0974533	0.03678223	0	0	0	0	0.02134377	0.01123061	0.05347646	0.03104237	0.022667	0	0.009310489	0	0.04502902	0.01894016	2.635454	0.009645591	0	0.02536026	0.01008509
HLA-A	803.0016	208.5089	643.8315	369.991	943.2532	752.3321	516.3788	784.2535	865.8025	725.5165	392.5711	685.2898	676.9408	820.6076	949.4368	870.4235	692.2228	685.2172	1399.68	989.2402	456.1679	1049.243	721.6467	988.5967	825.8221	1196.784	1181.276	1031.76	1071.488	1618.943	478.1737	1236.06	755.9292	791.8084	408.687	1280.712	384.9304	1014.919	770.4295	823.3807	490.6186	810.1721	521.9434	1065.275	651.2374	795.7626	424.9099	857.8657	1457.847
RGS1	35.92792	21.4952	14.92866	7.470119	16.11883	4.024905	7.330494	57.56482	23.73296	11.60942	11.96437	11.35489	34.56077	26.47086	2.031705	39.48217	53.03664	57.88632	27.31681	6.526965	15.55089	28.86798	21.37825	25.75091	60.63442	50.33121	11.59675	88.2158	43.30116	62.35122	59.00887	57.59146	0.6781487	42.70622	3.969163	26.80903	39.14604	4.477339	60.69082	44.47869	12.02181	8.707214	51.00877	42.10886	10.56513	77.09906	76.81628	71.76874	128.3158
PARP15	0.3779189	0.3843547	0.5516078	0.6740054	0.6368543	0.02016753	0.4458126	0.8452784	0.5226145	0.2278985	0.586339	0.3163546	0.6209037	0.2554875	0.3578994	0.3953856	0.4964174	1.261901	0.1646323	0.385836	0.2560738	1.138675	0.3729356	0.6025867	0.892627	0.8743525	0.2421585	1.63273	0.1593937	1.117801	0.3257961	0.6545528	0.06006871	0.536109	0.1228303	0.09864662	0.8487404	0.03134112	1.160277	0.9877221	0.3468635	0.1677284	0.3318754	0.8060111	1.134349	0.8267919	1.176178	1.77438	2.352077
VSNL1	0.01305214	0.7143737	0.129989	0	0.008433087	0.01738522	0.01952787	0.01451522	0.3859158	0.08575532	0	0.00315637	0.02411009	2.4326	0.02508322	0.02892917	0.03718206	0.01590365	0.02867063	0.04167996	0.1563617	0.01392318	0.02115036	0.01359827	0.02787972	0.1299529	0.01104499	0.008289039	0.02968601	0.02667743	0.0407028	0	0.003452109	0.06418715	0.03715252	0.263909	0.03257976	0.01350865	0.1249435	0	0.0405163	0	0.03919041	0.06181619	0.6036138	0.00839491	0.0463551	0	0.04388713
IFITM10	3.034776	1.365951	1.807485	1.850997	2.216196	2.474764	0.5632548	2.159261	2.204734	1.486596	7.800884	0.6271728	0.743716	3.135394	0.6866472	1.194742	2.063685	0.9078817	1.742945	3.850386	5.176966	0.7585686	1.691769	1.79406	3.518169	7.78971	0.7787457	1.965819	1.430486	1.80399	2.413257	1.086089	7.857844	0.2945395	1.704164	1.159044	4.497227	0.634967	1.327725	0.557173	1.256285	3.558134	1.28216	1.086312	3.917345	0.9719223	2.093361	1.326325	0.9283008
B2M	1481.272	372.7671	367.3526	406.7547	854.1805	487.1142	654.1411	1282.244	1400.389	1213.801	433.2614	1091.475	999.8663	527.556	1129.34	881.3355	857.7127	1140.249	1054.699	410.596	352.4834	1564.522	870.1978	1348.107	682.7421	1128.734	1913.998	1308.174	1238.37	1610.987	527.3139	2283.008	1509.012	1697.973	1160.488	806.1623	646.485	1555.217	1149.141	1375.355	737.4534	956.8696	885.3713	1256.421	192.2044	1105.78	1109.086	1269.878	2669.399
LRRN2	1.590426	0.05618307	0.5771505	4.615534	1.342804	0.4731058	0.2450653	0.6267835	0.2717002	1.535908	0.9564093	0.1533326	0.176228	5.746605	0.228471	1.637793	0.5017386	0.3192256	9.04826	0.4471348	5.842729	0.2865182	0.1950269	0.244662	0.347996	0.3572144	0.6259774	1.711353	0.2203223	0.90357	42.29208	0.6726133	7.47892	0.1456703	3.089507	0.4880184	1.595246	1.467412	0.5035816	0.4272375	1.129	0.5148721	0.4495135	3.175346	6.597633	0.3540056	0.4492374	0.446762	0.7521161
RNU6-1223P	0.7696744	0.484579	1.699977	0.2549277	1.087828	0	1.871258	0.1783232	0.4638008	0	1.044877	0.3489913	0.2961986	0	0.6163077	0.09692791	0.7474765	0.5861412	0	0	0.169495	1.796023	0.5196752	0.5011747	1.284411	0.5321683	0.2035358	1.374745	0	0.5899304	1.000089	0.1040836	0.1272301	0.2150606	0.1711606	0.3602433	1.71536	0	1.090631	0.4167473	0	0.4229306	0.7221963	0.1518855	22.24665	0.6188017	0.4659417	1.626958	0.4852482
PROSER2	4.512566	8.355802	0.9346013	1.035022	1.919322	3.032011	2.99156	2.318834	0.8910512	3.360992	0.2034253	1.776937	1.328729	2.552007	1.697328	0.9989687	0.6366712	1.273093	1.661318	2.163271	1.025021	1.9013	2.3091	2.70358	0.7585142	1.586481	4.60281	0.8023204	4.273483	1.23945	1.973421	1.427334	1.184842	2.106572	3.600961	3.134894	1.022754	3.270033	3.96011	1.810342	2.02656	2.305509	2.433215	2.682275	2.652836	2.551903	2.808964	1.328039	1.05625
C6orf141	0.02722658	0.01714157	1.213638	0.5410711	0.1484266	0.06799749	0.02545929	0.3280176	1.892223	0.06606527	0.2164896	0.01646036	0.02619443	0.05677843	0.03270204	0.01371497	0.4627235	0.07256986	0.05606864	0.1304157	1.714782	0.4356533	0.0137873	0.05318589	0.3816535	1.21735	0.06479916	0.04863044	0.1216376	1.405131	0.07959889	0.06627362	0.004500658	0.0532531	0.0605466	0.7263682	0.3337367	0.02348239	0.7115896	0.1031946	0.1267747	0.5011872	0.442816	0.1128293	2.203478	0.3557058	0.7581854	0.1151045	1.150071
ERMP1	18.74549	13.14203	2.324211	2.006306	6.026093	14.42384	7.530895	11.19328	5.522033	4.710234	5.607434	6.644093	11.05391	9.45768	9.44061	7.169696	8.585903	8.135762	9.62503	1.475718	4.857818	8.387728	6.091377	5.197845	5.590335	3.566484	6.478724	8.256894	7.803895	3.364628	3.660557	8.864706	26.90169	3.38167	28.12991	8.921541	4.058214	9.478479	10.05062	9.358172	11.50468	6.579525	5.284895	10.67592	9.002259	8.791194	7.029667	7.192711	3.767413
PLEKHN1	0.4273554	1.879704	1.889215	2.395763	1.814162	0.0705657	0.4808597	0.3600454	0.5107866	0.7119745	2.011037	0.9096194	1.147155	0.1683512	0.5260261	0.7080904	0.9786938	1.118903	1.01826	1.494395	0.9208849	0.5180399	0.5007813	1.459593	1.197635	1.458689	0.7210326	4.071018	1.520519	1.999614	2.322126	0.8788136	0.1494606	0.5684341	0.3455837	0.8000886	0.6486035	0.0487386	3.047283	1.078571	0.2576439	1.257595	0.7511725	1.237816	0.5716753	0.8916162	2.155206	0.7316431	1.015373
XRCC3	0.470499	4.931986	2.068209	1.384427	1.453225	0.4556716	1.750861	0.4718545	0.8181642	0.4537803	0.607969	0.8090288	0.9232779	1.124526	1.086481	0.3518172	0.9250772	1.00082	0.6001966	0.8129486	1.134151	1.212091	1.006122	1.666354	1.77583	0.9928327	0.5597167	0.8782025	0.3854306	1.514681	2.514676	0.3157862	1.015265	0.7984773	0.5524928	0.7785517	1.903508	0.4092448	2.049831	1.5473	0.8895505	0.4072123	1.380706	1.001591	1.510176	1.461648	1.077991	2.124343	1.198846
IL12RB2	2.438076	0.1904803	0.04653079	0.1343214	0.2690419	0.1071774	0.1480754	0.2326591	0.1590387	1.463453	0.1273371	0.09631991	3.032159	0.04027228	0.07731725	2.222818	4.251028	0.1911853	0.1524472	0.3121955	0.06379063	0.1673771	0.6454253	0.0838314	0.07089824	0.3160057	0.1302236	1.613506	2.992214	0.1184131	0.2634733	25.18536	0.1276906	0.07554361	0.0558285	1.193105	0.1506372	0.01249184	0.1763487	0.1045639	0.142373	0.1061153	0.1389219	0.1028938	1.06054	0.2212459	0.268886	0.1939005	4.435796
PCED1A	14.7116	22.22371	40.93993	29.00405	40.54656	13.30284	30.11918	7.383387	17.45206	11.16261	52.98414	15.76767	15.90236	20.47516	17.1055	11.5015	21.51813	16.68487	8.930984	19.08786	24.78088	17.72459	17.88073	27.8831	33.0837	29.32374	9.620871	20.16789	10.25585	19.09685	31.61151	12.81299	12.85323	31.80582	18.94128	15.05974	43.74967	34.76979	25.11418	24.76273	15.91466	6.641872	26.35158	16.09299	9.191354	22.14364	20.16838	30.44726	24.87721
RUNX1	1.525857	12.23286	1.913345	6.184657	2.295516	0.6575041	1.130396	5.619413	5.475791	5.778165	11.11512	0.9298666	2.39728	1.169838	2.900453	7.104379	1.598111	4.217477	6.428272	5.698362	5.526838	2.727659	2.331164	2.376187	3.875104	8.352407	8.876744	7.091247	6.026556	3.911859	11.27312	2.021897	0.2557347	0.4767955	0.7349333	2.264902	3.820184	0.1352039	9.123998	3.544091	9.443182	3.527481	2.625145	4.620972	9.611741	3.552686	12.25294	1.98277	7.338399
CABYR	0.4124037	1.504151	0.3106682	2.215654	0.2894277	0.1262792	0.6297809	0.5587933	0.2285166	0.4077112	0.7678104	0.1616325	0.4553274	0.3592632	0.2004139	0.4183494	0.2025566	0.3552169	0.2928542	1.185252	1.448079	0.3716613	0.1766718	0.1728516	0.7518075	0.3513501	0.6979693	0.6818583	0.1986851	0.5057505	0.6060798	0.2923097	0.1579708	0.235234	0.5211689	0.3567617	1.014198	0.1717125	0.5946769	0.4681595	0.6754048	0.5313682	0.4910442	0.3636964	6.773909	0.4573293	0.6428	0.3246517	0.3634074
SFRP1	0.3572738	10.9557	1.336844	1.659467	2.0368	76.6404	0.7106142	3.034453	1.205629	0.5554594	0.1141223	0.3532184	0.08411268	0.5810219	1.309249	0.1905577	0.7374808	0.1984582	1.471493	0.04697816	0.1629089	0.6949773	0.828686	1.605668	0.1683412	3.344057	1.493878	0.2168843	1.727607	0.4510285	0.3440759	0.6729907	0.2751442	1.127476	3.768769	8.11709	11.54843	0.1885102	1.148842	0.7282792	2.309424	3.445983	1.156889	18.40721	3.547502	0.4764812	6.456308	0.8796031	1.151849
MYRFL	1.135728	0	2.389896	0.2858894	2.930626	0.04412247	1.278657	0.215769	1.017449	0.09751449	0.3744412	0.7964871	2.609304	0.3383505	1.1777	0.200237	2.834641	0.7221978	2.47138	0.2312067	0.08503608	0.8329212	2.484531	1.301575	1.091676	0.09423185	0.459515	0.2479361	0.8302888	4.039115	1.143688	1.624932	0.007509611	0.723541	0.1161794	0.7176243	1.220028	0.04407946	0.8261233	0.5411565	0.1277999	0.5866302	0.7743868	2.196393	5.383639	0.684826	0.02750166	1.860568	0.821048
PCCA	10.75162	2.006266	2.664427	1.052594	5.727811	14.16043	6.61293	2.596566	4.46319	4.960936	1.954637	11.37689	5.009313	19.37975	12.47696	7.698818	9.645285	5.42069	9.839042	2.428362	5.076005	8.021128	11.00236	8.491356	3.554307	2.319889	9.995584	9.383287	5.652841	4.994254	1.912987	5.474617	24.92433	9.046555	33.51874	6.745091	4.84804	15.21783	5.82864	11.65191	3.847871	4.105532	7.643507	11.26793	2.661955	8.327301	4.256069	8.733004	2.396124
TCHH	0.05721668	0.2305474	0.07352685	0.1743494	0.1825302	0.498551	0.0727637	0.1829374	0.0344784	0.1580597	0.04438567	0.02767317	0.06165334	0.05454626	0.04123402	0.1513156	0.07964534	0.09803934	0.04320371	27.05059	0.1134005	0.0419616	0.08112728	0.03974052	0.04583116	0.2215403	0.06052244	0.2384595	0.08133415	0.1374115	0.05947632	0.08975441	0.02269953	0.01918482	0.00508955	0.06695015	0.04845678	0.07895723	0.1225152	0.08364734	0.1531898	0.03772819	0.1252702	0.1354919	0.2646063	0.07130153	0.1316227	0.07861499	0.04569218
OTOA	0.152675	0.02097221	0.06019667	0.007355385	0.03362882	0.12633	0.05606765	0.07460434	0.04014588	0.2735748	0.02584085	0.06880746	0.1837426	0.1323176	0.06446053	0.1356372	0.05751148	0.06130538	0.1162361	0.02216109	0.07335613	0.07773048	0.1368211	0.1687036	0.07782364	0.1612229	0.1189198	0.08373781	0.2299947	0.1134744	0.05410384	0.1696754	0.001835474	0.07756382	0.01728463	0.1117359	0.06681553	0.03591252	0.1853103	0.1593224	0.06678135	0.01525343	0.1910095	0.1862489	1.091194	0.1383699	0.03360933	0.1290914	0.0443358
CHL1	1.132935	0.03399121	0.243913	0.04023478	0.2820619	0.4588201	0.4606755	0.3189701	0.2141802	0.1360441	0.04711745	0.415145	0.1675154	6.469898	1.157792	0.05184307	0.5581864	0.1272007	0.4528366	1.369827	0.1530757	0.4656892	0.2209967	0.08935313	0.07207688	0.1026559	0.1160022	0.2785833	0.1397885	0.1034529	0.04384504	0.297517	19.06197	0.3997687	0.6573398	0.480122	0.09024406	0.2619273	0.1136924	0.1278948	0.48445	0.6471077	0.06965623	1.68735	1.150876	0.5330846	0.5297512	0.1283899	0.09076839
GNRH1	1.135728	0.9533904	3.967958	1.203745	4.109297	0.2017027	2.166496	0.263133	1.213638	0.1526314	1.594679	1.071138	1.652122	0.5413608	0.6547832	0.4576846	1.536809	1.236818	0.0779615	0.5712165	1.420603	1.665842	0.9738749	2.317198	2.501758	1.078431	0.2222491	1.361395	0.2306358	1.822244	5.327373	0.3993217	1.35173	2.53874	0.5859482	0.3083127	2.905793	0.09795435	1.044277	2.459802	0.3613653	0.5741487	1.719281	0.7889084	0.2626165	1.287473	1.842612	2.616799	1.470249
GRAP	0.5088224	0.2162696	0.382802	0.3157264	0.6242167	0.1501329	0.7130895	1.337051	1.87849	1.356079	0.4446817	0.7359482	0.8873564	0.4451634	1.222301	0.918179	0.6630335	1.466579	0.9019345	0.3753598	1.463756	1.863655	0.8784468	2.096965	1.014631	1.187544	1.178634	0.7413781	1.041129	1.217709	0.3431266	1.358748	0.20442	0.4535169	0.561464	0.7898222	1.045006	0.5443954	1.375078	1.653039	1.894377	0.9060271	1.289276	1.128656	0.1489315	1.434377	0.9409812	1.157251	2.00867
CYS1	25.22002	7.169114	31.39418	12.57178	32.27861	23.98358	53.3969	6.071131	10.58341	12.65806	15.48572	47.1611	16.24629	25.22063	44.59366	13.05119	35.95168	46.23824	1.182129	15.02197	8.971625	36.61871	36.33455	28.3282	15.29563	4.043507	63.40652	8.766005	20.32615	9.079721	0.4657947	21.15891	0.04182909	19.60096	61.03634	42.15669	26.1988	82.77555	37.27292	54.50826	7.887682	33.34007	12.00363	28.2521	11.78361	54.74841	5.083516	22.5694	33.00574
BTN2A3P	0.8431961	0.9813005	1.812342	0.3871825	1.30008	0.9146642	1.25079	0.759229	1.485821	0.4650034	1.2376	0.6227312	1.574526	0.5709107	0.8094479	0.5043871	1.519887	2.094223	0.3321567	0.6731538	0.7554031	2.063408	0.624307	1.801045	1.630959	0.9981713	0.790559	2.194443	0.3152195	1.052657	1.188997	1.425324	0.7539384	0.8246135	0.8565815	0.470895	1.076279	0.4421289	2.742636	1.535689	1.32731	1.189916	1.048916	1.259301	2.714123	1.683224	1.512014	1.873514	2.670085
HIF1A	35.0872	95.79292	13.72919	11.07646	27.7964	63.17047	14.12725	36.56196	39.66074	36.26022	15.39731	16.7935	24.92001	86.05454	24.9677	51.3223	22.84638	25.97638	52.97915	7.756901	27.00074	40.20437	24.09049	32.00253	31.77778	38.34395	36.80209	51.97858	35.24013	36.58218	11.71139	33.2222	56.04114	20.03458	24.71225	36.67978	18.53242	12.13631	42.21992	35.37764	45.71234	24.75478	41.24571	34.12521	9.881641	39.34911	80.44023	21.75405	27.76877
LCP2	4.272203	3.75212	3.765192	2.635145	4.399708	1.217334	2.657579	11.66397	7.919357	9.582481	3.591667	4.794921	7.588474	2.847543	4.864271	8.54978	6.159768	8.833708	8.313391	3.947669	5.226922	9.05421	7.102706	7.324734	6.236378	13.13348	8.611442	16.10086	6.278586	9.886682	4.76326	12.5506	0.4237726	2.889959	1.395748	4.65989	4.66434	0.5861197	12.52978	9.656755	11.64957	4.198713	9.642576	6.090351	2.81062	8.215439	14.05441	11.07158	24.71506
CCND1	113.1398	63.93607	79.01818	85.20223	167.1748	67.53432	227.359	45.49626	92.65568	88.77317	181.9156	145.5085	303.2632	118.7064	452.1754	146.5346	105.1227	326.9966	155.7522	89.99773	96.04239	196.4102	204.6763	243.931	158.9172	75.19197	69.3977	140.6843	260.4334	88.54445	246.4243	202.8834	389.0134	29.07619	29.78577	182.3273	206.1285	10.82028	199.0415	263.1551	155.3729	153.9194	164.1603	171.7032	126.4126	323.8122	178.3279	123.6098	46.27948
CWH43	0.02869723	0.005353327	0.05121896	0	0.1545125	0.1486497	0.6010924	0	0.07173294	0.266632	0.004947065	0	0	0	0.571921	0.009637192	0.04954592	0.03885193	0.01751028	0.05091118	0	2.236402	0.1033389	0.3875666	0.1106771	0	0.0640833	0.005062442	0.3211673	0.006517183	0.03314507	0.06554147	8.87189	0.163934	28.17594	0.5492046	0.01705521	1.446547	0.01204861	0.1864605	0.07918366	0.1121346	0.07180536	0.3825696	2.211904	0.5229644	0.09265379	0.2965647	0
SYN1	0.9572361	14.72049	0.8815088	0.9088106	0.7907248	0.8652428	0.2379162	1.491046	0.7315208	1.690107	0.8320689	0.2940706	0.369579	0.05945015	0.1897513	0.3329801	0.1453491	0.470155	0.7063181	1.354145	0.4559304	0.4656562	0.2568417	0.1028691	0.5078406	0.9083401	1.035629	0.6980112	0.5166817	0.4907201	2.220203	0.1652882	0.09896118	0.1324275	0.6046359	0.4494903	2.218155	1.742629	0.6755034	0.1485693	0.6775274	0.4386142	0.2028481	0.4430192	2.595558	0.3409291	0.5184551	0.09227373	0.8754326
TSPAN1	351.6947	1.526513	29.93046	148.0598	10.16444	39.01741	84.14491	115.5926	10.47884	136.5332	30.92968	33.7077	1.549346	19.70447	5.621268	11.52483	45.33595	5.635973	15.61213	265.1626	0.543874	37.84899	39.2212	33.9477	1.366274	26.17566	250.8456	8.406256	138.9594	19.19759	0.9011787	57.80641	60.43851	44.22213	14.46777	18.18635	12.25257	3.97568	88.69936	57.30046	1.654072	144.8932	19.67125	98.96262	6.94291	28.81848	30.10017	16.07292	8.865999
GSAP	6.36185	0.8099825	13.83868	3.7997	4.716987	3.398137	9.982259	2.966968	3.36359	2.363722	9.489217	4.108955	6.57264	3.934308	3.097629	3.895121	3.828869	6.039319	0.4090064	2.003869	3.127551	4.654317	3.180867	4.802428	7.901046	2.318104	2.359939	7.416146	1.878171	4.080642	8.836912	3.996272	2.235949	5.148648	6.316569	3.556728	4.356378	2.680687	7.794697	6.534242	2.468979	2.194108	3.248773	2.565703	4.369745	5.759167	4.778857	6.085955	8.395082
PTCH2	0.1943245	0.5252664	1.448368	0.7208677	0.9196872	0.04745342	0.7384727	0.6123041	0.8587235	0.3598123	0.4462101	0.1856226	0.5294643	0.421455	0.4948176	0.1252966	0.2969195	0.6156247	0.3174755	0.3319915	0.3286537	0.518232	0.4408509	0.3576714	0.7056402	0.7739127	0.281606	0.4627872	0.3693649	0.4011542	0.7574957	0.1681832	0.04368671	0.282348	0.1555703	0.1637152	2.338673	0.1072647	1.196891	0.4461276	0.4011412	0.5979676	0.5737549	0.702526	2.561238	0.7436677	0.3889936	0.698306	0.3103678
PKMYT1	0.2643558	4.608474	0.839704	1.411471	0.7576946	0.1764999	0.5412299	1.083117	0.5078406	0.4956561	0.3916436	0.3340629	0.2570114	0.09474351	0.3405975	0.1742161	0.2650963	0.1150392	0.6876594	0.377659	0.532256	0.254434	0.2925625	0.5660201	0.3661872	0.7586095	0.3384986	0.5301626	0.2744722	0.7393857	1.038233	0.4515664	0.1577108	0.3154564	0.0671858	0.9563552	0.761928	0.09257212	0.4931986	0.3960506	0.3239251	0.4456146	0.9200805	0.5083369	1.470736	0.1821741	1.559433	0.6890495	0.5981578
ZMYND15	1.46315	1.261304	1.639853	0.7545181	1.154779	0.5850707	1.676937	1.151029	1.104996	1.076578	2.21367	1.684907	1.604118	1.270682	0.9411614	2.249267	1.525881	2.016269	1.201919	1.605815	0.4963232	1.187561	1.558554	2.677383	2.03017	2.630713	1.345814	2.409584	1.171281	2.71193	1.039147	2.30717	0.3244889	1.821537	0.3718584	0.8166824	2.084814	0.2612709	3.315736	3.831602	1.321193	1.091963	1.910114	2.113798	1.330893	1.850972	3.604147	4.367124	3.050663
MFAP3L	12.82515	0.1556684	1.380901	3.600311	2.686581	8.617164	5.317703	1.773725	1.95715	3.772406	6.819785	7.588987	7.795434	13.97642	4.878145	4.306212	3.50698	6.790815	5.333801	3.500046	2.230407	4.234113	3.362045	2.633638	6.213604	2.009264	5.477793	9.973922	5.22376	2.180558	2.585059	10.9572	0.4601886	2.374549	5.763183	10.00604	2.710352	1.287408	3.600197	5.295613	4.818336	4.833244	1.59537	8.014608	3.017461	6.521311	1.672365	3.314967	5.346223
TRPM6	0.04244805	0.6943893	0.0996555	0.0201879	0.05801658	0.1159796	0.1302736	0.08271185	0.118931	0.06175947	0.03208462	0.0513256	0.1424125	0.02334629	0.0505489	0.2291771	0.1085208	0.08951835	0.07919626	0.02954322	0.08245204	0.4237822	0.08083711	0.2570295	0.3487316	0.04013598	0.05641349	0.06048167	0.06188756	0.06896319	0.1159681	0.04003475	0.007196745	0.2214004	0.03679031	0.209884	0.09702897	0.01314227	0.2097505	0.05893304	0.4459798	0.01913838	0.06536139	0.06357616	4.454654	0.3535241	0.0474406	0.09202853	0.1848162
CCR5	4.765819	1.436493	1.34813	2.671465	2.381168	0.9134231	0.7134425	7.075817	3.441624	7.169361	2.168779	3.429847	7.009065	2.461327	3.984181	5.872057	4.234072	8.304625	4.066427	4.246325	1.569767	13.21835	2.844344	4.603747	3.528632	11.55041	6.156626	8.808219	5.453818	13.5337	0.9134796	14.66875	0.05765549	1.480123	0.5138547	1.244762	1.442921	0.03760252	7.591914	9.395427	6.331224	2.545416	1.445441	4.499651	0.1890238	5.586405	11.77137	7.23447	26.15829
TRPV5	0.02171626	0.004557444	0.02616252	0	0.004384702	0	0.03655197	0.01509409	0.004362026	0	0.004211582	0.01312899	0.004178602	0.0129392	0	0	0.01405997	0.0165379	0	0	0.004782278	0.01447844	0.01099693	0.0188541	0.05798317	0.00500502	0.005742736	0.04309806	0	0.03328962	0.09876078	0.01174682	0	0.01213581	0.02414637	0.04065687	0.0290392	0.009364925	0.05812492	0.005879234	0.008426422	0	0	0.02999801	0.5649176	0.01309456	0.03505729	0.0114761	0.05932859
EOMES	0.284628	0.4227254	0.5890909	1.617145	1.312942	0.2612522	0.2538687	2.541398	1.077466	2.288543	1.401226	0.6717637	2.877404	0.5805191	1.661131	0.8685334	0.7902751	2.392662	1.18356	0.9569826	0.3133988	5.539655	0.5247924	1.744059	1.191101	5.237841	1.592211	3.641253	1.560607	3.216433	0.2204791	5.213972	0.007238476	1.162363	0.07790241	0.3381715	0.3708481	0.0330462	2.209636	3.556487	1.355043	0.679743	0.5478367	1.67207	8.353447	1.430217	2.809924	2.649592	10.55052
IL7	2.073719	1.564977	1.160898	1.188059	1.157833	0.3994585	0.564908	2.662651	1.194506	1.308211	1.761998	2.514548	2.070596	0.4288513	1.587283	1.708812	2.658478	2.453084	0.9962431	0.4238896	1.325179	2.202669	1.406126	1.270273	0.9136281	1.441289	1.085844	2.795963	1.873758	1.22392	0.8968955	2.326415	0.02730647	1.661648	0.4198279	0.590918	0.9887595	0.4325066	2.340742	1.469427	0.8103749	1.880246	0.9816646	0.954658	0.8185088	2.333641	1.914317	1.833206	2.568916
SSC4D	0.8021651	1.090518	0.5416419	1.034542	0.8943859	0.165471	0.472627	0.6513003	0.6330987	0.4081059	1.795242	0.3690881	0.267724	5.989228	0.15916	0.3504396	0.3447036	0.3297694	0.4288187	0.5780577	0.7378654	0.151451	0.2540307	0.2650175	0.7581623	0.6020795	0.4167466	0.2085065	0.1960543	0.2829322	0.6087804	0.3686308	0.5397916	0.5236524	0.3851872	0.8306427	2.506044	1.787794	0.3755372	0.3613091	0.2423964	1.092208	0.2664364	0.6387922	2.462205	0.2282915	1.054305	0.1050395	0.6504402
AEN	5.230665	10.81674	3.423888	8.912389	4.087501	4.04535	6.251207	5.787414	2.447298	3.773711	8.940811	5.230965	5.57944	5.733886	5.120331	8.191036	2.29501	8.845492	5.822967	3.299781	6.145306	5.209941	9.735145	7.081848	11.37794	8.065472	7.087565	5.226681	8.962245	8.458349	11.05681	7.583399	2.412003	5.64175	2.833678	8.357789	6.726219	6.888909	6.67838	6.247747	5.623071	3.873702	17.2191	8.83248	4.459681	7.948178	4.356222	3.205254	4.103457
SLC15A2	0.2561863	0.340844	0.6806876	0.1024637	1.137327	0.5436879	1.786283	0.3733013	0.5747843	0.07217834	0.3949718	0.2532669	0.4017998	0.5529726	0.6734725	0.6866429	1.535557	0.4466377	0.5729203	0.1878008	0.2128923	0.6832075	0.5417677	0.4280565	0.8647125	0.1812172	0.8453455	0.5218571	0.1020859	0.925396	0.2344813	0.5333906	0.3345272	0.5510539	0.5560928	0.7812813	0.2757835	0.0667036	0.953839	0.6316305	0.4526427	0.2195698	0.4958848	1.867043	1.639302	1.378304	0.5228151	0.817409	1.067285
RNF182	0.1296591	2.345252	0.2357825	0.1101986	0.6559643	1.607556	0.09882437	0.3174065	0.4913944	0.1095911	0.06452473	0.0414125	0.1129755	1.317704	0.1096998	0.08133413	0.2185775	0.0782477	0.08060723	0.1562438	0.3620313	0.4305938	0.3964271	0.1146943	0.2612787	0.1939574	0.7116289	1.219605	0.3139759	0.07000315	0.3750944	0.02911286	0.006470384	0.962462	0.313362	0.370989	0.4230942	0.2067771	2.865685	0.4927603	0.2240254	0.2903641	0.7467992	0.7531147	0.2828425	0.1573481	0.4383725	0.04137009	0.431859
CPN2	0	0.0221912	0.09554332	32.79037	0.03736264	45.35666	0.004943878	0.01837412	0.0318595	5.131622	0.1743105	0.03196398	0	0.08663024	1.285942	0.02330367	0.004278817	0.02013167	48.25125	32.13124	0.0756794	0.1938715	0.01338661	0.3327924	0.0176458	1.072304	0.05242996	13.95529	3.88128	0.06078543	0.3091423	0.00714973	0.00436986	0.01477299	0	10.86345	9.273369	0.005699986	0.07491787	0.5439185	0.1589917	0.007263009	0.04134105	0.09390018	0.9933114	0	7.164135	0	0.02777731
ETV4	0.07212364	11.64781	0.8466251	0.1837572	0.2285175	0.09853069	0.1452598	0.4421743	0.2273357	0.186399	0.0559497	0.03354135	0.1579945	0.2313953	0.1066194	0.08943057	0.04310372	0.1056257	0.1256764	0.09301206	0.2394639	0.09617104	0.10114	0.09633522	0.1333195	0.2915344	0.1173702	0.08808397	0.09914462	0.3231779	0.7353022	0.07502558	0.4658874	0.1302169	2.413236	1.651506	0.3808318	5.962131	0.4053038	0.09612801	0.1894415	0.1890114	0.1943476	1.002857	1.347011	0.1159717	0.3358604	0.03518235	0.1772203
LINC01485	0.03808612	0.3745233	0.06991848	0	0	1.135387	0.1058243	0.02016923	0.04371513	0.3412281	0.05064891	0	0.008375381	2.321154	0	0.06029664	0	0.1077301	0.1195155	0.1129348	0	0.01450993	0.02938892	0.05668534	0	0.1103499	0.4546629	0.07774524	0	0.5671544	0	0.01765855	0.7482987	0.1337843	1.103469	0.1018633	0.03880315	0.47865	0.0479717	0.1414085	0.00844475	0.01195889	0	2.121607	1.509724	0.01749738	0	0.02300213	0.04573664
BEX2	20.73474	7.78513	11.4667	17.85535	6.047011	34.62205	23.28252	7.380396	4.347738	14.77575	8.804791	15.78137	2.030069	16.08046	12.91731	5.906009	12.5376	12.66085	17.54481	23.39332	3.132775	32.83283	10.21409	14.95114	11.60863	2.964938	36.71052	4.376739	13.69806	16.19031	0.3537728	18.21604	0.191278	40.68157	2.103994	4.364581	18.78028	54.69929	12.19562	19.86495	2.905253	2.692946	9.175659	17.71688	5.705433	4.131659	5.988565	8.165227	2.26009
ATP2A1	0.7154767	0.3332647	2.396686	0.913227	1.194446	0.07263739	0.9823389	0.2183264	0.3715529	0.01954338	0.5178014	0.3138664	0.4298011	0.2443441	0.2061077	0.1076836	0.5677367	0.6877288	0.032942	0.1323491	0.1037589	0.5351878	0.3623112	0.6514798	3.13926	0.1488107	0.05076193	0.3844211	0.03898132	0.6910601	0.5612008	0.1793496	0.288466	0.4729739	0.209557	0.2613669	1.789031	0.1091186	0.4258648	0.6850391	0.05755575	0.3260263	0.5294322	0.07576066	4.186463	0.7330649	0.2852331	0.6639777	0.8691517
SLC16A10	0.3953511	1.538302	0.2259906	0.0849381	0.2027982	3.575904	0.2664423	0.113878	0.6553279	0.3683041	0.7280493	0.03552959	0.175447	1.504626	0.2139005	1.555539	0.3897139	0.09764673	0.1295811	0.3284186	0.6180677	0.9451044	0.259722	0.1345148	0.5373105	0.3316363	0.7940016	2.047063	0.2951022	1.324933	1.106087	0.4103692	6.958041	0.2866199	5.99746	0.2017132	0.3810215	2.032072	0.7996648	0.6460566	0.7601177	0.180057	0.3453414	0.5721288	2.779594	0.240538	1.553885	0.1618705	0.2664683
EDNRA	3.510754	5.818912	5.34739	6.793902	17.76753	0.8700512	5.948463	5.356259	19.36392	14.41915	5.208818	5.038606	11.36821	1.181656	18.35689	9.647597	5.851411	8.015391	10.0352	2.721713	15.79319	12.1141	17.79011	8.260672	9.272973	16.4896	13.27853	4.085814	11.61799	5.091015	8.577447	6.255231	1.301962	3.272088	3.276203	7.187186	9.736511	1.339876	9.905639	9.776942	17.43907	9.71962	11.56105	6.668055	6.441975	17.04932	7.424576	7.126676	5.767407
SCGB3A2	0.009307691	0.01562673	0.04485352	0.8878599	0.315723	0	0	0.3622864	1.420884	0.7366219	6.787189	0.06752576	0.4728156	0	0.01490605	1.415959	0.108471	2.126466	1.150059	2.229199	0.8690757	0.2730432	0.01256889	0.1454572	0.8946668	0.4633577	0.1083	0.8423244	0	0.2663376	2.660701	0.8156279	0	0	0	0.1219801	0.06638045	0.0160554	0.6799678	0.02015894	5.475191	2.127636	0.3726309	0.1028583	1.076117	0.4040919	0.9165687	0	2.143819
PRSS8	17.38876	0.2120771	2.15724	7.072932	2.920975	17.01729	18.40671	7.276534	4.609861	10.30973	14.56976	18.07118	8.780861	22.24658	18.38767	1.41328	4.278579	5.665512	8.502222	29.1229	1.106842	8.173565	6.809644	5.893326	16.25134	5.080999	8.319408	5.610218	20.76995	7.976539	6.91955	10.70601	43.64341	5.736474	3.02198	35.41778	12.65377	1.542465	5.380287	8.15717	0.4953056	5.333703	9.107831	8.01875	47.65661	5.409273	8.725648	15.07936	4.314463
ZNF331	0.9930672	4.119256	2.50821	0.8439533	2.377874	1.595231	2.198631	1.799846	1.624903	2.207884	3.097546	3.489552	2.919825	3.406706	2.674814	3.802363	2.301882	2.843634	1.86997	1.155609	2.465748	3.666946	1.85679	2.007639	2.181371	2.399165	1.648935	3.519246	3.891322	3.299987	4.205859	3.126386	2.806307	2.338506	10.04284	2.259166	2.48159	1.643767	2.773997	4.183867	2.313006	2.057518	3.463203	2.352654	5.119493	4.272038	5.001718	3.995816	1.63474
ADAM19	0.5402907	19.14062	1.781662	1.965035	1.636341	0.2162433	1.154234	4.886759	3.226538	3.562625	0.9329648	1.315996	2.675015	0.4426418	1.418532	2.597326	1.251228	2.714022	2.153956	1.215199	4.354243	2.649673	1.47673	1.501963	1.740823	6.841559	2.597882	3.453914	1.578258	5.598519	2.149983	1.978344	0.1185103	0.5777381	0.7509382	1.116081	5.666389	0.1075362	2.681214	2.182838	4.257417	2.209516	2.794792	4.057694	5.555887	2.267976	4.033968	3.892958	4.301559
ST3GAL4	3.524988	4.522303	2.973324	3.200499	8.806758	26.17246	2.712381	4.207548	5.664359	6.060022	1.953959	7.004316	2.48369	139.5834	2.734667	4.619195	5.156388	2.42333	3.175004	1.799752	5.985052	2.677341	2.986765	5.603279	3.859273	6.263814	3.899318	2.035109	4.499763	4.135987	2.271198	4.378363	94.43127	7.674172	45.39279	6.309946	6.568543	42.93049	4.648801	4.295344	6.768461	7.994099	4.850226	5.239422	4.97448	3.419555	2.973678	3.799029	4.370313
VNN2	2.496692	0.6188673	0.7935535	1.792337	1.583668	0.3880652	0.5116998	8.656497	1.581585	4.931126	0.7723622	0.4778693	2.497833	0.4256765	1.247596	5.26422	1.308912	1.626414	3.756364	1.522962	0.9506654	3.020039	1.939752	1.557265	1.430657	1.898801	2.427897	8.283859	1.216208	7.611813	3.337933	4.435944	0.06030506	1.945265	0.7436677	0.7256858	1.334763	0.5571828	9.606503	4.724296	2.949088	2.372138	1.911228	2.585689	2.811882	2.444185	6.318733	2.024275	40.87609
CILP2	0.05278272	6.199351	0.08847253	0.2918806	0.1631029	0.1681222	0.0171675	0.1403682	0.1511962	0.1370726	0.06764998	0.008324563	0.01766322	0.03281689	0.02572661	0.4138555	0.02674457	0.1398135	0.2552023	0.2601585	0.165763	0.04284091	0.02479185	0.0159395	0.1102944	0.4104369	0.02184742	0.01457426	0.02982607	0.4033897	0.1848788	0.06206818	0.003034847	0.02564943	0.0408273	0.04726128	0.9656376	0.003958614	0.2746034	0.009940761	0.3170093	0.05548539	0.05742233	0.07245916	2.387943	0.04428123	0.237103	0.01940409	0.05401539
ZGRF1	0.2780906	1.203205	0.8351419	0.3786249	0.6036564	0.1342072	0.4292196	0.2974469	0.3532555	0.1674144	0.3837059	0.2445457	0.4230014	0.1990956	0.3080523	0.3554698	0.3003154	0.3750067	0.1644857	0.2141122	0.3098315	0.6360955	0.2968594	0.3664527	0.6104443	0.3749284	0.1767271	0.6456991	0.1785698	0.3459785	0.7740991	0.3769556	0.328509	0.3316984	0.4712698	0.3477775	0.4977805	0.1004896	0.5316374	0.4666031	0.2985534	0.1739484	0.3712928	0.3539936	1.753729	0.5125525	0.6068554	0.4321636	0.4841643
AL117209.1	0.4592019	0.9738399	1.863479	0.8645375	1.210199	0.1609602	2.675808	0.04479616	0.4854597	0.1082675	0.3562245	0.3652888	0.8742866	0.3456079	0.4451111	0.2434904	0.7510875	0.4049188	0.1327229	0.4630704	0.3406276	0.5478551	0.913825	0.6714612	1.032493	0.3787736	0.1022595	0.3837184	0.07852759	0.8891705	1.947032	0.130733	0.7191269	0.5672613	0.3654733	0.1809918	1.529737	0.02084488	0.8980292	1.465662	0.2813387	0.1328043	0.6954483	0.2480064	3.911971	0.6606531	0.3706525	1.83917	0.6094904
RAP1GAP	10.88725	0.09048843	6.48486	13.19405	9.685973	10.99626	14.50184	2.062414	2.09257	5.537615	6.61957	20.58509	3.805753	13.25152	8.344731	4.895744	6.600826	5.690713	4.644977	0.988259	4.983477	5.067829	5.214451	5.880915	3.063839	2.070848	9.601797	5.286113	7.453953	10.07799	102.089	1.6364	160.5053	7.220954	60.64302	13.13727	31.63416	50.33313	5.330207	6.815683	6.346884	0.9515388	6.468938	5.09702	4.623283	9.68965	2.809522	7.166532	1.502428
LZTS1	2.02886	5.222741	8.033438	11.73686	32.8282	0.9264946	4.258046	7.647708	13.44096	14.02184	4.282265	2.809382	8.7458	0.9904881	9.958132	11.23942	6.503107	7.940333	11.58698	4.336964	14.66176	8.094917	7.473268	17.71508	6.063247	14.57192	8.087213	3.371517	10.67727	4.705934	6.666907	5.930246	1.226725	3.594444	2.227427	10.76487	14.33183	1.028435	10.7365	9.270691	12.90892	6.764222	6.138373	8.615046	1.58136	18.64908	8.121615	12.3285	12.65036
ITIH1	0.00660592	0.003696906	0.05659334	0.9918843	0.02489746	9.03361	0.01976681	0.0408134	0.01769193	0.3386695	3.108878	0.01863745	0.01355839	0.04723206	0	0.2063131	0.005702579	0.0201228	0.5108983	0.6117543	0.01163786	0.01174461	0.002973494	0.940585	0.01175869	0.05683958	0.03726712	0.01748013	0.003577291	0.6165881	0.01716701	0.1262563	0.01455979	0.03937729	0.0979352	0.02061251	0.011778	0.3076638	0.03605569	0.02861469	0.07518876	0.02903925	0.01101943	0.0451913	0.6619162	0.04602883	0.01066416	0.0930918	0.01110603
C6orf223	3.392305	0.2916299	25.42797	8.257654	11.71405	1.843009	11.36991	1.571903	9.82274	7.285461	13.78008	6.79201	15.87812	0.3957241	27.28621	5.049259	3.413546	14.87784	10.28946	2.855029	12.96972	38.91184	9.106588	25.07418	32.96329	5.096063	15.70151	4.570707	3.614574	5.91547	29.00282	8.425959	0.1351232	6.475208	0.04544473	18.1779	7.196017	0.2775982	22.92451	33.08444	2.747566	6.771209	16.92512	7.960555	9.982311	14.56088	8.412406	1.501105	3.835075
NTN4	69.63447	10.55667	9.008476	3.341107	62.14577	51.34578	27.07619	12.98549	29.40507	15.23141	10.91815	50.19398	22.1829	8.139787	60.64965	27.5024	59.19574	38.92225	14.41937	2.661377	3.473874	37.50203	36.86326	37.58819	24.80473	6.708949	31.08343	11.80578	39.17872	13.5145	2.184543	74.06313	4.281481	54.5843	26.38913	112.7242	8.851357	17.87686	26.27964	52.70503	14.91109	37.93503	21.25608	26.20423	4.220776	35.60709	4.920237	58.11045	9.250853
CREG2	0.01399408	0.2067537	0.9823338	0.467213	0.2079587	0.01863987	0.03349944	0.02075033	0.4407513	0.2047846	0.8576135	0.1353663	0.1098627	0.7003997	0.5401096	0.6104696	0.3895938	0.5563013	1.71374	0.6055212	0.3919957	0.3545395	0.2078701	0.02672932	0.5791525	0.5315233	0.2235193	0.2066284	0.284182	0.09724914	0.1236473	0.03482068	0.00185062	0.1939456	0.1170116	2.394636	0.1621795	0.1037987	0.528791	0.1333591	0.1824491	0.6613097	0.5672523	0.1679026	1.132557	0.6008002	0.6664378	0.1538215	0.07293427
FLT4	3.088088	1.275277	11.71303	1.650291	7.872864	2.358762	17.13643	8.14775	14.7543	8.726224	1.916811	5.082899	8.271878	2.532323	14.36585	8.325639	5.563346	7.588846	8.145566	3.84599	11.0799	18.29158	11.96228	32.46546	11.31767	11.06868	8.924305	3.409771	11.45871	4.810079	7.276063	9.671541	1.934266	3.777409	5.300796	13.55641	8.196368	0.9378498	12.44055	18.84816	17.50183	8.99621	21.33955	10.4427	8.41613	18.06814	5.740648	12.37201	12.23828
ABCA12	0.7140905	0.01784063	0.8602958	0.3829331	0.5801572	2.505277	0.3767953	1.144329	1.086011	1.082169	2.344411	1.629219	0.588874	0.2355316	0.1837927	2.67857	1.9594	0.9451962	2.377975	0.417383	2.587211	0.5384362	0.7146086	0.3542714	1.319331	0.5975779	0.988022	2.517186	0.574871	0.3453374	0.1076986	1.264567	0.002810521	1.254185	0.03024758	0.5729614	0.07767944	0.0586561	3.600432	0.172612	0.09730925	0.1564879	0.9120003	0.7951731	2.80115	0.6082868	0.8474306	1.473524	0.166147
SMTNL1	0.1274234	0.06112337	1.101391	0.8682075	1.038916	0.01347029	0.2995828	0.1911919	0.7215303	0.009060592	0.3483226	0.2127669	0.3362545	0.1012302	0.1068914	0.1100358	0.1728549	0.8410006	0.02499118	0.03875301	0.0320694	0.7281804	0.2622012	0.2739391	1.134083	0.6265107	0.1026936	0.5202189	0.04928809	0.2604423	0.1734538	0.1181591	7.759418	0.3119618	1.845919	0.06816005	0.2704631	0.2930671	1.345119	0.3548291	0.122431	0.1200313	0.1518262	0.143688	2.525514	0.3512422	0.3918167	0.8978363	1.877038
FOXF2	0.1281031	4.601026	0.3380592	0.412174	1.256306	0.1218794	0.8214026	0.1017592	0.9557364	0.2117825	0.07098258	0.08851113	0.4577738	0.3162146	0.8132894	0.1751528	0.09478745	0.348415	0.3831485	0.08035447	0.1450821	0.3904346	0.1235625	0.3733794	0.2565298	0.4723896	0.2274538	0.02179142	0.1783837	0.2337783	0.1307843	0.05939474	0.06655294	0.0920424	0.05697527	0.6252783	0.7504603	0.02367566	0.4033834	0.3963577	0.3337472	0.271511	0.1831633	0.5633725	0.8463289	0.669449	0.4062165	0.03868396	0.21537
MDS2	0.03736981	0.04705529	0.3901823	0.1361519	0.467808	0.02073997	0.08386589	0.1904778	0.225188	0.2092565	0.05797905	0.07342612	0.194147	0.0445321	0.05236601	0.122359	0.04234072	0.1992114	0.05130464	0.05966734	0.09875338	0.1494889	0.1261583	0.07300024	0.187085	0.2239314	0.06423446	0.1038297	0.0682992	0.1241186	0.2670638	0.1212851	0.05559637	0.3132535	0.01662064	0.1136902	0.3497989	0.01611537	0.2529984	0.1517567	0.1667543	0.1232067	0.1636349	0.1474892	4.536572	0.07511132	0.09803192	0.1777349	0.2827216
DCDC2	15.17288	3.866803	6.427717	0.535981	10.74017	6.717996	1.731925	27.56599	4.315686	4.746044	4.797615	1.336729	10.16134	1.121704	4.467861	3.539071	16.76326	7.00366	11.03949	0.9401367	3.358959	3.893608	4.175709	2.580374	1.721871	3.109215	14.05179	5.376928	7.219838	13.43473	0.1197064	7.048183	0.5032161	2.372726	1.948956	4.101986	8.694912	1.409507	13.14773	5.448078	5.884326	2.385884	7.146023	5.925117	1.991333	5.265265	1.73295	8.712498	4.666774
C2orf15	2.942592	0.08007025	0.7048002	0.8845919	0.4468049	0.3917364	0.8205706	0.9812025	0.5134674	0.5341128	1.250494	0.8765259	1.270068	0.5683256	0.3513365	0.4372382	0.8336964	0.5447928	0.7922568	0.6168018	0.2520612	0.57234	0.3477712	0.3726561	0.5602921	0.1934543	1.029127	1.537105	0.5346089	0.6141125	1.809503	0.7584507	1.116326	0.6822895	1.264206	0.2946509	2.100294	3.307122	1.02721	0.6300869	1.036313	0.8910169	0.2506	1.475708	4.300878	0.5598121	0.4311478	0.7460123	0.4409945
IRF4	0.159468	0.2563388	0.4114868	0.7956442	0.2630643	0.06778997	0.08883557	1.267189	0.269882	0.5750403	0.2526778	0.262562	0.511844	0.3436741	0.7335503	0.7075836	0.3646556	1.049052	0.7872234	0.1625222	0.07770676	0.7283971	0.176397	0.2533348	0.3714295	1.34188	0.7447105	2.111661	0.3086781	9.545844	0.09258196	1.325098	0.004486923	0.246492	0.1297779	0.5971073	0.4416078	0.03511609	0.7436067	1.039819	0.9452751	0.2125409	0.4457095	0.680266	0.9022378	0.4991961	1.440538	1.362695	2.566928
ZDHHC11B	1.457452	0.01041244	3.955033	0.9257458	1.853288	0.8628001	4.364206	0.2107456	0.1660994	0.06173932	0.7216684	0.5824213	2.288073	0.4040184	0.6323521	0.3082468	0.6611975	1.527116	0.07946918	0.2739674	0.4079086	1.400346	0.6197449	3.528657	0.5795771	0.1600903	0.1486989	0.5743884	0.1880768	2.201432	3.889601	0.4405918	2.774879	0.1109073	0.6031643	0.4915386	8.175322	0.1355089	1.012915	0.7790763	0.1764761	0.231738	0.4810663	0.1762374	0.09560544	2.16734	0.0867704	0.2621957	0.2745729
ACBD7	0.02671767	1.480263	0.1394811	0.1946845	0.1186797	0.08896868	0.09993366	0.07428149	0.1073326	0.04986955	0.2383508	0.04845807	0.04112771	0.04775756	0.08557543	0.087481	0.1037885	0.07121342	0.02751031	0.04265936	0.05883671	0.1068776	0.08117757	0.1159817	0.01783428	0.09852338	0.09184927	0.09544292	0.01085128	0.09556505	0.08679007	0.1228436	0.0264992	0.05972311	0.1663617	0.2125869	0.04763617	0.1036956	0.06730495	0.07233264	0.08293669	0.1614929	0.1838435	0.2741646	0.7722468	0.09666196	0.7979277	0.08471478	0.1347552
AL139099.2	0.4491367	0.2513527	0.4008107	0.3966955	0.08060854	0.1107856	0.4106501	0.1387452	0.04009583	0.07451828	0.1935647	0.1810229	0.2304587	0.178406	0.0799202	0.2513841	0.2261691	0.1900208	0.0685128	0.1195207	0.1318764	0.4658014	0.1684733	0.08665365	0.5329824	0.09201248	0.1055747	0.4753898	0	0.4079984	0.1945309	0.1889597	0.2969761	0.2788816	0.08878155	0.04671485	0.4448814	0	0.09428567	0.5944624	0.07745584	0	0.1873028	0.03939176	0.5769705	0.200609	0.1611236	0.4219543	0.4614496
KLRC4-KLRK1	0.0231615	0.09073393	0.01240163	0.1943431	0.180825	0	0.05197938	0.1430988	0.08064025	0.06340666	0.1497289	0.04667579	0.1069606	0.05520125	0.07418518	0.04666899	0.08997402	0.09995155	0.005299698	0.02465421	0.02040217	0.1853039	0.02606396	0.08713841	0.061842	0.149467	0.07758232	0.26354	0.0501704	0.2919306	0.05015876	0.1503429	0.01020983	0.1121767	0.01373511	0.02168131	0.04129571	0	0.2090751	0.1421314	0.07189767	0.05090832	0.07727203	0.03656504	0	0.1489708	0.2243423	0.1468782	0.1687386
ADCY8	1.797715	0.01127243	0.04853299	0.8717408	0.01084517	1.061997	0.015068	0.03111158	0.01618362	1.147952	0.04687637	2.981462	0	0.01600197	1.790301	1.763792	0.002173504	0	15.25775	3.076727	0.01182854	0.0492403	0.06346646	0.01457311	0.06274458	0.09594088	1.839437	2.744929	4.61396	0.3465095	0.0305345	0.05629348	0	1.249451	0	0.5405161	0.04189841	0.01447706	0.4418715	0.0363544	0.2214463	0.00368938	4.657788	0.227892	3.842501	1.746265	1.108276	2.795934	0
PECAM1	44.20127	11.52681	39.43244	7.725831	38.26891	12.39022	43.43807	93.35907	176.5581	98.82109	23.82904	83.45985	117.976	20.48458	81.83206	141.0738	107.4523	115.4809	76.10929	20.98552	74.2267	135.8674	84.20734	146.9215	111.9417	62.72824	110.5979	55.67348	114.8151	84.83218	25.35886	149.9427	13.64804	36.44505	36.58562	79.00597	53.68478	16.98595	106.7774	97.93083	163.4432	103.7857	99.47662	78.80133	47.20338	133.5111	42.7559	94.56236	53.29078
GATA3-AS1	0	5.318842	0.07985438	0	0.1313985	0.1003275	0.02028464	0	0.02178649	0.006748381	0.007011694	0.005464483	0	0.01077098	0.01447516	0.004553072	0.005851969	0	0.01240905	0.007215867	0.0318473	0.01205229	0	0.01569472	0.01206673	0.03333063	0	0	0.00734201	0	0.02348898	0.004889201	0	0.06061329	0.2653221	0.194603	0.008057699	0	0.02276938	0	0	0	0	0.1284236	0	0.02906747	0.03647842	0	0.03039193
STX1B	1.900134	0.6523179	0.977784	1.225614	0.5977075	0.06161015	2.087172	0.3223534	0.3300121	0.118798	0.9415377	1.024603	0.7148639	0.6173395	0.3911183	0.5666555	0.7043528	1.524531	0.1905069	0.5110643	0.5638968	0.6907779	0.5221737	0.8224406	2.41568	0.3479562	0.1056821	1.054559	0.3366464	0.8206084	1.269343	0.5444371	0.0220206	0.6162314	0.0460817	0.7343422	1.985859	0.006382972	0.74107	1.506702	0.1435826	0.3537977	0.5231293	0.2716415	4.534894	0.7883772	0.9736986	1.603492	2.056084
PTH1R	21.73116	0.1157274	4.959284	2.960785	14.65012	9.116956	25.00619	3.059555	3.841799	1.982732	0.38275	6.474687	1.636288	65.81687	19.1033	1.392557	6.280826	2.641248	3.217543	0.7240722	1.035407	7.672308	8.563524	8.913811	1.201143	2.100373	4.873642	0.6278346	6.159063	1.890858	1.216206	3.139867	0.2878594	4.78467	0.9164973	21.23894	4.456702	1.120182	3.253528	9.923964	1.751196	5.526007	6.790076	22.30812	7.214432	10.98452	1.493446	6.687164	2.201856
MYH15	0.1547552	0.257636	0.3384126	0.08614662	0.3066875	0.2453943	0.686825	0.08195357	0.1212047	0.05048919	0.03026493	0.4135521	0.03202979	0.06198841	0.154117	0.1794943	0.1566067	0.2238215	0.03392247	0.1723424	0.02061961	0.3260039	0.4320045	0.5803396	0.1215299	0.08871778	0.1581939	0.0784593	0.04014154	0.2445392	0.04731378	0.2588697	0.03267569	0.2383724	0.002313582	0.05843302	0.236503	0.02691899	0.2031133	0.2281439	0.02623975	0.05716764	0.188731	0.03695474	1.172763	0.4830418	0.02519258	0.3353725	0.08526846
FTCD	8.981317	0.5276559	1.014544	1.833693	7.888194	3.233594	60.28717	1.910013	0.2865077	8.307528	0.2438062	4.362865	1.2467	0.3313076	5.468777	9.191494	4.198751	0.4832877	15.749	1.457182	9.38606	9.324408	9.524606	2.91754	0.08875663	0.568332	11.50767	0.81085	11.50777	2.118594	0.1177996	13.12629	0.111898	15.69897	0.1182771	4.543135	8.922567	0.1042559	36.7009	20.89199	0.1125695	0.09963331	0.5973588	0.2814768	6.848017	6.15662	0.5659036	8.725921	0.1270155
COL4A1	51.02966	59.42749	79.49297	86.70955	118.0687	42.44467	81.09576	219.895	267.3461	331.5157	64.57733	62.66533	143.4572	26.65161	179.9549	273.3247	81.21555	109.248	288.6661	85.98476	420.6225	173.8681	141.7806	215.44	137.866	375.9344	249.2688	160.2117	199.2911	119.3362	165.1851	225.5576	28.52752	51.68725	73.89639	139.4128	234.6467	12.58211	185.8259	156.7167	408.8736	248.0617	324.1642	194.407	53.32023	142.8543	177.539	95.7815	124.0258
EDN3	0.003740474	0	0.006008415	0.07928967	0.01812562	0	0	0.03466469	0.06611689	0.06702467	0	0	0	0.06240321	0.01797084	0.007536824	0.01453038	0.005697073	0	0.00597231	0.1647428	0	0.01515315	0	0.009987194	0.9172526	0	0	0	0	0.03888195	0.01213984	0	0.008361235	0.03992681	0.01400572	0.02667626	0.01290434	0.009422692	0	0.005805569	0.01644291	0.03743721	0.01771525	0.08649165	0	0.03623023	0.07906713	0
NMI	5.431292	7.419443	4.152065	7.062377	7.393656	2.221251	5.717015	9.736446	7.554088	8.857215	6.758245	6.608906	8.103925	3.296086	7.077267	6.080165	7.282311	7.70742	5.242095	4.962638	6.235467	9.063279	6.258801	7.45387	5.811442	10.67681	11.72132	7.11672	6.88978	8.668135	7.210409	10.83713	1.231939	8.027446	1.263441	5.463691	4.459936	2.212001	6.873624	8.593616	6.006678	8.133393	5.992845	5.09288	2.991791	6.920977	10.52243	8.557426	13.73308
RAC2	4.643277	14.44347	7.566521	10.03118	16.83862	3.859994	3.600619	31.81026	24.6574	32.17726	10.03044	14.0622	11.77682	7.478069	10.19536	12.30602	9.09292	14.12017	19.25975	11.47087	9.976373	20.84537	9.290529	16.25559	11.99676	58.89386	16.9835	21.244	14.17516	35.79719	4.85746	19.4092	0.2560683	6.88126	2.312966	8.478523	9.82877	0.9611364	18.38165	15.54276	19.97665	14.87874	11.33152	19.79503	7.949751	13.13414	24.32466	24.87601	42.65942
CACNG8	0.01487081	1.939719	0.1047368	0.09093112	0.08499514	0.01269722	0.1095329	0.04452473	0.05514494	0.1332333	0.1082608	0.03181232	0.1672826	0.02998929	0.1245721	0.1751728	0.02518079	0.1690006	0.02983875	0.08766944	0.193465	0.1830371	0.1297554	0.1211635	0.0855197	0.2509857	0.06896995	0.04903629	0.03530913	0.04442295	0.112963	0.03465089	0.01361466	0.03579836	0.05087659	0.08780597	0.2569804	0.007892789	0.1455228	0.07432557	0.3000517	0.02765706	0.2375671	0.08126493	2.142515	0.1305943	0.04062629	0.05319653	0.05192549
SRL	0.233386	0.03535336	0.1719437	0.09299363	0.2664379	0.4129299	0.4253157	0.4293267	0.4427066	0.3878035	0.1034563	0.3522148	0.251213	0.3094833	0.5817201	0.3129163	0.3385624	0.3421042	0.5300069	0.1092706	0.2349506	0.435214	0.395726	0.6703424	0.3232877	0.2685419	0.5475692	0.6073545	0.5245455	0.1075987	0.1185654	0.4897878	0.1253112	0.211817	0.1373607	0.4205155	0.3472837	0.03935009	0.563614	0.5092766	0.6591082	0.9449555	0.4434672	0.3185814	2.556297	0.4458151	0.2351227	0.4154422	0.1327582
LIPA	74.47878	12.35785	8.235934	9.687046	17.08697	23.55612	15.37861	88.85274	27.20561	67.58102	37.02969	37.59364	60.32003	21.16598	34.3129	48.16058	43.95892	45.78109	42.07215	10.08989	27.53261	40.45498	40.29526	30.18698	19.06557	35.40534	40.19928	66.52684	53.83421	20.20934	14.33039	139.8017	9.445607	27.14021	20.54513	29.63269	12.18989	22.4093	57.98595	77.93123	43.67032	21.60271	41.12351	47.34647	13.38242	38.20691	52.73789	66.37194	37.61467
LGALS17A	0.05450613	0.006536474	0.1876168	0.2682197	0.05030976	0	0.163098	0.5339981	0.04379338	0.267425	0.01208085	0.536659	0.08390372	0.009278966	0.5112716	0.05099087	0.01008269	0.3320706	0.0748309	0.05594683	0	0.6748812	0.01051483	0.1352067	0.06237139	1.134188	0.2141482	0.3646968	0.4870238	0.2864721	6.1414	1.074045	0	0.06962273	0.006926343	0.02186691	0.03470768	0.02014734	0.3677875	2.546537	0.1208552	0.05134411	0.2045754	0.1598049	0.4501268	0.05634226	1.131314	0.559623	1.957105
FER1L6	0.02642659	0.2440226	0.04510278	0.03063509	0.0506897	0.05866626	0.01482674	0.04285879	0.01592449	0.01726418	0.06406359	0.02196798	0.007627431	0.01968219	0.02645097	0.03827196	0.02352573	0.01257814	0.0317457	0.01582297	0.01163914	0.04845187	0.008921463	0.002867953	0.03086996	0.01522656	0.03843595	0.01573385	0.01341632	0.02025512	0.03004558	0.01072105	9.704438	0.05168839	3.602453	0.09276652	0.008834473	0.3504334	0.02288401	0.02146338	0.03588949	0.007260612	0.008265479	0.04954207	1.069367	0.03983702	0.03466233	0	0.02221451
CHRNA6	0.4201189	0.1100071	0.02476504	0.01021282	0.09961178	0.7957487	0.01153318	0.1928858	0.06812892	0.1553947	0.02989963	0.06058503	0.4924473	0.0551162	0.04320801	0.5397496	0.2146068	0.5283399	0.1111222	0.03077028	0.04753172	0.2364124	0.07286663	0.0267705	0.4219359	0.1350237	0.3261591	0.4161187	0.1001862	0.11029	0.0100163	0.137602	0	0.05169408	0.02742789	0.02886387	0.06184812	0	1.252518	0.1502602	0.1375915	0.07624481	0	0.2007978	2.762835	0.539187	0.4542154	0.1629465	1.283029
LHFPL2	10.2328	15.27407	1.652182	6.361401	3.452434	3.244024	1.294891	12.18705	5.12365	11.55641	7.37954	6.809785	13.26682	2.588874	2.563197	10.04512	3.555378	6.581505	9.486789	6.430827	7.035965	4.954075	5.094993	3.637292	7.277587	11.93128	6.941804	30.96932	8.735877	10.09086	3.983304	15.44659	0.4959695	2.329999	4.641527	3.996863	4.788128	1.231125	8.558311	4.314068	9.175429	3.209119	3.863543	6.015864	4.379609	6.036595	20.42316	4.915751	24.86914
FGG	0.0694845	0.009332633	1.232226	32.58826	0.03591558	0.02468057	0.0166334	0.06697026	0.09825705	0.8300509	1525.882	0.05040985	0.07701163	2.523801	0.06676667	1.730486	0.02159377	0.03809918	414.3405	51.02534	530.5773	1.363837	0.06755778	1.887016	2.255996	1.972965	44.22584	189.1222	5.409373	5.084326	0.01444572	14.26454	0.01837769	0.01242572	0.02966784	2.424838	0.00991097	0.3979287	0.6266418	0.4695353	50.0494	16.43931	0.006954483	0.0965317	4.434499	0.008938247	45.58635	0.6227635	1.285009
SLC16A3	30.0796	11.88705	11.35707	58.47778	25.65618	0.869239	26.25544	30.71005	17.2385	27.37202	44.0623	40.29784	24.5718	1.842537	49.38492	29.82125	21.17509	20.36305	58.45363	61.3941	29.45425	26.0875	43.33762	39.09404	20.67166	42.4818	28.03576	23.43773	28.80579	38.23492	27.09501	28.90475	7.384582	17.34601	3.071338	41.97406	26.02084	2.632586	26.63202	38.44138	20.36238	20.15867	65.00211	34.46517	13.76102	28.90269	37.68352	33.59149	16.01029
LINC01237	0.1562425	0.1049265	0.1405466	0.06623981	0.2119939	0.04162245	0.2244107	0.1274214	0.2008548	0.06532568	0.3587657	0.4760756	0.2982337	0.1936354	0.1601399	0.2203733	0.347982	0.8947714	0.05148088	0.01995744	0.2422264	0.2000032	0.05907613	0.2713001	0.183556	0.06913867	0.03305391	0.4266681	0.03045948	0.5365014	0.1461716	0.2095974	0.01652959	0.2794042	0.06671094	0.1404071	0.2897148	0.08624388	0.511671	0.4196106	0.07760098	0.01373666	0.1720159	0.1282631	0.2890258	0.3215759	0.2017819	0.4227449	0.2836929
ACKR3	8.468123	4.002534	25.29748	20.23074	29.80452	1.39689	18.696	48.14631	69.75388	50.31476	21.82145	36.37546	54.67212	5.174934	14.51953	42.64794	9.261028	44.26119	29.45689	14.73776	66.1694	104.7379	19.28598	66.34151	93.25664	71.96387	38.04659	16.44174	74.93378	64.82163	70.57933	15.29263	1.189585	19.9494	5.447425	42.64209	43.17724	11.70256	47.61511	14.00256	74.51324	32.30681	70.07457	16.71952	70.39321	48.27366	43.12856	13.6382	21.84319
KRTDAP	0	0.1524848	0.1458927	0.1604386	0.1467051	0.03360441	0.09059039	0	0.07297319	0.04520701	0.09394184	0.09151562	0.04660311	0.03607707	0.07272617	0	0.07840399	0.1152774	0	0.02416933	0.08000368	0.2825815	0.02044108	0.07885351	0.485006	0.6419297	0.09607137	0	0	0.03093937	0.5507296	0	0.08007222	0.981275	0.05385991	0.05667974	0.1079561	0.05222256	0.0953317	0.1967098	0.02349455	0.2328998	0.07575231	0	5.600367	0.1217008	0.07331004	0.383972	0
MMP17	0.03749351	0.6630529	0.5099197	1.099443	1.191055	1.975432	0.07853392	0.2038488	0.3735433	1.048813	0.06980515	0.03626789	0.03462926	1.185496	0.09607195	0.2392325	0.5664115	0.06472006	9.756125	0.02793692	0.1937569	0.07332536	0.07088251	0.1605896	0.286979	0.7189524	0.07138753	0.1825514	0.2720707	0.4649098	10.64646	0.05949118	0.003305505	0.2849567	0.06225576	0.5194415	0.4367462	0.008623311	0.1889011	0.07037751	0.2521717	0.1703133	0.4753301	0.2130875	2.311918	0.2130174	0.5124621	0.9933265	0.8110501
AGER	2.456881	2.062435	13.37183	1.940249	7.267847	0.4384752	6.68139	0.9286199	2.755859	0.7984794	4.873171	1.368857	3.262891	2.835915	1.859309	0.9609723	3.568118	3.852107	0.7473569	1.522982	2.656428	3.622928	3.590938	5.730009	7.961986	2.744626	0.6471596	3.862495	0.5008827	7.827868	5.132857	1.365464	0.7644835	5.039687	0.8827502	1.48815	8.331514	0.4653516	4.77537	7.178407	1.816931	1.641223	4.459976	2.471705	6.126665	5.391351	2.721919	6.904194	4.430235
AC130469.1	0.1805164	0.1731829	1.781232	3.211564	2.041079	0.05724874	0.73307	0.2867878	0.3729532	0.03850752	1.120281	0.2806322	0.277877	0.307306	0.1238969	0.1039227	0.3005318	0.1963875	0	1.194077	0.3180215	0.1375452	0.4178832	0.268671	1.170535	0.3803815	0.05455599	1.064522	0.08378974	0.8960455	0.2010487	0.1394934	0	2.305804	0.1376343	0.04828003	1.057511	0.08896679	1.818968	0.3909691	0.1200765	0	0.516209	0.1628464	48.30046	0.6219914	0.9158716	3.270689	1.864287
ENPP6	0.09148373	0.02143152	0.06493253	0.005637356	0.08591331	0.08973799	0.07321102	0.09069723	0.1128191	0.08577604	0.1221314	0.07717434	0.15065	0.08112929	0.1805809	0.5315681	0.09091145	0.04860622	0.1080719	0.1222908	0.00749627	0.07375908	0.09480785	0.1145217	0.03976403	0.121604	0.2610521	0.1587581	0.05875794	0.0826212	0.01658663	0.1104795	0.008440528	0.06658053	0.0227098	0.5297561	0.06069231	0.01100971	0.1259481	0.1566679	2.631794	0.1730212	0.0798516	1.793561	0.3443666	0.6465643	0.8105516	0.1079334	0.08942131
DLG2	0.02425414	0.0469851	0.1228739	0.04284446	0.1727805	0.04694048	0.1414289	0.2224689	0.1768837	0.08450639	0.1900806	0.1022672	0.2029519	0.1363614	0.2031758	0.1265623	0.3559368	0.2690078	0.02390645	0.04766266	0.08326735	0.3582381	0.1788776	0.1501022	0.1992597	0.2201574	0.1552484	0.2093244	0.2202521	0.04957337	0.1082823	0.1271593	9.049923	0.1932324	0.8729414	0.1606754	0.1064464	3.978849	0.2185466	0.3003668	0.3465245	0.1804336	0.08558565	0.2837387	4.601706	0.2309978	0.07328877	0.1367175	0.07841663
ENHO	0.2219394	0.09315382	0.07427223	0.5390708	0.3584919	0.4105825	0.304382	0.3770827	0.07429957	0.1933205	0.3443377	0.2124482	0.09964536	0.4187541	0.4294787	0.2142805	0.1676411	0.154932	0.215828	0.1181215	0.7657038	0.07398456	0.174826	0.1284588	0.1481465	0.2898563	0.3717068	0.04404605	0.0450699	0.1890104	0.5527292	0.05002168	0.01222915	0.3100689	0.2138716	0.3289468	0.4286815	2.456536	0.06988642	0.3805419	0.1722354	0.2032569	0.1156938	0.2919796	0	0.1040868	0.04478552	0.2345707	0.01554708
DEPDC1	0.2592958	8.319701	0.4600701	0.7544203	0.5721308	0.1053439	0.1572059	1.479502	0.4929192	0.531435	0.3286731	0.2684427	0.1669629	0.04846939	0.2334119	0.3209916	0.5091213	0.1703622	0.6305347	0.2218879	0.4896522	0.4248431	0.2792022	0.1383097	0.07692542	0.7155669	0.3621172	0.6081001	0.2780786	0.5334421	0.6033732	0.6417076	0.08292371	0.4318697	0.0753756	0.6726495	0.2115146	0.1140113	0.2412131	0.2679493	0.4497988	0.5289498	0.2586728	0.5324227	0.4702544	0.1607795	2.946544	0.236438	0.6353814
S100A14	2.350611	0.7366714	1.585855	12.35311	0.9112489	0.6957717	1.910822	1.307052	0.7806284	1.825202	0.59567	1.676907	0.9649069	3.56677	2.070446	1.018312	0.5275845	2.160047	1.301609	0.9257782	0.6211719	1.044783	1.777558	4.693853	3.640203	1.19908	1.060873	0.5971224	3.767848	5.316919	5.518108	2.466707	0.6942362	2.644723	2.174557	3.652647	2.360937	0.2432827	2.812696	2.155207	0.08512864	0.6372111	2.725155	8.126888	93.12583	1.209498	1.555815	2.020639	0.4610554
ENAM	0.7302584	0.01287852	0.083788	0.04065085	0.2725884	1.634776	0.2570756	0.2417015	0.1922903	0.7628527	0.01666164	1.0184	0.2054588	2.544844	2.923729	0.6553408	1.559439	0.9720489	0.5328756	0.4090739	0.1108136	2.115226	0.7603099	1.060238	0.5038388	0.1103176	1.441041	1.269024	0.8000495	0.1222916	0.08771093	1.249769	14.4472	0.2263379	24.68135	0.6089118	0.2078842	0.6642362	0.9371945	1.146343	0.6691047	0.4316201	0.8713896	0.8137824	0.7804406	2.567999	0.05200944	0.6031869	0.2089201
MFSD3	8.386622	6.726867	5.677837	9.016862	5.984288	8.577953	6.80756	3.896308	3.968893	3.663516	4.274818	5.017204	2.171365	16.5215	3.296215	2.184201	3.084485	2.181873	5.229485	5.170487	3.664736	2.444426	4.728674	6.547437	4.645579	5.312926	4.145298	3.555384	2.024099	5.979342	13.60735	2.873917	11.85285	4.981195	11.31707	5.127589	5.822627	15.24294	4.106469	3.85154	3.058274	3.993133	4.229912	10.38054	11.42231	3.98029	2.897375	3.109338	8.166436
REEP4	5.572497	11.0756	7.532659	4.235445	8.751451	6.508874	4.25451	9.96847	7.01746	9.039716	3.829592	4.057704	4.893943	7.387711	4.341896	4.706607	4.945792	4.929691	9.444819	4.455776	6.448888	4.168602	4.34087	8.648692	7.639807	10.99094	6.034576	9.969025	5.028642	11.3175	8.38821	5.584318	7.877264	3.8001	4.12417	5.761986	9.596933	2.597312	7.958817	6.053686	7.127578	5.949398	8.816786	7.661037	7.453511	5.076577	14.43473	5.768306	13.81537
MARCO	21.8452	4.00778	0.2551192	0.1147727	0.3265053	0.5662642	0.3384285	1.177499	0.1392072	0.5461807	3.733499	0.2327728	1.800272	2.466134	1.980841	0.567301	0.3240623	1.00425	2.008654	0.3150616	0.4578566	0.3722122	0.2274673	0.3092064	0.2955566	4.924925	2.540331	3.117588	2.885124	42.31836	0.2626495	4.743287	0.05091654	0.1183402	0.1369943	2.567968	1.922128	0.04150928	0.6122597	0.2397449	3.817112	0.602966	0.8670524	0.113969	2.225735	0.6113606	16.86743	1.44462	1.626363
HEPACAM2	0	0.006765501	0.0323651	0.0106776	0.4426165	0.5099127	0.04823218	0.007469034	0.006475403	0.01203457	0	0.01948991	0.01860934	0.009604085	0.03226742	0.004059808	0.02087194	0	0.02766173	0.006434124	0.04969486	0.02149317	0.01088325	0	0.01075946	0	0.00852506	0.01279577	0.0261864	0.008236376	0.06283279	0.004359521	246.163	0.2432099	27.09176	0.520561	0.02155426	43.61809	0.02030262	0.02618307	0.01250898	0	0	0.1844893	0.6522578	0.0194388	0.08456882	0.03407242	0.01354969
GGH	6.476577	24.35549	2.870458	4.311455	3.480254	1.752872	23.02902	4.526788	4.386893	3.976288	3.0651	6.482095	1.220376	1.516147	7.121209	2.360706	6.329112	2.580519	4.70475	1.7303	5.490988	20.36662	7.791808	4.168664	1.092529	4.137651	2.052525	4.105983	3.656124	3.515206	3.148522	4.776006	0.2536473	9.761141	1.563959	2.729102	2.097453	11.29315	1.417317	7.034374	3.820454	2.986187	6.622978	6.626286	7.465777	5.140206	12.51959	6.122145	4.842353
KCNJ2	1.756437	0.7530365	2.933802	0.3565423	1.927154	0.5416715	0.6737467	1.15723	10.80544	6.858301	1.015998	6.215136	7.766065	0.4318704	1.982528	3.240872	1.247537	11.21183	2.41632	1.83908	6.492172	20.61688	2.367006	2.529628	6.993901	3.714841	4.46735	3.910956	1.906205	2.493568	7.375945	3.705278	0.2301412	0.4732336	0.5457988	4.725989	2.056833	0.7427458	5.016735	2.304253	10.37833	2.034799	1.328796	2.016644	5.766498	2.856008	1.691437	1.494223	3.661795
SMPDL3A	73.94215	3.539964	107.8959	25.68855	31.26444	15.26224	121.6341	37.88073	51.98623	25.83653	42.19009	31.82967	76.48707	9.136759	47.41712	24.07047	57.5227	44.17493	20.97072	16.66285	20.11889	59.93339	94.26453	41.47881	33.13025	15.58973	49.1886	28.15376	75.89917	28.1124	24.74038	92.3071	23.6868	33.82082	27.6824	62.12319	28.95826	36.42215	36.75697	80.54843	30.79534	41.1386	47.98327	51.55755	2.462379	55.04728	17.31475	37.45675	31.57425
LIPI	0.05163527	0.04816152	0.009215889	0	0.02780163	0	0.05150251	0.0425358	0.04609641	0.01713408	0.04450656	0.01387427	0.008831609	0	0	0.01734031	0.05943238	0.01747669	0.1496557	0.00916051	0.04043	0.03060065	0.0154949	0.03984876	0.03063732	0.03173481	0.03641237	0.04554456	0	0.03517934	0.02981916	0.01862045	0.007587119	0.06412358	0	0	0.04091685	0.0296896	0.08671687	0.01242595	0.03561903	0	0	0.009057395	0.6633175	0.04612628	0.0740947	0.02425511	0.01929121
COL15A1	5.448804	6.112994	6.148285	6.985778	5.424586	3.388802	15.66535	32.91546	38.53941	54.4974	5.159074	3.924285	12.28389	4.075451	28.70736	27.87328	11.53074	14.16078	27.52732	6.291438	32.82267	41.59587	18.23745	35.0406	9.46877	33.47795	34.88236	8.108923	49.63789	12.94743	6.09313	22.66954	4.520696	3.452607	9.375268	20.46147	18.8158	1.914558	24.48965	9.553679	48.87494	31.35726	39.38497	25.47367	20.27445	16.59427	34.58992	12.18226	7.845854
CLDN4	27.93826	0.3465499	6.292958	18.64106	9.339044	9.528422	14.7281	11.53677	7.033884	20.10446	20.4399	12.71332	16.4571	0.9179703	26.95658	6.176505	12.33352	13.40845	30.08252	17.74952	6.45941	17.44489	17.83629	20.06035	10.11926	12.30816	14.08856	20.49429	43.36221	15.64482	31.36645	14.22266	14.83598	16.19202	10.22159	28.35395	10.69929	9.973249	21.83922	21.44042	2.434184	10.67814	24.73796	26.23388	49.2549	13.77577	11.48068	16.8322	3.455974
LAMA2	0.2706137	5.227347	1.022246	1.142553	0.4114956	1.888086	0.5754294	2.790844	2.507177	1.420971	0.181476	0.2073526	0.2166763	0.9355448	4.516374	0.3585199	0.6597501	0.9149238	0.8315033	0.09812835	0.3841931	0.2987186	0.4725163	0.9260197	0.3070167	1.679629	0.7130004	0.1699705	2.243264	0.214761	0.3116979	1.32011	8.668792	0.4077075	1.562455	0.4324062	1.56058	1.125103	0.8402733	0.2919791	1.261592	4.124391	0.622555	2.4209	3.231869	0.5913376	4.285395	0.515456	1.374886
CTSW	0.3667035	8.316304	5.179855	9.238498	19.15184	0.8916017	2.595159	7.530446	11.45787	16.65317	7.992229	3.814609	9.219892	3.828828	5.98453	2.785479	2.833946	3.750076	10.61227	9.340203	3.35322	20.02447	3.497756	15.75693	9.278243	23.58918	13.19442	8.880972	3.706831	12.2539	2.874018	12.3234	0.1154619	3.330875	0.6730923	5.862808	3.248307	0.3212948	10.68933	8.206939	7.39906	9.902334	4.427566	5.090772	10.63284	7.066363	10.55231	7.997555	37.48972
BTN3A1	12.58342	2.82856	15.83491	8.52682	15.51809	6.122757	10.00973	16.55966	12.20013	9.225282	23.24805	14.6284	23.03268	5.446922	11.94506	17.86759	14.12879	32.06458	6.017751	4.294233	6.791044	30.18099	12.14505	19.85159	16.68831	16.65919	10.32437	32.97185	9.529826	22.57086	7.701782	40.72675	13.07211	18.53577	9.193981	9.516607	9.410329	5.662952	24.38323	29.20702	8.446673	11.66822	8.936642	16.41974	4.754936	22.06669	14.62678	29.21486	52.57954
PPP1R1A	7.638758	0.004218669	2.171524	38.61688	6.510263	10.31415	0.139099	15.42518	1.873528	1.523358	30.2135	0.1488749	0.02707591	20.02616	0.0482893	16.64473	0.04555189	0.7348109	5.184941	34.11033	5.183771	0.04690767	0.05768369	0.1003524	2.294522	14.83478	7.168427	19.80357	0.5510933	17.08181	0.4505673	0.2935878	0.01661468	0.1011033	0.1564602	2.770852	20.19628	0.7975285	0.2658562	0.04353764	9.438058	0.1988263	0.1949071	3.637625	0.8134385	0.05252511	12.50187	0.07436123	0.5365108
CHN2	1.200504	0.8021161	0.2472694	0.4352425	0.2365172	2.183744	1.605139	0.6767582	0.6349923	0.7078014	0.2009659	0.8216901	0.336655	0.959694	0.6674161	0.4160808	0.3451761	0.4446095	0.3517965	0.2038205	0.2563095	0.8811149	0.2142076	0.4416857	0.3859498	0.5676462	0.4884859	0.5767223	0.8295342	0.4086347	0.2048962	0.5087402	0.03723809	0.3818637	0.3823978	0.2829228	0.8367611	0.07933567	1.244916	0.4208131	0.5579691	0.3631014	0.3076674	0.8520409	3.971841	0.4739116	0.9546122	0.5039602	1.151971
LRRC37A5P	0.2511355	0.4068387	0.07785011	0.1167437	0.3344846	0.4107994	0.3032245	0.1224941	0.4177134	0.1184221	0.3076068	0.4794596	0.3187624	0.2100127	0.3245724	0.2752053	0.4792275	0.12079	0.06048796	0.02110427	0.4269094	0.04699915	0.4164724	0.2371624	0.09411095	0.07311163	0.1211715	0.09793184	0.1646278	0.09905774	0.2060949	0.2812227	0.145662	1.959883	0.06270613	0.3381941	0.5341712	0.4635988	0.1165389	0.3435275	0.09573692	0.3002044	0.2645827	0.1112891	0.5093905	0.1275206	0.2347148	0.5215436	0.3407349
SNORA5A	1.045379	1.253637	0.8396087	0.3957087	1.085508	0.4972951	1.340603	0.2768002	0.1199883	0.3344981	0.6950995	0.1805726	1.494256	0.711849	0.5979104	0.6770487	0.4834425	0.4549155	0	0.2384467	0	0	1.109158	1.296571	0.7974849	0.688377	0.4739043	0.7113109	0.3639226	1.068332	0.3880941	0.6462502	2.56739	0.8345636	0.5313642	0.2795918	0.6656622	1.159224	0.752409	2.102397	0.2317895	0.6564893	0.5605105	0	0	1.080594	1.928674	0.9470354	0.8787578
SPINK13	0.1875016	0	1.656536	14.18215	0.9636634	0.1513629	0.3442859	0.3949236	3.588201	3.525242	30.5453	0.6698413	0.3411077	0.04062511	0.08189438	12.66503	0.7614837	17.49836	0.8190606	2.898529	2.207189	0.5227654	0.7941204	0.9323387	2.412154	12.88567	5.841859	3.545245	0.4292262	1.724567	17.85167	2.129901	0.6424364	2.914859	0.2729239	0.07978132	0.7445891	0.2205224	1.610245	0.4060979	8.413129	1.198904	4.094496	0.9822105	22.86061	0.7674407	2.435279	0.324283	5.817467
SPTBN2	3.691523	1.066353	0.550585	2.573774	3.907397	2.462655	0.2326528	2.466118	0.09854349	0.4366011	0.125727	0.04634374	0.07754263	0.9735044	0.08944117	0.3982775	0.08366196	0.07672375	1.01331	0.1276396	0.4012822	0.06132856	0.05027831	0.1045828	0.2514561	0.1272032	0.3312887	0.09910241	0.09784793	2.392693	5.219243	0.02843303	16.90015	0.271715	30.0841	2.831323	2.089146	5.566807	0.7503503	0.06640955	0.3841257	0.3225326	0.1397442	5.018723	3.038614	0.07043382	1.419566	0.07870368	0.3185066
STAT4	0.6803922	0.5691808	1.512707	1.104167	2.433809	0.4128914	0.623459	1.54474	2.137485	1.170665	1.285743	1.525817	1.8664	0.6789365	0.9237365	0.9677282	1.362694	1.864619	0.9631932	0.9472786	2.011606	1.707761	1.211271	1.250932	1.860673	3.168802	1.55147	2.422139	1.158901	3.103728	0.874901	1.917881	0.1151957	1.74194	0.3518256	0.4055068	1.574095	0.06903823	2.043145	1.641886	0.9866052	1.024587	1.148717	1.869515	2.340871	1.790594	1.847102	1.86124	2.798379
CFB	3.085629	1.331259	5.519397	4.658387	7.487504	0.1733616	0.551229	5.359188	3.973756	3.98265	17.63019	4.072333	3.319653	0.3292854	1.241002	10.85918	5.232286	3.781707	3.573716	15.54432	15.65554	1.612667	1.86301	2.110477	10.84776	8.978739	11.36118	7.410473	3.9654	5.950698	8.174829	5.207636	0.01588785	6.655732	0.8834449	2.39547	4.962427	0.0207239	7.823503	2.524002	1.025588	2.653875	2.114319	1.662747	11.89931	2.389018	8.633923	3.191404	7.695606
TBX5	0.009173291	0.003850272	0.06999259	0.03645998	0.01481734	0	0.02744912	0	1.595682	1.037611	0.02490654	0	0	0	0.003672702	0.01617316	0.008908727	0.03492934	4.206369	0.01830842	0.00404022	0.1895936	0.00309685	0	0.06123251	0.06765437	0.01698076	0.01456424	0.1192223	0.01874941	4.732026	0.00248102	0	0.143538	0	0.9316951	0	0.01186768	0.04044004	0	0.03915399	0	0.005738285	0.003620467	2.174186	0.01106269	0.09255469	0	0
IQGAP3	0.782118	9.904329	4.469884	3.035841	1.60853	0.457956	1.509885	4.82483	1.354575	1.238797	1.809816	0.6836958	0.5071665	0.1414829	0.8580041	0.8492621	1.512396	0.3774881	1.016712	2.068672	1.294216	0.8073996	0.7435163	0.8607142	0.6498639	1.926394	0.7535233	1.727143	0.6992007	2.293221	1.766398	0.9938421	0.1942987	0.8028249	0.1821786	1.233654	1.174851	0.04352009	0.9813849	0.8067911	0.9121683	0.9492415	1.559653	1.206614	6.897715	0.4963631	6.626849	2.076773	1.913738
AC010761.6	0.3047442	0	0.4079317	0.1345811	0.1640813	0.3382616	0.2279705	0	0	0	0.2364044	0.3070651	0.1563688	0.1210505	0	0	0.2630712	0.3094349	0	0.2432883	0.08947959	0.2709012	0.2057597	0.08819319	0.4068387	0.09364722	0.2149008	0.1612786	0	0.3114354	0.2639828	0.1098953	0.2686687	0.1135345	0.2710767	0.09508961	1.086685	0.1752239	0.06397386	0.1100044	0	0.1116365	0.127087	0.4009162	11.74442	0.3266771	0.08199312	0.2147255	0.1707811
STRA6	0.0195171	2.14954	0.156754	0.120668	0.04203384	0.1068742	0.09344122	0.1784623	0.0648155	0.1457176	0.01614969	0.004719778	0.06809871	0.02480826	0.006251235	0.005243434	0.01347855	0.08719708	0.06609391	0.09140974	0.105444	0.02081958	0.03162653	0.02033375	0.1042227	0.2662918	0.1362552	0.06817115	0.1289425	0.09839845	0.07100759	0.0351908	0.008603339	0.02035944	0.5439746	0.2679573	0.2389459	0.01795533	0.2589402	0.002818057	0.1413645	0.06863686	0.04557944	0.1376253	1.594584	0.05858097	0.403291	0.02750385	0.2384384
LMBR1L	4.360046	4.755985	13.10626	4.98945	10.62678	2.042361	7.894746	2.806224	5.873531	3.340519	9.999264	4.82374	5.960219	3.975148	4.07026	3.242364	5.707867	6.577731	1.837785	4.092395	5.524073	6.649981	4.841995	8.631002	10.51046	4.802041	3.525037	6.470494	2.518791	7.974743	9.868577	3.159514	4.037195	6.395128	3.273422	3.351866	9.293071	2.240574	8.720081	7.819714	4.66128	3.651457	7.050859	4.284042	6.504395	6.444052	5.625512	9.05199	7.0409
PDK1	8.645042	1.336404	3.581028	3.461248	5.023548	1.03727	4.08375	8.090886	4.554636	2.217596	6.327213	7.094976	4.213053	0.9085007	5.799992	6.300399	4.266521	8.581851	6.526441	1.435182	4.198711	5.403808	4.355872	3.055023	3.634978	1.972154	3.588401	9.014096	5.553836	4.91795	2.325409	5.097053	2.52583	7.746979	1.639774	3.452507	3.130916	2.508394	5.312792	6.72564	2.749531	2.800214	4.965845	5.576342	2.907027	6.351002	7.72414	4.865898	3.424744
C3orf35	0.1563401	0.1585818	1.239969	0.9320795	0.4629743	0.05061445	0.3118763	0.04829586	0.1256127	0.0243179	0.1768672	0.1772221	0.1153169	0.2018296	0.08867448	0.1050052	0.2108766	0.1438641	0.00447162	0.2444234	0.1491909	0.1389779	0.1187539	0.1357348	0.4957023	0.1501343	0.06546008	0.2585603	0.03174846	0.4127465	0.6602147	0.0563786	0.09045268	0.2329823	0.09850649	0.09146803	0.389083	0.02247338	0.201022	0.2398467	0.05560835	0.0787488	0.1792953	0.123407	0.4518851	0.1885412	0.1787728	0.2065474	0.2190356
UBAP1L	0.5767148	0.5352925	2.274554	0.959742	1.902861	0.0988842	2.214994	0.1998824	0.5161069	0.1120219	0.9438729	0.6633124	1.145792	0.6900415	0.657029	0.294054	1.044272	1.076561	0.04023201	0.336887	0.4316006	1.025337	0.6964719	0.7327391	1.686948	0.3458014	0.177307	0.8151409	0.09331131	1.07813	1.230662	0.2117764	0.3704818	0.4428193	0.5338542	0.3160148	1.540287	0.07885692	1.256446	1.528334	0.4839447	0.2086907	0.7625815	0.4052654	0.7860344	1.490895	0.4863202	1.38261	0.8474031
PRF1	2.613977	4.275922	3.463137	9.113012	25.1487	3.024198	3.928607	10.37061	16.66852	16.8218	6.077229	6.354745	8.539964	2.879702	8.460975	5.764265	6.851376	6.356879	10.48422	3.574725	7.895497	26.64164	11.76262	16.81869	8.381617	25.15374	17.74697	7.065295	10.36639	17.38409	1.436591	21.67501	0.2871967	13.1338	1.454122	6.682841	4.357854	0.5789512	12.13037	13.35828	10.30219	14.22476	8.407953	8.646088	6.391303	9.892037	14.62917	11.56848	14.91669
MMP7	2.127787	12.74911	36.00574	27.5739	11.02746	1.654225	1.269523	33.62639	66.66006	109.4552	183.4532	2.3853	4.362777	5.6666	1.552045	33.9821	12.69412	42.92431	75.60275	116.8382	35.07284	0.6202855	1.070222	2.355931	7.383344	128.1309	141.2078	30.99229	27.81509	59.38955	5.451193	2.21806	0.3816357	88.08838	73.21046	6.628601	17.71687	4.012122	126.6633	13.96525	18.20401	25.75089	8.126237	135.6846	30.17806	8.324921	146.9314	6.610087	33.73077
AQP7	10.90482	0.02558346	3.481918	0.6107006	2.772125	7.048974	23.37131	0.1200363	0.3764794	0.3356231	2.047983	10.8731	1.178705	1.389142	1.592334	1.20705	1.541531	2.39924	1.202919	0.574805	0.3624153	4.617465	2.767644	2.126693	0.6662407	0.1264318	0.7877956	2.727798	0.5260586	7.564466	0.7721986	0.9211188	5.156248	1.775509	1.206368	2.610375	5.562822	0.555276	0.7869285	3.436479	0.1330374	0.1088525	1.086663	0.6615537	1.541553	3.669225	0.09224811	4.090779	0.4099006
HOXB7	5.277911	12.20327	14.64197	5.934077	13.47539	10.85913	6.622881	8.241145	15.67857	16.00673	13.49197	11.7579	10.10022	12.6882	9.994026	4.255186	11.72677	5.744797	5.825561	17.98338	12.2977	14.33728	3.501686	11.29086	18.8304	11.60276	15.00997	8.483593	12.42545	10.3593	21.76502	4.973124	10.99775	9.807214	15.49407	11.64661	11.20822	43.49905	7.984005	12.40969	11.67791	17.17076	5.374249	7.960075	29.67773	8.170775	9.070006	12.98372	8.862342
NOVA2	0.517341	0.4004306	2.178414	0.3053027	1.550317	0.6778346	3.70459	1.437263	2.808726	2.487859	0.6060109	1.142407	1.867647	0.4531029	3.112907	1.451017	1.581487	2.184868	1.515416	1.116696	2.734248	2.894531	2.637274	5.47791	2.273484	2.309249	1.709945	0.9530834	2.279922	1.135116	1.347425	1.367421	0.4845411	0.4326968	0.8137815	2.661918	1.583883	0.1927887	2.187068	2.532925	4.706896	1.955104	3.324121	1.913576	6.287676	3.112536	0.8444612	2.757061	1.204888
AC018804.1	0.04857169	0.02718242	0.4681313	0.1287014	0.1830649	0.07188515	1.816755	0.09002724	0.1040675	0.7978159	1.306217	0.5677226	0.1246143	0.3086983	0.4148608	0.3262299	1.928763	1.085025	0.2667343	0.02585102	0.1711406	0.777197	0.546584	0.309247	0.04322936	1.134374	0.05137797	0.3598757	0.5523615	0.2316447	0.2945245	0.2101882	0	0.03619143	0	1.545899	1.443345	0.335137	0.06117889	0.2103967	0.4523271	1.601388	0.2025577	0.3067203	5.990036	0.5206746	0.3920545	0.4791366	0.4082994
GCH1	2.87526	7.992351	1.764654	1.320683	2.289299	4.425943	4.651829	4.210627	3.846618	3.614983	1.662335	2.611541	3.032447	2.553586	3.160274	2.152056	2.384022	4.126227	2.937286	1.093574	1.463481	5.741847	3.749903	3.891648	1.901154	8.858532	6.828761	4.317359	3.227907	4.407586	4.449733	5.935056	4.93227	1.712906	1.290868	2.374115	1.638282	1.210684	4.804543	5.860164	2.636556	2.504047	2.545185	4.378586	1.01923	3.614675	6.792759	3.669615	8.738742
NPM1P25	2.190958	0.1573652	2.164331	0.4035858	1.514006	2.080797	0.8414086	0.9989439	1.242595	1.819503	1.617829	1.685838	1.551054	10.38766	1.388496	1.853207	2.215004	0.8387172	3.490502	1.215967	1.238465	1.187334	2.183366	1.057905	1.939551	0.5184591	2.131644	6.194402	0.6661971	1.843936	1.096116	1.533709	3.703082	0.6809413	10.81799	2.237389	0.4177926	8.225573	1.446229	1.24341	2.218557	1.339115	1.026071	2.349068	0	2.072334	0.5295949	2.476634	2.600112
N4BP2L1	2.839019	0.6583652	6.584057	2.186257	6.34844	3.442762	3.668847	2.733003	4.268382	3.044354	3.036505	5.284319	5.465518	2.744576	5.598028	3.695052	5.762422	5.207811	1.939086	1.232405	2.07566	4.556919	3.495896	4.415149	5.329883	2.623816	3.513564	5.499089	2.7731	5.316732	4.703378	3.952481	4.974588	10.18958	2.377004	3.517978	3.302836	2.956682	5.676759	6.494724	3.475568	4.824364	4.479777	2.890862	1.353972	6.122834	3.861281	6.946382	6.088592
RAB25	0.01766763	0.3065102	0.8608584	4.650218	1.208108	0.8890235	0.07048881	0.3274681	0.1608789	0.06155763	0.009137075	0	0.0362621	0.09825109	0.13204	0.005933197	0.0533807	0.008969789	0.04851142	0.1316439	0.197129	0.1256446	0.02385796	0.1840689	1.242227	0.1520183	0.0186884	0.05610104	0.2583229	0.01203703	0.9488775	0.01911364	36.13666	0.9610007	5.751963	1.5877	0.9975138	1.808241	0.1335205	0	0.02742183	0.05177726	0.2063013	3.412106	34.31667	0.03787839	0.8651505	0	0.128714
LINC01020	0.01933482	0	0	0	0	0	0	0	0.007767356	0.01443567	0.02249839	0.005844621	0.007440737	0.01152026	0.03870531	0	0.01251812	0	0.01327229	0.02315352	0	0.1160164	0.05221857	0.008393264	0	0	0.03579084	0	0.01570552	0.03951869	0.0125615	0.01568796	0	0	0	0.153843	0.01723647	0	0.02435334	0.08375211	0.01500473	0	0.0241895	0.08394061	0	0.007772389	0	0.06130567	0.03250616
C2orf40	0.3045983	0.009648902	0.3969661	2.07105	2.348644	0.5358561	0.6964819	5.230267	2.872137	2.05105	0.08024986	0.8686362	0.6900525	14.99851	9.765344	0.9495706	4.986039	3.256265	2.327605	0.07341036	0.5366205	0.5977409	3.112081	3.742258	0.3682814	1.674247	1.027382	0.06387226	4.687028	0.270173	0.1792232	1.144022	0.2508063	3.391559	2.52543	2.345617	18.88492	0.793087	10.79314	0.9833416	1.338015	12.05097	2.070766	4.572793	5.448576	4.944016	0.7143904	4.08188	0.3285157
ABCG1	15.95757	1.556099	11.40384	7.575614	11.62313	5.642944	14.17032	7.483689	12.55331	10.4789	9.622225	19.6843	11.90969	6.541254	13.17052	15.06558	10.63425	11.67437	6.0863	9.41956	5.768312	15.92482	11.81847	18.01271	8.087612	6.929114	6.497983	15.14368	18.23101	9.98323	14.32017	14.85853	10.72001	8.477344	3.972514	18.497	21.49163	5.735327	6.259217	13.15263	7.819497	10.06742	11.4403	9.602561	6.765947	12.93469	6.982502	11.79671	7.719787
KIF21B	0.3878779	0.3650096	0.7500505	0.44733	0.8313792	0.2340084	0.3757917	1.868299	0.590204	1.024344	0.5366283	0.4381301	1.063585	0.6496574	0.6277715	0.9823304	0.5779665	1.404809	0.5958273	0.4220801	0.5368039	1.390191	0.8017968	0.6963923	0.6288644	1.193459	0.5514062	1.129667	0.5364888	1.062101	0.3488375	0.846375	0.05989765	0.193289	0.1186713	0.5951279	0.7209313	0.03267241	1.160707	1.193235	1.057055	0.3312434	0.8695679	1.333893	0.3237208	1.210305	1.151291	1.124543	1.975712
ACADSB	9.361111	4.820741	2.967826	5.556813	5.408008	18.28138	5.956912	4.488898	4.688577	5.713616	7.770631	13.12735	9.889008	12.52775	12.74747	9.906451	10.03566	11.1855	5.745086	3.105792	2.279877	12.06422	8.238701	6.563533	2.652354	2.26219	9.450179	7.710587	7.564975	2.390028	1.396766	9.485233	12.95482	6.182468	30.08617	8.430443	3.639251	22.5409	8.504658	11.31181	12.12846	4.44067	6.099932	17.47041	5.918213	11.51555	4.42616	9.014727	2.740456
GPRC5B	9.759638	7.042519	1.97682	4.672592	10.66397	8.362593	3.763285	8.158734	10.97057	8.775855	7.711883	14.70785	9.280208	4.614153	11.14974	11.45037	13.15642	11.52062	12.57886	1.473706	10.21902	16.36967	7.867385	10.66366	11.12388	5.49	10.45845	2.902217	10.28172	9.662577	12.81979	6.88903	28.94076	1.590165	42.68751	11.978	6.355092	27.33	9.211593	9.982182	20.61956	13.90399	5.140914	6.835419	3.956146	16.46289	3.280438	9.460126	8.833598
FADS6	0.01748649	0	0.05617794	0.6672138	0.02259631	0.0155278	0.1936009	0.2009486	0.005619862	0.2350022	0	0.01268616	0.01076709	0.008335177	0.02800419	0.007046838	0.01358573	0	3.154522	0.01116807	0.0123226	0.02798018	0.004722669	0	0.05602743	0.01289654	0	0.01665775	0.6761168	0.02859269	0.01817707	0	0	0.09381183	0	0.5499975	0.01247099	0	0.02202526	0.007574575	0.1791285	0	0.01750167	0.01104236	6.307753	0.01687051	0.01129161	0	0
CHST11	11.45762	14.68208	2.567343	11.13263	4.341736	21.56927	2.605695	10.40691	7.484443	8.872032	10.26557	3.604165	5.781804	46.67638	3.717213	8.170611	4.266864	5.929669	9.159993	10.0231	4.789722	6.675051	4.705734	6.588868	4.818875	13.66587	6.935266	20.77995	7.25375	10.60663	3.304359	9.885951	0.5951517	1.832852	1.384682	4.209942	8.199908	0.2764932	10.1413	6.152094	10.93217	4.749435	5.071245	10.5283	3.456935	7.377772	13.35355	6.763455	15.19468
PSMB9	24.26529	3.816901	23.80531	14.98231	25.3268	4.345612	25.13041	27.42601	21.63155	21.7937	13.38127	21.11306	21.93528	9.874124	24.03078	15.99033	14.21308	26.69423	13.35226	18.26935	7.178377	33.92799	19.77912	43.30506	29.17686	52.70915	35.3829	19.04038	16.1388	50.68793	12.56101	49.18328	9.790426	42.38094	7.857341	21.91574	13.65856	20.04626	24.51648	25.7412	12.49166	26.0229	19.99142	25.23673	18.75323	19.01123	23.98184	38.62437	51.28719
GRID1	0.1282574	0.05949966	0.3117454	3.317973	1.01677	17.37963	0.1868417	0.12199	0.7023634	1.479224	1.335332	0.1142703	1.969129	0.1689276	0.3567495	0.620574	0.3277853	0.6939975	2.064345	0.3475957	1.082206	0.3870474	0.5127509	0.3252691	0.9282246	0.9303596	0.5194643	0.3509966	0.5126875	0.4691053	3.390079	0.3760982	0.08480579	0.1433496	0.1771363	0.2116862	1.143381	0.1047974	1.277503	0.2229587	0.7098333	0.1372438	0.6629572	0.4342661	0.5463168	1.052871	0.3378188	0.07848036	0.7944244
RETN	0.3848372	0.3230527	0.185452	0.3568988	0.3729695	1.153342	0.02878858	0.3209817	0.2782805	0.2585928	0.2089754	0.3489913	0.08885958	0.1375785	0.09244615	0.368326	3.538055	0.3223777	0.8189256	0.2457835	0.33899	0.05131493	0.545659	5.379275	0.1027529	0.319301	0.2238894	0.7026475	0.09378006	1.061875	0.4000354	0.3538841	0	0.8172303	0	0.432292	0.1029216	0.03319145	0.1696538	0.08334945	0.5077081	0.4229306	0.4333178	0.7290506	4.44933	0.1237603	0.09318833	0.4067396	0.03234988
PCDHGA1	0.4401129	1.147323	0.1439636	0.5385613	0.3050412	0.1101388	1.029611	0.4271542	0.2031663	0.1194891	1.879652	0.1799661	0.0615896	0.2708146	0.3024363	0.1596241	0.2196679	0.5582029	0.1296341	0.1354325	0.07894584	0.4908242	0.1599256	0.0555792	1.290492	0.1327867	2.278611	0.4853191	0.1430001	0.1079463	0.1497254	0.3912956	0.09100659	0.1073239	0.06548563	0.326593	0.1883275	0.04140968	0.8627672	0.1941088	0.434698	0.2075418	0.1802025	0.1364346	0.5921053	0.4709307	0.2015205	0.1488516	0.1614389
HVCN1	3.168855	1.097748	3.107294	1.416204	3.142126	1.1564	1.932145	5.340412	2.916613	4.987057	1.443789	2.135584	2.622739	1.525997	3.423783	2.558392	2.515369	3.016529	2.640836	1.724083	1.768483	2.785588	3.846837	4.729814	2.455704	3.221485	4.235841	2.489717	4.107879	2.035111	1.403053	4.432018	0.2152701	1.134083	0.7433048	3.017136	1.867175	1.764331	3.810244	2.503196	4.029856	2.450888	3.482521	2.527033	4.140483	3.402738	3.179723	4.828819	3.867951
CKMT1A	1.100667	0	0.1395811	0.1876084	0.02079384	0.03572292	0.01444522	0.02386055	0	0.4084844	0.06990494	0.0155656	0.01981644	0.1687465	0	0.009727085	0.008334679	0.004901792	0	0.005138607	0.01700947	0	0.01303785	0	0.03437214	0.01780171	0	0	0.1620815	0.04604582	3.537785	0.02437209	2.574886	0.0143881	1.248168	0.04217709	2.243596	0.89934	0.036483	0	0.004995142	0	0.01610559	0.2083113	0.5209251	0	0.02078179	0	0.01082144
BNIP3P1	0.8269751	0.02119715	0.2839308	0.08363559	0.3262993	0.140142	0.5005762	0.1638098	0.2637471	0.3487785	0.156708	0.6259091	0.1360458	0.06018156	1.152515	0.3815963	0.2697518	0.2596032	0.4506716	0.7458793	0.1334573	0.5218907	0.213116	0.3617312	0.01685536	0.4190196	0.3939734	0.2605896	0.4204818	0.2322502	0.06562096	0.3004962	0.0333929	0.4515594	0.06738436	0.3900174	0.1012982	0.1851183	0.2067345	0.4238464	0.470306	0.2636312	0.3475047	0.4684016	0.7298585	0.1928631	0.1121004	0.3736358	0.07429246
TGM5	0.01109594	0.768448	0.03564737	0.02205086	0.05824956	0.3756483	0.008300561	0.05655717	0.05794831	0.2112522	0.14633	0	0	0	0	0.02794705	0.04310372	0	0.6855079	0.02214573	0.07330529	0.02959109	0.01872963	0.009633522	0.04443983	0.1074074	0.1056332	0.008808397	0	0.03401872	22.1672	0.04801637	0	0.05580724	0.009870087	0.005193416	0.009891736	0.009570034	0.01048199	0	0.03874939	0.006097142	0.006940986	0.004379289	1.539441	0.01338135	0.6314175	0.0234549	0.03264584
SLFN12L	0.2620509	0.3352066	0.2305141	0.5676129	0.5979709	0.06463837	0.1960328	0.909741	0.6383245	0.3416131	0.4678786	0.2741055	0.771557	0.1487026	0.3963534	0.3289626	0.4308878	1.016823	0.1598964	0.2590153	0.2454876	1.447612	0.1741252	0.5489205	0.4609035	0.7285835	0.4047871	1.30099	0.195968	0.8331699	0.1243095	1.154244	0.0055007	0.3858664	0.08140001	0.1168114	0.4078928	0.01435008	1.27836	1.031517	0.4583756	0.2102785	0.3122362	0.5942826	0.9618173	0.7390636	1.134815	0.8528765	3.297253
CES4A	4.578676	0.3870677	0.9999027	14.54521	34.15994	0.7677136	11.75874	0.2905764	6.746271	1.511305	47.5124	10.4899	4.464545	2.335242	0.5279797	10.49627	20.51507	19.67463	1.63639	7.627218	16.42117	10.02793	9.897059	4.259446	28.45781	7.983016	4.453026	13.53233	0.629234	5.150428	53.82597	0.9203482	1.04575	5.720414	0.9064413	0.4532094	12.35628	0.524945	10.70662	16.91226	6.154705	1.363123	2.232485	9.070017	2.772117	16.85251	2.571769	3.791487	5.170613
TSPAN33	142.7768	5.772657	17.67976	5.090397	15.35685	49.45717	60.60425	11.37689	11.73433	11.75171	33.27193	26.28205	30.51341	184.7227	18.57619	22.40071	20.24946	24.47214	26.85922	22.56963	13.87122	18.96973	16.12051	10.82878	18.02098	15.90596	28.59567	31.85276	18.80285	27.90249	26.91948	18.34687	35.27874	21.87831	45.162	32.73105	31.05413	47.34767	23.0151	20.11844	10.34573	26.53482	7.392488	26.85337	10.0118	23.49556	28.85156	11.16744	48.05568
PBX1	1.586872	1.449108	0.8305151	1.327558	1.728846	7.922662	2.362915	3.833231	2.99716	2.786524	0.2542385	0.678679	1.221371	3.188346	6.245506	2.140013	3.445003	2.668682	3.735943	0.1774351	0.5582989	6.173344	4.036489	2.080897	0.7769933	1.460322	2.429671	1.073566	4.038367	0.3224179	0.4674516	4.800785	5.018409	0.6841779	1.934294	1.808117	2.765501	0.3508931	2.543227	3.879521	3.431355	4.4287	2.067788	5.373899	9.755903	2.61598	1.080948	3.002013	2.284724
MOB1B	12.17154	9.266887	2.549395	2.289454	3.992298	26.21283	3.740389	3.744523	3.9954	3.653318	3.790574	3.865538	7.724789	8.938878	3.909048	4.91025	5.308518	5.02852	6.692815	1.737185	3.545124	7.425127	3.435844	3.150664	4.978278	3.498529	4.151289	12.74702	3.725345	3.755106	11.93311	5.975042	92.66414	1.733192	71.97745	3.203345	4.542537	10.36828	6.56849	4.567599	4.242003	4.105613	3.712323	8.119707	3.364929	5.999726	4.265282	3.734554	4.816643
NKD2	2.243928	0.02911393	3.136507	13.70195	0.9803646	7.93799	9.345262	2.725594	2.898018	2.087067	11.92407	0.03354832	4.201605	7.951736	0.5776416	4.245342	1.39218	0.6021915	1.037999	0.7697241	4.936916	0.02774742	0.2294857	2.529326	2.944751	2.519484	0.9024714	0.154179	5.85413	0.7159595	0.3064396	0.05628089	2.306989	0.6977356	0.5614779	0.5194497	6.95039	0.2213531	6.085189	0.1502313	6.529554	10.15385	1.449232	1.779456	1.684114	3.279113	0.5878779	0.2932472	1.230305
LGR6	0.03056529	0.01832723	0.1683353	0.4512271	0.3738104	0.01938688	0.1371902	0.2994491	0.280662	0.355348	0.08468192	0.08183489	0.05713278	0.2081339	0.3356544	0.04838993	0.08481077	0.1064083	0.5215374	0.1742955	0.09615688	0.1630254	0.3154563	0.4245897	0.1340742	0.354237	0.265578	0.1178534	0.2660137	0.129408	0.1134729	0.0732196	0.008661533	0.3074574	0.1009859	0.1348849	0.1634888	0.03765995	0.2584918	0.1891412	0.4642365	0.5038624	0.1748105	0.3067538	0.6562834	0.1439325	0.172699	0.1661393	0.2936406
LHX2	0.02638055	1.303405	0.1210735	0.3994348	0.2556702	0.01673259	0.01691532	0.06985164	0.05450314	0.03376478	0.005847039	0.02278411	0	0	0	0.007593599	0.02439973	0.0516599	0.2586971	0.0120346	0.04647546	0.03015115	0.02035639	0.006543901	0.1308116	0.2640464	0.007972778	0.08975109	0.03673494	0.3851398	0.1175245	0.02446258	0.00498378	0.1769086	0	0.1058342	4.286914	0	0.03322786	0.008162282	0.1988763	0.03313355	0.04714903	0.03569739	14.37863	0.01817949	0.1216772	0.04779764	2.002159
AGMAT	21.36832	2.25775	10.27998	9.120294	6.962594	22.07035	27.19162	4.161635	6.720782	4.7034	6.029479	40.27304	4.774721	19.74527	31.05451	14.66511	19.25818	5.224159	13.52802	9.97537	10.08292	18.53988	37.20542	14.53166	2.725006	8.360861	17.55228	9.79845	2.62034	8.196729	0.9984885	11.97211	0.9738704	57.76769	0.1495259	32.81961	5.487506	0.07594205	4.562232	34.17928	0.6708915	10.49477	10.92577	38.43506	5.460218	26.59808	3.521277	24.97446	2.267597
SLC5A11	0.03222941	0.02951462	0.2635609	1.746796	0.09465307	0.01951319	0.9380947	0.0325838	0.05649813	0.03937577	0.07273272	0.5420351	0.03157139	0.06982999	0.5771455	0.06494028	0.1934903	0.0981765	0.03217995	0	0	0.07813694	0.4708273	0.213678	0.2425148	0.02701098	0.1053737	0.05582176	0.02379972	0.1976224	0.1751253	0.05071598	0.01162395	0.2357795	0.2293502	0.2907264	0.1097027	0.03032426	0.02583308	0.4632424	0.468398	0.01931982	0.1172996	0.05550605	5.758723	0.08009089	0.0425692	0.3716039	0.1034438
UNC93A	0.0296577	0.0933609	0.1071898	3.654184	0.01796444	0.3291962	0.2884191	0.1855248	0.2740302	0.6698225	0.9490336	0.004482536	0	0.01767095	0.005937014	0.02614432	0	0	1.104442	0.7162236	3.298213	0.03954615	0.005006134	0.07724664	0	2.768301	0.1803845	0	0.01806804	1.704875	0.1156086	0.00802126	0	0.008286885	0.02638118	0.07634649	0.5618297	0.01918439	0.1354141	0.02408765	0.1611104	0	0.009276079	0	1.543006	0	0.2094637	0	0
CYP51A1	0.7441697	0.6514975	0.193312	0.1952318	0.3173689	0.5724874	0.2572176	1.024242	0.4104458	0.5317704	0.7506643	0.8552599	1.689946	0.6438791	0.9951085	0.8437534	0.8014181	1.114733	0.6339031	0.06666441	0.5495066	1.080712	1.074557	0.6524867	0.1770557	0.2128325	0.324738	0.4094315	0.9256772	0.3915493	0.10212	0.9804396	1.627197	0.1098002	2.25895	0.9931893	0.1663992	1.084547	1.197178	0.8510892	0.9644241	0.4318585	1.032418	1.209716	2.158045	0.8174745	1.26874	1.038314	0.474846
AP004782.1	0.09326669	0.05871974	0	0.0231685	0.07061759	0.3429255	0.04796699	0.0648259	0.1498717	0.07398648	0	0.1127724	0.01345965	0.180606	0.1867055	0.02642718	0.222668	0.0443917	0.1200421	0.04188272	0.04107772	0.1476818	0.3778355	0.04048717	0.0389102	0.1827116	0.0832404	0.004627423	0.01420496	0.02382863	0	0.1198189	0	0.01954527	0	0.03273985	0.1506999	0.01508263	0.1835545	0.1451878	0.06785565	0.006406173	0.1750269	0.01380376	0.2695778	0.1031036	0.004705111	0.2094715	0.1127016
MYL4	0.1834798	0.174559	0.9234816	0.4537589	0.6223757	0.06788665	0.722882	0.3400784	0.6486407	0.6392812	0.1708007	0.2144576	0.2824387	0.07288185	0.2546601	0.3327305	0.07919474	0.3539777	0.4366225	0.5468533	1.023601	0.3914489	0.2808025	0.9770252	0.9961249	0.9697868	0.4981402	0.3884094	0.3278863	0.3375152	1.08078	0.4300764	0.1941115	0.3964687	0.2720156	1.167928	0.5452245	0.6329911	0.4159865	0.3576486	0.4936153	0.5914824	1.45381	0.76277	0.565685	0.4032046	0.4344232	0.4654135	0.3393178
GAS1	0.2831487	17.81486	0.7049845	1.631826	1.332065	1.249307	0.3918587	2.197658	1.780172	2.108746	0.5051991	0.4793126	0.7082782	2.142598	1.247004	0.4813823	1.067849	1.029635	1.190492	0.3842813	1.727206	0.7739896	0.6404487	1.241443	0.5103114	2.29709	0.9471939	0.2191552	1.333997	1.417892	1.324489	0.4250232	0.3463612	1.020606	0.9633913	0.7222707	6.48718	1.746103	1.025347	0.1686448	2.373157	4.582073	0.4959405	2.408248	0.6547298	0.8991997	1.045608	0.5386745	1.630425
GLOD5	0.5469694	0.01583293	0.3484144	1.349363	0.04569843	0.2093545	0.9876572	0.4544636	0.2576185	1.661666	0.1316824	0.5815425	0.1306512	0.247235	0.5134929	0.2945293	0.09769093	0.1867255	1.618381	0.9034456	0.01661402	0.1508978	0.1655516	0.09825103	0.02517978	0.330369	1.63596	0.01497261	0.6434673	0.07710055	0.07352206	0.06121409	0.4614341	0.632412	0	0.6532593	1.378755	0.3578796	0.3682266	0.1838244	0	0.2694638	0.1179837	0.3870863	0.8722532	0.106147	0.07611991	0.07973782	0.03170959
SNORA47	1.667628	0.36519	0.2329349	1.152717	0.3513481	0.3219205	1.410223	0.1343885	0.349531	0	1.349903	0.4383465	3.906387	0.6912157	0.2322319	0.4382827	0.6572015	0.3312972	0.2986264	0.3473028	0.7664121	0.5800818	0.1958196	0	0.1935924	0.1336848	0	1.151155	0.2355828	0.1481951	0	0.2353194	1.246487	0.3241493	0.2579812	0.1357439	0.5170941	0	0.3653	0.9422112	0.5626774	0.1593652	0.7256851	0.3433934	0	0.3497575	0.9363852	0.6130567	0.1218981
DHRS4-AS1	13.43942	10.2859	4.146734	3.947726	6.62584	24.2959	8.045419	5.089333	8.242822	5.784251	2.84295	12.08826	4.080995	10.83168	9.780304	3.745469	13.77481	5.174617	15.07112	3.116929	7.103977	9.357513	7.223963	4.632437	4.491041	4.246288	14.92581	5.031507	5.940187	6.642423	9.958021	5.642818	5.822346	6.399265	4.171498	7.090567	9.399009	6.489747	7.011717	7.810677	8.082634	5.998482	4.03449	12.40211	9.465816	9.793016	6.514106	8.264749	4.218359
SLA	6.781439	4.654463	1.113311	2.187098	2.679207	0.8492934	1.378022	8.122963	4.136979	5.452446	2.339662	2.081609	5.104529	3.05698	2.42133	16.20774	5.384728	4.453967	5.950162	1.623323	2.672858	4.203296	3.428754	4.497645	2.721599	7.249438	4.558115	10.24671	4.648603	10.15717	1.53896	13.32073	0.3188001	5.939356	1.908966	3.024402	4.389274	0.259899	6.658702	8.339748	4.034479	2.410322	6.386067	5.503917	2.968939	5.635415	10.46739	10.87849	33.34431
MTHFD2	2.716145	40.51704	3.40922	6.521962	3.620689	2.102663	1.340236	8.328388	8.640091	8.20063	8.262407	3.858062	4.500515	2.869468	3.007379	13.63455	5.523038	3.95543	6.637111	1.653361	4.897326	3.090276	4.133926	3.52119	13.12747	9.046206	6.265559	8.288744	6.685665	12.06478	4.677211	7.123847	1.008018	23.2481	4.049934	4.192729	5.692601	8.463208	5.682928	4.507717	7.918015	8.128605	5.346526	5.754061	11.87706	3.46224	24.78287	9.189808	12.89106
SAMD13	0.1592814	0.3111778	0.1628185	0.08441022	0.1309801	0.28288	0.1039889	0.1180907	0.2745665	0.1686529	0.0404385	0.05602716	0.2139831	0.4624443	0.2921887	0.07877672	0.09375007	0.09703987	0.02385554	0.04624003	0.06632626	0.1081252	0.113411	0.0854874	0.06959239	0.1334913	0.3951717	0.06896936	0.2399467	0.106546	0.8955931	0.1723178	0.1608513	0.2071553	0.1597169	0.1409693	0.1290864	0.2148078	0.3027602	0.1630803	0.2202503	0.3755575	0.166666	0.4754831	0.1339306	0.2095508	0.374012	0.1469207	0.2726566
AFF3	3.482419	0.6291119	1.313613	1.323855	1.67622	1.756144	3.943202	2.482552	0.8975238	0.4598288	0.6837483	4.032155	2.855059	1.048464	3.077232	4.422536	2.845149	5.739554	0.1682455	0.04013737	0.7791686	2.038416	1.091575	1.299951	2.758201	0.4837717	0.9979759	1.134977	2.163192	2.023095	0.3327609	3.562621	0.0124663	3.06775	0.1397558	1.6178	3.52537	0.0487826	1.218035	2.000858	1.725273	1.628235	1.440801	1.083912	11.38933	2.924211	0.5186804	2.759838	0.3209335
IGHV5-78	0.5426857	8.940346	1.198628	5.302497	1.643594	0.1505933	1.877601	2.514659	0.9810565	0.5571189	0.3157401	0.3691027	0	1.535905	0.3259119	0.2050272	0.7027124	0.7748985	0.7916131	0.1624671	0.1792625	0.5427206	0.1374057	0.1766853	1.811237	1.938656	0.57404	3.823397	0.1653072	1.663804	1.057721	0.1834693	0.1794161	0.151636	1.267169	0.2540021	1.814211	0.05850697	0.7689875	0.2938421	0.2632186	0.3727524	0.1697365	2.516666	1.568577	0.3272308	0.602302	1.864108	2.908199
SIPA1L2	4.178564	6.351467	3.76098	1.946539	5.960548	3.979706	4.400309	6.516813	10.38227	7.528141	5.176662	3.649618	6.833384	1.953695	7.444732	11.3127	8.181383	9.409864	4.816245	3.270037	8.067438	10.01558	6.875138	10.57541	6.436813	6.750689	9.669669	5.761019	7.662776	3.830031	4.549808	9.151617	2.637382	1.129877	5.136834	6.479571	3.656202	1.007429	11.47633	7.629186	18.05216	5.88018	9.901741	8.296	6.661476	13.52634	11.27578	8.780166	5.624924
FGF14	0.02399813	0.6104636	0.2488149	0.03275763	0.07165366	0.04197437	0.1534108	0.09165648	0.1659377	0.1161914	0.1568298	0.1011201	0.3022478	0.1525206	0.1525652	0.2168638	0.2693139	0.1672498	0.04991938	0.02206139	0.03971596	0.110544	0.1306081	0.07197625	0.09708462	0.06570075	0.07307703	0.03348298	0.5469992	0.07134561	0.05102567	0.1911767	0.0134637	0.425901	0.04269374	0.1838003	0.2346823	0.08906378	0.6878946	0.149628	0.1286727	0.9926067	0.09098095	0.06429111	2.051497	0.08769994	0.09156961	0.08300928	3.055311
SLC25A25	3.33458	4.795264	0.8921936	2.422433	1.584768	12.70829	2.062326	4.166751	1.596116	1.816157	1.305189	2.159372	2.168683	10.15524	2.960674	3.661738	1.357047	3.269613	2.685581	0.2977685	2.546271	3.297629	5.480173	6.719424	2.679152	2.010797	2.425111	2.690569	2.766284	2.200048	3.208145	4.811461	10.25368	0.6479703	4.349199	2.311221	2.656445	2.849785	3.43923	4.978678	5.200753	1.648538	13.05572	5.856333	2.296777	4.820787	2.712833	2.390996	2.375383
TNFRSF25	1.486308	1.050457	7.191197	4.899193	4.686076	0.2324433	4.974737	0.8614858	2.966999	0.7131065	7.171577	1.917582	2.221111	2.355479	1.202413	1.178374	2.542972	2.170428	2.328036	2.907309	4.346132	2.513096	2.26572	4.301387	4.023045	2.208358	0.7563761	5.02771	0.5476487	4.175788	3.829334	1.262604	0.155352	2.306275	0.76782	2.600961	4.72175	0.09250911	3.078338	4.397226	1.212902	0.8082962	3.872358	3.164864	7.558637	3.576668	1.562494	6.078462	4.495295
AQP3	59.915	5.433199	24.32285	139.4712	23.29361	14.46696	112.3522	13.52284	11.76778	32.5914	91.16574	37.56774	27.4012	9.545292	25.78178	41.90914	13.14653	32.79028	86.07091	37.97557	23.99095	74.65622	37.33675	24.16822	27.13546	24.74292	16.75778	65.06292	72.1436	66.96839	22.87634	27.18742	17.20875	37.40703	13.51467	28.83472	49.70514	1.992394	29.16992	42.95685	116.0605	12.28059	39.90562	17.00454	5.057162	23.16068	8.931397	26.35139	17.59754
ANK3	15.35124	1.95113	1.281961	0.4057505	1.457572	2.52616	3.495586	0.9253256	2.20832	1.139205	1.227293	5.102153	3.116665	6.416535	6.185261	1.291252	5.165002	4.760389	0.3308978	0.5987699	0.5023838	6.2808	3.201438	2.610789	1.458133	1.107746	0.09875627	3.080561	2.041579	1.176084	2.456687	5.013403	2.170711	1.983924	1.310694	2.68769	0.2444659	0.6125141	2.404058	5.493437	0.8742918	2.921844	2.472922	3.777274	1.680094	4.283826	0.4445856	5.887513	1.795548
B4GALNT3	1.397691	4.674684	0.399474	2.473164	0.4728857	12.34145	0.4168163	0.7672638	0.3186852	0.2373812	0.4297947	0.2417009	0.8916244	0.09003093	0.1638446	0.7167512	0.1161722	0.1054814	0.7844053	0.1156037	0.4187115	0.6002483	0.3443247	0.1967803	0.4496751	0.3743679	0.331318	0.5147875	0.3528738	0.858958	0.5031121	0.2486086	14.08534	0.1899922	7.504464	0.8192036	0.6454525	2.02814	0.6066497	0.279536	0.3151418	0.3667129	0.6498289	1.147994	7.206277	0.4833993	0.2718787	0.2595148	0.1561262
LZTS3	2.557545	2.494122	3.15194	1.145025	2.405578	9.321433	5.197206	3.71256	0.8434096	1.689334	3.619843	2.370338	0.8593328	10.10456	4.3394	1.341576	1.544184	1.223128	1.10251	1.978113	0.9148645	3.486942	2.972793	1.565114	1.277602	1.070321	2.467933	0.6242484	1.976537	1.618636	1.749553	0.9731187	3.266902	0.6425907	10.11951	3.545142	3.789499	18.78556	1.69829	5.093355	1.422015	0.9008932	2.125403	4.157638	1.84406	2.165061	1.401193	0.8938469	0.9323001
COLCA1	1.002525	0.003847186	1.518358	0.2823384	1.450935	1.386215	3.671805	0.118923	0.8966213	0.4602206	0.3021941	1.695683	0.4285773	0.4314459	0.8091817	0.4467141	1.376779	1.359407	0.1164004	0.1298856	0.8538215	1.414701	0.8524982	0.7400835	0.446639	0.1309753	0.1769431	0.5457212	0.524902	0.6510198	0.2917927	0.7709788	2.874268	2.684059	1.426828	0.918078	0.6353099	1.836039	0.3247042	1.151412	0.2703016	0.6572786	0.3440211	0.2586559	3.444117	1.484897	0.2367501	3.506912	0.3178311
PIWIL4	0.5466073	1.031954	2.207414	0.302468	1.230412	0.2144253	1.333446	2.896989	1.061783	0.6359231	1.98902	0.3344436	0.638666	0.4761017	0.5413989	0.8337756	1.196706	0.9595844	0.385764	0.2418471	0.2513791	1.04206	0.6847673	1.093979	0.9788349	1.339722	0.6106967	1.017704	0.6312357	1.453729	0.981219	0.4987242	0.07257533	1.413228	0.187458	0.4849612	0.7553907	0.2271991	3.152095	0.8605584	0.923344	0.5693511	0.8788464	1.025811	0	0.9812854	0.7867238	1.336404	1.679241
HIST1H2BN	0.9335306	0.5214142	0.478331	0.5082729	0.841003	0.1581683	0.3826563	0.05756352	0.3640177	0.1418528	0.4563349	0.5014294	0.2812183	0.3178431	0.3774139	0.3589005	0.8161237	0.659449	0.4439322	0.08459046	0.4151807	0.8136185	0.4144498	0.3045298	0.6780151	0.3233625	0.2260931	0.3422569	0.2760151	0.5040852	0.1234362	0.5711769	0.1183796	0.4982087	0.1625041	0.5061955	0.4592668	0.05357175	0.3152439	0.4985445	0.399802	0.1726626	0.3291221	0.5104819	0.4646735	0.455317	0.7726845	0.6255932	0.3409229
PPP1R36	0.116459	0.1629364	0.1922673	0.1371483	0.1881126	0.1651755	0.08227968	0.08993992	0.1507515	0.8115337	0.04015232	0.04693837	0.07469605	0.1002296	0.06216877	0.1173288	0.08796684	0.07883438	0.2886819	0.06714746	0.06269068	0.1121529	0.03931587	0.06740662	0.6478115	0.1073628	0.09239065	0.2105799	0.1418981	0.09918003	0.5464435	0.04899634	1.552923	0.1807816	1.058949	0.1756376	0.1672656	1.160681	0.1385376	0.09808989	0.07531472	0.04977263	0.09713341	0.2247101	4.413367	0.04681526	0.4700091	0.04102901	0.9789681
GTSF1	0.3528183	1.564066	0.4075438	0.01050415	0.1088567	0.07920468	0.0415176	0.2277789	0.1592554	0.38477	0.03690307	0.1437999	0.1769681	0.09448075	0.05713788	0.2156684	0.1077977	0.126796	0.1469469	0.1392514	0.1466629	0.2114403	0.06423877	0.1514379	0.1164315	0.6139755	0.826078	0.4972225	0.1610064	0.4699499	0.04120809	0.2401675	0.01048489	0.1860905	0.02115773	0.4824178	0.1130887	0.0273527	0.1597826	0.2919212	0.166128	0.06099316	0.08927307	0.1502006	3.574977	0.1784816	0.895947	0.2011137	0.4132171
OXCT1	8.562399	14.93221	3.50652	4.096349	4.254378	141.5796	3.298125	4.289281	4.592741	4.225066	0.6921715	7.860764	10.94028	43.68528	10.35791	8.138431	6.916801	4.643848	8.312837	2.083651	4.371144	4.720876	5.476787	5.824493	3.974875	3.650991	4.999197	8.965672	6.949354	5.051777	3.67033	6.501525	123.9208	9.279296	120.8699	8.624882	6.699475	68.3592	5.249685	4.609062	4.921133	8.012488	4.668159	12.9751	4.964918	7.518869	6.123678	4.690016	6.934937
MYOT	0.411575	0.2090406	4.50008	0.07331485	1.340782	0.3071208	2.913289	0.09615768	0.333462	0.06713858	1.250282	0.1881875	1.767567	0.5110648	0.4708054	0.2787557	1.258454	0.3055309	0.1187074	0.0386559	0.03655889	0.9039091	0.5417699	0.7867271	4.506493	0.1020311	0.1682882	0.1098233	0.8315835	0.08482926	1.150465	0.3292682	1.125149	0.773118	3.008829	0.8288212	0.5118213	0.9306916	1.097794	1.460704	0.02684047	0.3040773	0.424048	0.147423	3.278939	0.6729175	0.1340005	0.716469	0.3430675
POU2F2	1.105883	2.071775	1.256483	0.7921286	1.145482	0.3068785	0.4186842	2.19556	0.7350241	1.731891	1.095024	0.75963	1.304432	0.5089205	0.674941	1.683669	0.9008115	2.175629	2.277383	1.898521	1.114711	1.633455	0.8665729	0.7766904	2.65567	2.25659	1.091316	3.231432	0.9384677	3.075793	1.740691	1.028607	0.0535044	0.5124931	0.251925	0.7700945	1.314487	0.06203592	1.46795	1.039364	1.679803	0.565681	0.7705157	1.165679	28.19625	2.146866	2.471066	2.513443	7.557873
NOX4	52.527	14.23869	3.849387	1.074243	1.312368	10.64714	6.704112	19.76556	5.799944	3.617584	5.039662	2.137457	10.70027	23.25625	4.720982	9.814269	1.764058	8.367319	19.72865	7.186023	4.045414	6.679696	1.923889	2.681921	4.698044	2.669222	7.080215	10.73396	3.325172	1.58347	1.821356	1.13645	3.121313	1.331852	0.4847304	3.229662	12.11265	0.3850557	4.174074	2.641314	5.951089	8.232716	7.914146	11.28478	2.466984	9.300704	3.195553	0.9992342	1.103802
BTG2	27.28087	10.12068	17.30258	48.98607	25.8346	50.51594	13.01532	51.39226	21.23962	38.43885	32.2978	25.9608	55.71542	232.4061	30.42642	35.37499	24.57789	56.75216	29.43675	17.95771	19.70544	40.76606	37.29033	32.09506	47.79182	35.7996	29.73232	44.10265	23.92588	73.13968	35.85809	52.00328	29.95783	32.41775	33.49657	34.39416	59.49817	8.307375	44.26311	22.13462	36.47864	29.044	62.93088	193.0252	63.52681	62.2137	34.9476	49.84972	32.08188
IL15	0.5906713	4.543781	1.302569	0.4418747	1.254304	0.7743293	0.5237617	0.776273	1.053485	0.8458916	1.639291	2.236504	2.059522	1.183245	1.153891	0.9285348	0.8406733	1.522028	0.4648846	0.5345635	0.8073654	2.016559	1.017664	1.138377	1.787848	1.880057	1.179575	1.053	1.321511	1.620983	0.7244917	1.855071	0.8585607	2.50127	0.7586813	0.576756	0.5220282	1.92578	1.74131	1.538466	0.667825	1.533312	1.009727	1.229925	1.854454	1.510632	1.17754	1.555339	1.64795
U95743.1	0.08889626	0.5969937	0.09519749	0.6281339	0.0319092	0	0.05911179	0	0.174593	0	0.03064934	0.119431	0.06081866	0	0.3796407	0.03980455	0.05115996	0.1353969	0.5288606	0	0.3480252	0.1317066	0.0666908	0.03430219	0.1054916	0.01821175	0.2089608	0.03136415	0.08023302	0.2220732	0.1283431	0.03205733	0	0.06623782	0.01757226	0.2034148	0.3698269	0.06815225	0	0.1069638	0.0153306	0.04342032	0.2965781	0.01559338	1.827168	0.09529425	0	0.04175806	0.581212
CD36	10.12645	0.7257587	2.675838	2.262014	15.86641	0.6829552	21.23484	3.776961	29.29405	5.59675	4.077803	12.70239	7.679084	0.2334006	33.50545	17.79311	17.74937	7.516631	7.499229	4.799886	20.36701	64.39717	36.58205	41.13263	15.32425	14.5983	28.72344	5.870653	15.17046	7.492943	10.31095	24.45642	3.176188	10.89901	11.03767	31.75939	5.419826	3.18743	13.88868	41.51207	25.90721	5.200771	42.71365	1.491376	4.894923	42.33203	1.213644	12.82619	3.09497
SEMA5B	20.13854	0.1700386	27.0578	28.91496	36.16458	0.6923566	56.78233	129.2174	17.05233	18.18164	62.09556	71.31893	22.73229	0.869739	28.83496	44.70308	28.13157	27.82268	31.30732	22.81396	13.10449	41.21321	25.38627	35.21987	45.03131	15.70375	32.36887	17.25912	11.88323	16.14322	4.958987	22.51376	0.2891297	43.58267	1.189764	27.83111	63.93531	0.1941146	53.46492	34.57449	16.80492	12.57213	48.63624	26.15848	11.11475	40.11096	6.719023	42.60675	8.092043
POPDC2	1.542812	0.391627	4.594963	1.583159	7.429898	1.426325	5.400243	2.070737	4.872848	4.839757	1.771438	1.697235	4.98922	0.9558283	2.916434	2.836559	1.086312	2.798614	1.927087	3.071038	5.378364	8.207031	2.939938	7.802337	7.626826	3.840608	6.670647	2.429997	2.499779	2.902442	9.124735	6.317724	1.012013	3.091947	1.303201	3.302157	5.516093	1.757722	6.824611	6.363876	7.837992	3.849793	10.5162	2.93956	5.866928	6.948802	0.977747	3.442896	1.664993
M1AP	0.3602076	0.2071844	0.2893052	0.1148874	0.09158473	0.08144588	0.2145709	0.284366	0.2090195	0.2639562	0.1604135	0.153246	0.2002302	0.1589796	0.1228507	0.2889744	0.2850377	0.4216309	0.1968944	0.1011809	0.05288244	0.2312593	0.2612234	0.1274098	0.213726	0.2152325	0.2081493	0.3653767	0.1462969	0.3544826	0.2426882	0.3355654	0.3131558	0.3727717	0.1068042	0.1311286	0.2081304	1.743215	0.6217407	0.2600503	0.1656522	0.09530037	0.1084899	0.3106566	0.6169737	0.2895992	0.3176687	0.507611	0.7121286
GK	26.65466	1.354181	3.904909	0.578832	1.121901	5.007038	5.85785	1.135092	1.662147	1.11799	1.50633	4.144915	5.075669	3.671156	5.277544	2.537525	3.283187	2.053189	2.732496	1.773778	1.299282	7.663055	3.867648	2.862716	2.557413	1.442419	1.726123	5.042357	1.913984	9.090147	1.208168	2.906649	4.903643	4.403144	3.959402	2.887324	7.263729	4.602334	1.763788	5.050737	1.092512	2.749562	2.597517	2.260796	0.9066371	3.914882	6.118654	3.441537	6.061422
SH3PXD2B	2.38573	9.891397	1.692479	4.556677	3.529425	48.36241	2.210697	3.524526	4.887825	6.070391	3.565221	4.628834	3.108656	55.64286	3.993445	9.959188	6.038783	4.911771	6.049572	3.258473	7.933139	3.080826	4.254861	3.267028	4.320335	5.529694	2.615117	5.048372	2.70207	5.686366	2.073143	3.766998	0.9305648	1.844933	1.133604	5.03013	5.081096	0.1601112	4.461634	3.327918	5.077343	3.570283	4.977725	23.83573	4.582637	3.854304	4.025506	5.440734	4.898754
HS3ST3B1	0.4064202	14.19457	0.3443895	0.3112142	0.5992622	0.1572714	0.6554806	1.043558	0.7729148	0.6402852	0.2776772	0.4553512	0.5050884	0.4665416	1.215161	0.6047926	0.8618194	0.5537052	0.5630892	0.2113454	0.6043332	1.058998	0.8257481	1.812833	0.7616003	0.9693456	0.6073839	0.6452647	0.5845455	1.063128	0.416657	1.276696	0.2366808	0.5459262	0.7031393	0.8725849	0.6149344	0.1093395	0.6574992	1.114432	0.8130987	0.614656	1.002938	0.8741272	4.181558	0.656504	0.7825019	1.623624	1.200447
RARRES2	104.9902	0.4372394	149.3882	178.4797	176.5622	18.28109	23.2071	207.6799	147.1833	157.6379	346.0591	84.62557	154.0874	209.0859	66.50669	78.18818	81.00191	114.1508	145.5345	274.2521	128.5035	56.81239	50.05113	73.71991	108.8239	171.8755	315.6702	68.91903	85.66775	93.92945	386.9078	39.17963	95.77138	164.2253	85.19503	165.0346	129.5866	200.5649	157.0862	57.95065	82.92851	184.1362	58.43937	42.70127	282.5521	57.96507	245.199	45.40577	430.8377
LINC00664	0.08325397	0.4906407	0.1064405	0.00900407	0.2607219	0.00754373	0.1754006	0.01259678	0.08736791	0.0228338	0.04217732	0.08217602	0.01830808	0.02024702	0.2176804	0.06675829	0.3542125	0.03105384	0.0513177	0.0705339	0.04489933	0.07249792	0.02294372	0.0265523	0.8800908	0.1722988	0.01797226	0.1699464	0.005520533	0.09029104	1.006712	0.2003551	0.0224689	0.186101	0.09370381	0.06998104	0.05149867	0.07327032	0.04922153	0.02575921	0.08175017	0.0560173	0.02975938	0.06705764	1.414357	0.0819605	0.3812562	0.6967547	0.1371121
SLC9A9	6.382441	2.531936	1.466857	7.135731	7.303948	11.68508	1.322288	12.4787	8.824054	6.317079	1.864994	14.28596	3.433208	3.232495	2.830763	19.3298	11.2444	3.892884	12.57724	8.548901	5.240369	3.434221	11.70979	7.043996	11.09288	14.75158	5.321712	23.9669	3.527862	8.601697	3.518296	4.889254	0.2622429	8.57001	1.006108	2.154232	3.500728	0.3716274	6.706925	6.527239	3.286851	3.702169	5.795005	6.091179	2.377621	8.617197	6.256334	9.646306	17.45991
CLSTN2	4.826504	1.49669	0.1416612	1.133972	1.701671	10.83915	6.974641	1.060582	0.4240416	0.1806875	0.08273185	0.6431079	0.08313636	0.5995952	0.6787975	0.2272865	0.4435014	0.6997171	1.490439	0.02401411	0.09876013	0.4302657	0.107088	0.3371298	0.3194353	0.3062986	0.364462	0.07923434	1.150615	0.2165819	0.1456811	0.3224628	0.02260169	0.06876767	0.3393274	0.5375591	0.916609	0.1143876	0.582094	0.1465848	0.8997917	1.361377	0.05644934	0.7241857	6.133485	0.9915372	0.3785431	0.0838157	0.1241302
KLHDC8A	0.06303277	0.377293	1.135773	0.2105894	0.5533419	0.05475558	0.1804116	0.3860494	2.228344	1.387283	0.3359045	0.05633311	1.058884	0.5878457	0.3906152	1.082322	0.2803463	0.2546206	1.309343	0.6519894	3.118968	0.2996533	0.3108657	1.408579	0.5707554	1.096501	0.7218246	0.4829744	0.5387238	0.5377399	1.958541	0.2105048	0.3261775	0.2572952	0.282783	0.2770647	1.109182	0.09454701	0.6385997	0.2433594	3.538996	0.6445319	1.131461	0.2509377	0.06337035	0.4759231	0.8361681	0.5445475	0.889245
ENTPD3-AS1	0.8684506	0.7261866	0.9661961	0.8864356	0.9934097	1.875423	0.5662435	0.5323799	0.8905309	0.5752328	0.5242786	0.9152427	0.5825939	1.965098	0.7955177	0.7081204	0.7832389	1.055094	0.4175324	0.6960131	0.5298364	0.8380919	0.9354505	0.7686598	1.010525	0.6915852	0.568333	0.6867277	0.5819157	0.8357182	0.9747571	0.9651194	2.042214	2.930809	1.19032	0.8983576	1.036284	3.602299	0.5022413	1.112452	0.4825229	0.8244362	1.141465	1.317675	6.954238	1.271459	0.8728211	0.628585	0.7044647
CECR2	0.08183916	0.02029776	0.1493866	0.034499	0.06459397	0.8299498	0.1349657	0.06033055	0.03138274	0.00694345	0.103887	0.007871415	0.03435782	0.376799	0.02085101	0.07870269	0.06502816	0.0439102	0.01915162	0.008909339	0.07045093	0.06944376	0.01381421	0.0452155	0.08939184	0.05487053	0.00590233	0.04872536	0.006043391	0.07983444	0.09908862	0.01609769	0.002459696	0.1704654	0.009926964	0.1897815	0.1309917	0.2294002	0.02811306	0.06244043	0.2251756	0.002044093	0.009307979	0.07194059	5.440597	0.06430155	0.0915802	0.03931677	0.03596101
KRTAP5-10	0.1757159	0.01685774	0.6451584	0.1463308	0.1946253	0.05572632	0.1502264	0.06513762	0.04033725	0.03748348	0.1479949	0.01214086	0.1854771	0.08375745	0.0402007	0.07081136	0.1560212	0.09940578	0.03446266	0.1843685	0.06191287	0.1472762	0.08135407	0.1481982	0.4021437	0.1110798	0.04248414	0.09565044	0.08156152	0.1128751	0.06523408	0.01086271	0.02655682	0.4040075	0.06252128	0.1033915	0.08056082	0.1558816	0.215001	0.2827106	0.08571443	0.08827854	0.1256204	0.04755473	0.1160889	0.09687213	0.03241875	0.2122474	0.1772507
RHOXF1	0.6765929	0.262139	0.1254032	0.7584846	1.660337	0	0.01946692	0.02411653	0	0.01942902	0.8478587	0.03146519	0.6809871	0.09303098	0.3542367	0.1310859	0.6233831	0.4359854	0.0893161	0.4778236	0.343839	0.9715805	0.298695	0.02259305	1.250672	0.287883	0.275263	0.5990798	0.1268287	0.3723185	0.6762628	0.1548395	0.1548601	0.8143778	0.4398093	0.09743903	0.4871712	0.3815507	0.01638862	0.789056	0.262534	0.4003817	0.5209079	0.3697396	9.025949	0.1464524	0.1470332	0.6050846	0.5687521
LINGO1	0.9083163	0.5860025	7.337878	4.478241	14.61241	3.57974	2.363694	2.391029	9.321682	10.33246	3.002172	1.468488	3.528522	0.3064784	4.867347	4.195068	1.905643	3.48815	7.392436	3.536084	8.295919	4.599711	2.613006	4.324021	4.163776	8.23446	3.754659	3.755979	3.412201	1.593687	5.166512	1.342597	0.2618314	1.332305	0.6318486	3.527181	6.084875	0.4225106	5.29618	1.905373	8.075419	3.683344	5.265658	3.30616	11.09156	5.211972	2.47463	2.735494	4.591544
STK33	1.331206	1.078798	0.07825804	0.7571008	0.07018639	2.642468	0.3546008	0.8126975	0.02539033	0.4010984	0.2471892	0.006368398	0.2411997	2.554469	0.1201958	0.1936772	0.02727992	0.01604387	0.549545	1.065903	0.07423073	0.6777164	0.01955877	0.01371817	0.02109415	0.138382	1.108666	0.03762955	0.5091117	0.3687033	0.03763987	0.02279182	2.874842	0.08535634	3.134273	0.09860589	0.3662324	2.309905	0.903876	0.4962139	0.2615906	0.05498822	0.1680278	1.297113	1.796361	0.410743	1.232864	0.01669993	0.09076186
MARVELD3	2.292665	0.02084857	1.767826	1.106401	0.4538201	2.019319	3.620591	1.242895	0.4814049	1.279458	0.6213409	1.171173	0.7598417	1.235631	1.399552	0.319023	1.485367	0.2553342	0.5732553	0.6518258	0.2488521	0.4926106	0.9663089	1.900203	0.2155164	0.8385683	2.15585	0.04436038	1.530703	1.161191	0.2944723	1.214125	1.278854	2.293535	0.3010047	0.6306214	1.30906	0.08568194	0.8387563	1.667506	0.2891076	0.8665944	0.9399232	0.3014148	4.235353	1.544988	0.2430665	1.207473	0.1565802
NTNG2	0.09565743	2.111352	0.4978483	1.182839	0.5253426	0.7390014	0.207997	0.2813165	0.4344967	0.2533004	0.4927277	0.07248224	0.2552329	0.03647716	0.2573644	0.09637192	0.883569	0.2622506	0.2994258	0.4256175	3.673796	0.7346964	0.05339174	0.338844	0.3098958	0.5690934	0.1025333	0.5366189	0.1533315	0.2945767	0.2883621	0.146261	0.01686671	0.1140411	0.02949766	0.05730831	0.7640732	0.02420078	0.4482085	0.7458422	0.411755	0.392471	0.3478571	0.5939896	1.533587	0.1599656	0.767997	0.2264676	2.028496
COL5A2	4.284191	74.07079	8.822361	14.21211	14.72785	0.8784434	7.869951	17.16687	24.48612	43.93331	10.80772	4.14888	13.02181	1.079711	13.18688	21.22315	5.518541	12.39235	26.25083	8.130846	41.19893	14.62461	10.55472	10.96197	12.70454	44.64146	22.0152	13.50616	15.94628	8.6422	24.06558	17.58332	1.863861	3.566231	7.188936	8.727594	23.40407	0.6898034	25.39415	11.67428	38.56866	17.08744	23.20636	18.97695	25.99463	10.41638	23.18388	5.745736	20.12944
ST6GALNAC2	2.886025	0.3045021	1.265301	1.988962	1.627321	7.990979	6.003474	0.1496801	0.6850031	0.334085	0.768184	2.313064	0.4748269	4.02918	0.6551225	0.393457	1.237684	0.2217999	0.1472191	0.1416231	1.75855	0.8190835	0.6364268	0.6781353	0.6539313	0.544326	0.2310581	0.8596654	0.6301636	0.8767	2.879588	0.4454193	0.7177948	2.033031	0.9797687	1.358229	0.7600421	2.432049	0.3618442	0.648004	0.09040956	0.776921	0.3180033	0.6207252	7.867272	1.860499	0.2842421	0.9290754	0.1268656
BLNK	5.576402	0.7675484	4.173136	0.9212272	3.055527	5.366251	1.404851	4.358599	2.56463	4.263577	4.816441	4.362693	4.504812	19.4103	3.112733	5.085758	7.295207	3.327293	8.245848	3.085911	3.086617	4.519084	4.081192	1.915662	3.661994	2.190602	3.935286	13.69103	2.165879	4.134947	2.347677	3.909328	11.61731	2.04387	31.97308	3.869536	1.498441	20.65952	5.906617	3.533743	4.788562	3.008535	1.801506	6.17582	1.772428	5.502341	2.841628	5.138606	8.910333
PXDN	3.390068	53.66583	3.777904	9.540914	12.88711	11.89653	4.181032	13.75476	18.7465	20.92684	7.289623	4.332283	14.12986	4.980382	9.66536	24.16562	8.743777	9.222052	20.48381	12.35271	39.71624	16.0809	8.218319	10.76522	10.06261	24.47618	15.91763	9.771189	8.61929	10.87312	18.7539	13.06521	1.175441	2.354452	3.769821	7.708062	18.8429	0.6393564	12.89282	6.847583	31.47918	13.09932	15.11242	14.30026	8.920003	9.361458	12.06032	7.928838	11.57078
MIR140	6.731153	0	0.1461137	1.928181	5.436313	0.2019319	11.1595	1.180175	0.292335	1.086612	6.209556	12.09836	7.981205	0	11.65382	5.315174	5.064719	7.342751	17.48322	0.8714143	0	12.12898	4.299131	4.106595	9.471946	1.006282	1.443254	4.765783	3.398817	13.20014	0.9455383	8.266128	0.2405806	6.506561	0.1618246	12.60197	13.78526	0	1.489428	6.501257	5.788416	0	9.331651	5.887636	0	8.044423	0.1468422	10.76751	0.3058534
ACAA1	9.058134	3.756431	13.60486	8.096269	6.222807	7.295807	9.01448	5.149239	4.011687	5.235418	4.332096	8.053091	5.312567	11.05094	5.980249	5.119692	6.374202	5.947032	5.795521	6.870594	4.316326	6.210941	10.23729	8.601454	4.052853	5.329971	7.143288	4.113444	5.894973	7.370505	3.399401	5.610377	7.390592	8.359823	5.65384	9.002535	7.845371	5.642267	6.645494	8.273718	5.133651	7.935336	6.038832	11.99045	2.279139	4.381075	4.268881	8.661389	5.892175
DUSP26	0.05851326	0	0.18015	0.0904422	0.08663846	10.96553	0.1167256	0.3976642	0.08619039	0.589773	0.0151305	0.06485478	0.007506007	0.3602608	0.2108421	0.02947515	0.06313966	0.05941392	0.1740532	0.007785541	0.01718078	0.05201514	0.01316916	0.06773512	0.07811621	0.1708195	0.07220959	0.2090256	0.2297276	1.674344	0.1520603	0.01582557	0.02579325	0.1089976	0.5118135	0.2921271	0.3738348	4.533577	0.1474018	0.01056085	0.3481361	0.8252506	0.06100423	0.7466966	3.382532	0.2587387	0.08658825	0.1443014	0.2541326
MIR4477B	1.482336	2.28131	1.785834	1.309258	2.593903	1.096914	2.032971	0.9158326	1.984991	0.9222788	0.9582648	0.2987251	0.7606087	0.2944067	0.5934815	0.4978026	0.9597229	1.128865	0.6783613	0.7889348	1.523362	0.6588584	1.167665	1.072473	3.628064	1.822074	1.30665	1.765105	0.8027264	1.262403	18.61893	0.9354671	0.4900717	1.380636	0.879047	2.081406	1.76195	0	1.089135	1.87279	1.533817	0.8145331	1.854529	1.560108	28.5636	2.184905	1.994154	0.5222335	1.869104
AC073052.1	0.1681642	0.1882212	0.1800841	0	0.2037228	0.06221992	0.398363	0.103897	0.2927445	0.04185131	0.152195	0.2372228	0.2804345	0.1001972	0.02244258	0.09882845	0.1088761	0.2134408	0.1154354	0.02237525	0.04937669	0.1494889	0.1135425	0.1460005	0.4490041	0.2325441	0.04447001	0.2669906	0.0910656	0.229142	0.1092534	0.1364457	0.1667891	0.1253014	0.2493095	0.07870863	0.1998851	0.0483461	0.67074	0.3338648	0.2175055	0.06160334	0.2103877	0.2433572	0	0.3154676	0.1583593	0.3554699	0.0706804
MIR621	8.755047	8.224382	2.176486	8.837494	3.030377	9.255214	3.742515	10.23872	5.526959	5.914113	2.425608	3.024591	9.466013	7.452169	6.175917	8.82044	7.82774	6.03237	20.46213	2.329823	9.364598	3.891382	8.022486	5.791352	4.452624	4.419954	7.937897	7.777493	4.402453	5.11273	4.333717	7.893004	35.69866	6.756488	102.9103	11.12251	4.274106	29.66486	5.907586	7.675096	7.117869	5.727186	7.823793	11.02436	0	8.212015	7.235039	7.050152	11.74031
ITGAD	0.5875071	1.131087	0.1967616	0.05409484	0.1428969	0.07553564	0.3054422	0.1934024	0.0583212	0.6469542	0.3273003	0.08776869	0.3945733	24.90657	0.207066	0.1599717	0.1204277	0.2176602	0.3207645	0.09054596	0.09591011	0.7138255	0.306315	0.2520834	0.3997368	1.26308	0.1967528	1.235293	1.002362	0.4126348	0.2240053	0.4220918	0.002999759	0.1622584	0.07263945	0.1656254	0.2426626	0.01956422	0.565714	0.845021	0.1971603	0.05484387	0.7378594	0.3724312	8.864364	0.1568398	0.2929521	1.026116	0.1830544
GATA5	0.1773662	0	0.09909833	0.1941184	1.189574	0.01711947	0.1672955	0.9648006	0.16729	0.149697	0.01794669	0	0.09496617	0.1837915	0.2716979	0.04273045	0.09985556	0.07047247	0.02117428	0.006156427	0.02717145	0.01028276	0.2186841	0.2343322	0	0.07820174	1.146075	0	0.01879215	0.03940447	0.04008062	0.8676438	0.02549506	0.043095	0.02743846	0.06496874	0.2131145	0.04655757	0.4128102	0.02505302	0.05386091	0.6949427	0.06753486	0.8826336	0.4457903	0.2913972	0.1493886	0.3586205	0.09075418
CYP2D6	0.2375499	0.35069	2.026334	0.7922273	0.6549485	0.1909385	1.94862	0.09868725	0.3027456	0.04281065	0.406684	0.4308464	0.4602414	0.3904534	0.2623659	0.1939352	0.7902098	0.4616192	0.02249172	0.1634868	0.4112838	0.6771975	0.4922343	0.9672009	1.684087	0.3171662	0.08231411	0.7152901	0.02661516	1.079889	0.6279721	0.1550815	0.3953873	0.6500236	0.3643205	0.2683761	1.182988	1.4695	0.3972245	1.49913	0.4513396	0.2340574	0.2869471	0.2586344	0.4735267	0.5861266	0.171907	1.315951	0.3718316
MKI67	1.187535	24.79608	1.605118	2.904428	1.76423	0.7093713	0.6592578	7.622714	1.404838	1.914425	1.259414	0.7972999	1.001807	0.1601341	1.123569	1.395544	1.386978	0.8603328	3.119127	2.013364	1.573218	1.702244	0.8535058	0.9360584	0.78226	3.091316	1.898269	4.10452	0.7602773	2.157351	2.03235	3.936174	0.1425788	0.1536843	0.5003711	2.666481	0.9555763	0.06738329	1.607953	1.714108	2.114792	1.753278	0.9735298	2.072105	2.203994	0.939678	7.622908	1.549085	3.709311
APLNR	8.68612	5.186127	4.252464	2.76615	12.876	4.415168	17.87357	27.48104	18.33233	54.97122	6.790144	6.130097	5.772782	4.720903	38.38815	20.85947	9.334191	14.58328	27.31561	4.684221	25.78573	19.06697	42.11065	29.6772	7.933247	34.04928	36.40645	15.24847	27.80954	3.430371	11.01168	12.84889	5.033657	3.195186	7.119328	23.41331	11.0007	2.719604	22.98048	30.38442	54.43773	24.99884	54.32534	31.93026	10.70791	27.43454	14.44577	18.61557	3.334686
ANK2	32.52259	0.04611997	0.8481046	2.238974	1.614249	44.54699	3.841976	5.044748	2.857779	1.049277	3.095061	5.801396	1.591653	11.80693	3.153416	9.308911	1.185926	1.383219	7.459758	0.7175659	3.289908	4.115676	1.451906	0.9921491	1.915812	2.534491	1.065825	15.38613	1.486104	8.050333	0.9894353	3.552558	1.421859	0.9345902	0.5092338	1.40608	6.081108	0.1487893	1.386092	5.284443	8.638142	7.200782	1.455813	8.859935	1.676927	6.297901	1.491805	0.608546	7.655403
GRPEL2-AS1	0.2744724	0.2094606	0.8016214	0	0.3627384	0	1.903923	0.09249681	0.3207666	0.03725914	0.2709906	0.4223868	0.8450154	0	0.9590424	0.3267993	0.5815777	0.4180458	0.1370256	0.4780827	0.6154232	1.131232	0.5391144	0.7798829	0.9993421	0.5060686	0.07918101	0.6734689	0.08107337	0.3569986	1.621091	0.2159539	0.09899203	0.2788816	0.08878155	0.2802891	0.7562985	0	0.565714	0.7025465	0.8520142	0.05484387	1.123817	0.2363506	0	0.9629234	0.2416855	0.2109771	0.2516998
LRIT3	0.1181076	0.05172822	0.1979678	0.1360661	0.2115121	0.06839881	0.1229258	0.02855367	0.1567822	0.01533581	0.05178613	0.145913	0.1067136	0.079551	0.139804	0.05432141	0.2427013	0.1173185	0	0.1229864	0.03618677	0.1780287	0.1733584	0.1069996	0.1782421	0.08994651	0.081477	0.1263701	0.01668485	0.2099145	0.1601374	0.08610865	1.110301	0.09182983	0.2283898	0.1153666	0.1144454	0.03986041	0.09055166	0.2001927	0.08767198	0.05643416	0.1541871	0.03242719	0	0.2724824	0.008289784	0.1194021	0.142449
IL21R	0.1683795	1.198374	0.7114592	0.5722468	1.386498	0.07719732	0.2738259	1.621511	1.135225	1.83926	0.7865589	0.4868557	1.129748	0.222461	0.9818987	0.9625064	0.3388961	1.312948	1.736261	0.7597845	0.5836059	1.8889	0.30152	0.6038176	0.9529121	2.433029	0.9098985	4.472008	0.7076532	2.341737	0.9084397	1.094943	0.009681313	0.1636459	0.08465671	0.2330017	0.9169505	0.04104156	1.535303	1.407199	2.312298	0.5672082	0.3068266	1.069061	2.920102	1.383164	3.291393	1.64035	4.593955
AQP2	0.00232422	0.02341288	2.997962	0	45.82052	40.85967	0.1703909	0.06031093	0.1904761	0.02429417	0	0.02248244	0	0.01661808	0.03722183	0.00702474	0.003009584	0	0.003190898	0.003711017	0.008189305	0.006198319	0.1192658	0.008071571	0	0.02999756	0.2753525	0	0.1095008	0	0.006040024	0.05280337	0.1598282	0.4935653	11.99532	57.29015	0.0207198	0.008018377	0.06733231	0	0.01803705	0.00510857	0	4.318701	0.05374336	0.003737246	0.02626446	0.009825996	0.04689041
FLRT2	0.03354465	1.61879	0.1611902	0.1352251	0.07039244	0.0381888	0.1196781	0.7264349	0.2446387	0.5471358	0.04448233	0.06448024	0.05472617	0.1175298	0.1891713	0.04563797	0.06756753	0.1855887	0.273957	0.01464884	0.06515788	0.1819747	0.08982151	0.08363683	0.09186193	0.5608717	0.1119071	0.07965959	0.3390869	0.09083048	0.07674252	0.06668697	0.01289108	0.09741477	0.07191894	0.1078903	0.468754	0.02868433	0.2311191	0.08755526	0.3568863	0.5268243	0.1011518	0.3589302	2.161238	0.1701133	0.3452785	0.076362	0.2680018
TRAC	3.467446	3.807031	8.583439	23.64299	14.90551	4.785623	4.153279	44.81856	28.22712	30.88397	5.632143	11.85246	21.94518	7.827807	11.39919	9.086794	8.565088	17.4931	22.77603	13.79223	9.557175	31.98526	5.313996	17.32109	17.55257	80.73095	19.635	23.85313	19.64171	36.13204	3.422051	36.22531	0.5916719	7.807749	3.229091	5.615989	10.56969	1.876801	18.59689	23.47676	15.65616	16.03612	4.732441	26.3188	0.4702544	13.5954	20.67506	26.88945	62.74035
ADPRHL1	0.2033165	0.7117494	0.2710021	1.260862	0.314436	0.31691	0.4077449	0.1042339	0.3267125	0.2196244	0.1342316	0.05753654	0.246384	0.4742582	0.2840398	0.1874023	0.1288344	0.6522816	0.908661	0.1312333	0.1981472	0.1845829	0.1869303	0.3079708	0.2887564	0.3429683	0.2013359	0.1991753	0.2670549	0.2387267	0.528365	0.1310382	0.2631513	0.1547172	0.6926343	0.2672622	0.4396306	0.7611218	0.2887813	0.2248597	0.3222806	0.171147	0.2489542	0.3278049	3.500986	0.3338801	0.55169	0.1280183	0.26182
EYA2	4.40829	0.8125426	0.1732526	0.2125102	0.1920858	0.22102	4.224553	1.117453	1.599843	0.7226811	0.5878311	2.400947	0.4044281	7.691924	0.3631752	0.9194488	0.4010782	0.7329195	0.4632094	0.6711833	1.763722	0.4498921	0.3024975	0.412982	0.4799678	0.5812961	0.5879923	0.9132881	0.9659675	1.209645	0.2299817	0.3231251	0.01097175	2.78806	0.5215241	0.6109599	0.9467195	0.02385234	1.271432	0.4552198	1.098854	0.3464805	0.4221129	0.864463	1.342916	0.8182276	3.495722	0.2104523	1.604082
ARL4A	2.894114	3.825829	4.66694	4.42247	3.281419	3.068957	4.544408	3.583089	6.578564	7.682341	6.556566	2.07585	3.966283	2.437598	3.775382	4.090516	2.579609	4.64765	3.105346	4.594033	3.613608	4.286187	6.598314	7.094041	4.418864	12.40262	4.330437	2.98447	6.208112	2.762396	3.921156	3.629509	2.091991	3.755981	7.968076	5.53405	3.281391	4.861369	5.170673	4.150386	3.397301	5.792998	10.28584	5.642414	8.901159	6.018069	24.15866	3.076646	7.591365
AFF2	0.1421639	0.004797584	0.1055741	0.03785875	0.09577659	0.0951557	0.07802474	0.3548639	0.2272975	0.201616	0.6406403	0.1744873	0.1671536	0.1549387	0.240257	0.208721	0.5245037	0.2578753	0.2922727	0.1825038	0.1308909	0.251482	0.258539	0.1848304	0.1335215	0.06585928	0.8123413	0.2971667	0.2135484	0.2832699	0.05755186	0.1344778	0.006613133	0.05110108	0.02541868	0.1417722	0.07132841	0.01109068	0.3590274	0.3094511	0.3847547	0.4694935	0.1644527	0.06766856	0.08259502	0.1746041	0.1660703	0.1751716	0.7794828
HLA-DQA1	45.29968	9.266346	11.309	4.543138	4.990695	7.016165	10.56354	61.96328	48.59737	54.87395	17.54085	18.77893	32.43227	9.329466	30.19276	90.74635	35.25329	46.79043	36.91112	36.46765	31.06884	57.35064	25.14862	23.54414	34.23642	78.1964	51.48613	53.18706	15.52071	97.89694	16.30634	78.19343	1.426917	23.73211	6.018369	18.71372	14.4428	2.685983	28.27318	51.00645	20.48682	26.9579	18.96414	63.99164	12.35818	42.39493	97.01614	103.7524	71.56426
EPB41L4B	0.1295327	0.7718166	0.124435	0.5451228	0.2543583	1.20662	0.07029982	0.07061408	0.03673203	0.02275555	0.1379201	0.0153552	0.1387949	0.8353542	0.04474273	0.03326476	0.06577616	0.009671069	0.2894164	0.006082979	0.01342364	0.03725364	0.02400835	0.02205109	0.03051678	0.07961024	0.1222403	0.02016239	0.06189317	0.07786872	0.04290265	0.02747732	4.347948	0.09083916	2.155333	0.4113148	0.2309499	1.073383	0.07517883	0.04400733	0.09855246	0.07257294	0.01271031	0.3388172	0.5285662	0.05309176	0.1660571	0.03758172	0.02135034
AXIN2	0.4384464	1.581512	0.6489283	0.3855623	0.4638924	1.364374	0.3466088	0.9049236	0.5076426	0.68615	0.279228	0.1736275	0.5069269	1.031268	0.3832759	0.4108586	0.3297326	0.4286704	0.2365697	0.3576701	0.3339304	0.3318876	0.40333	0.5219531	0.306725	0.5507016	0.6865536	0.246223	0.2395046	0.3521973	0.457752	0.2464865	0.1063416	0.2439493	0.5824569	0.3799581	1.085541	0.1651316	0.7234702	0.286125	0.8706964	0.6943637	0.4694875	1.178813	0.9739827	0.5726225	0.9921544	0.4451876	0.5311174
DLX1	0.05199934	1.350883	0.4616011	0.007251773	1.109591	0.0182269	0.1883542	0.1065257	0.4837601	0.3473681	0.1103997	0.1025846	0.5476757	0.006522687	0.6092276	0.1654349	0.1523849	0.5335552	0.1465361	0.1660518	0.2796482	0.7444595	0.1700032	0.2946366	0.3507538	0.2422123	0.2171197	0.06517756	0.1200467	0.3412216	0.4622948	0.07105924	0.01085771	0.03670619	0.009737802	0.3432953	0.3513298	0.01888354	0.3722943	0.1778243	0.4162828	0.1804627	0.1438071	0.1080149	0.3164184	0.8933358	0.05743555	0.3586784	0.08282135
PRC1	2.428549	32.48466	2.999232	4.146025	3.56003	1.041274	1.975235	5.293471	2.694773	2.347279	2.28714	1.513117	1.817614	0.7035387	1.827171	2.034346	2.867965	2.344565	2.11087	1.431328	2.380108	2.091234	1.802356	1.798726	1.658552	3.262296	2.57844	2.941415	2.100673	3.009339	3.186165	3.193529	1.250148	1.364243	1.84934	2.997225	2.137541	1.162091	1.927495	1.737591	2.650623	2.28482	2.501348	2.750379	7.453936	1.569572	8.81452	2.79454	3.209108
DENND1B	2.725952	1.311785	0.8789178	0.5642663	0.7540558	1.837163	0.6451538	2.099954	1.085047	1.122577	1.111117	0.8787648	1.756866	1.963313	1.04011	1.295661	1.537716	1.61827	0.9467926	0.424718	0.4913211	1.632999	0.6989618	0.7895504	0.963167	1.071726	1.450141	2.462965	1.25703	1.090468	1.563723	1.937343	1.626557	1.58392	1.603047	0.4866546	0.5891183	1.84583	1.645635	1.286825	0.9527543	1.340898	0.608695	1.439272	1.296752	1.734032	1.906068	0.8169911	2.573681
MIR17HG	0.06876816	0.1250765	0.5016906	0	0.03239808	0.01908291	0.2186349	0.02655443	0.1243177	0.02139306	0.01333668	0.05543352	0.1984836	0.05463217	0.142252	0.07216855	0.1113081	0.3578617	0.007867592	0.07320013	0.05552757	0.1299038	0.5068768	0.1641878	0.7038512	0.06867999	0.05758688	0.07278783	0.004654986	0.3982425	0.5882537	0.06509694	0.01515686	0.1409103	0.0611708	0.2735869	0.06130497	0.03954079	0.02887251	0.61438	0.04447278	0.01259587	0.9177049	0.08142318	0.5300462	0.3685875	0.08326105	0.3634099	0.04817278
PLAU	4.646746	69.57525	7.24625	8.780575	11.85579	8.764531	7.556075	20.68936	17.47371	16.56669	4.088835	4.728615	9.189185	5.116988	9.38083	8.918682	6.328803	9.991025	12.11634	23.86641	13.06824	10.32978	10.63978	14.04059	11.52852	39.82375	26.66416	19.22468	13.84724	49.31098	10.74468	8.039626	0.6862665	1.895449	3.391185	19.71691	9.15572	0.9887678	18.92564	8.425924	16.87757	18.87618	8.215248	18.78397	7.137027	11.4858	38.50352	6.352307	5.987469
RUNX3	1.287499	2.365863	2.299119	10.43969	4.834668	2.126469	1.141869	10.23842	7.127403	5.427355	4.441281	2.776498	4.958167	1.360272	2.965308	4.332632	4.597567	4.009553	5.721902	1.889702	2.326687	6.931997	6.144875	8.043616	3.414039	8.390133	4.471758	5.781177	8.125808	8.857695	1.247513	7.694314	0.1316465	3.970847	0.6729869	2.248912	3.372315	0.164086	6.740282	8.346371	4.185484	5.572249	6.160783	4.791564	20.71698	4.784324	4.835437	11.12001	12.58949
NR1I3	0.09385137	0.08132521	0.1507558	0.2165921	0.1662658	0.04032529	0.1992989	0.117839	0.09729759	0.09945542	0.1080331	0.1500856	0.1071871	0.2525395	0.2230269	0.1250531	0.2116908	0.2074993	0.08728385	0.09184347	0.1280059	0.2099177	0.2289401	0.2155329	0.1455018	0.1283859	0.1377023	0.1490058	0.07869391	0.1732605	0.2517621	0.1211841	0.072065	0.1285809	0.03770194	0.2380549	0.1187517	0.02611128	0.1410909	0.1442538	0.2114509	0.166357	0.1893808	0.157722	7.140468	0.1314369	0.1759441	0.1407897	0.1476055
AOX1	0.7905925	20.45419	8.669782	16.50588	5.640414	1.68313	6.482716	4.065614	4.494204	2.452505	12.64599	56.95116	52.7161	2.862835	16.20281	14.7343	24.37111	14.85018	7.521129	8.197872	7.443136	4.807496	13.17596	10.08483	4.447816	5.764327	11.1363	2.336	10.9158	3.290699	22.7684	38.11632	0.08811764	22.6803	0.3332025	24.18454	3.281537	0.164643	30.2414	12.11477	1.906298	25.63008	2.469367	5.424578	4.955445	20.2211	2.811304	24.92678	1.362468
VSIG1	2.898991	0.2451395	0.5074632	1.125497	0.1286443	0.05304129	0.1985946	1.530296	0.8062676	1.197176	2.269478	0.9148405	0.899048	0.03796276	0.7695261	1.048436	0.4743868	0.3032569	5.671129	3.891192	1.360997	0.3044314	0.07528328	0.1567307	0.6095925	0.9691705	1.471463	3.279189	1.168788	1.117774	2.656112	0.1436016	0.01053218	0.8842078	0.05667509	1.699806	0.5774606	0.03663477	1.702004	0.7704683	0.6963525	0.3092589	1.507881	1.324374	0.1227727	0.1536743	1.208556	0.235691	0.2410147
PROM1	4.856176	0.0519735	1.526391	0.3102752	16.01852	3.448109	0.0483295	2.871401	3.717893	11.15243	8.45106	0.1106657	6.418672	0.5902391	0.1099306	17.02187	19.16948	2.954044	0.7853305	0.9004458	0.144643	0.01794711	0.5816112	0.5094894	0.3162477	0.8512021	21.37559	0.1944607	21.72609	0.1265459	28.23737	0.3290799	0.03203858	8.243701	4.065858	1.882337	11.13244	0.3505775	28.80991	0.04664161	14.55432	15.3361	0.1279759	10.05264	9.305647	2.001908	2.948499	0.3129608	0.3733682
KIFC2	2.722505	2.912487	9.639169	5.335883	5.011786	0.4145803	7.69206	1.000887	0.7881936	0.7223515	3.382651	3.335416	3.404652	2.541815	1.470158	0.8545872	2.636702	1.737466	0.5745554	2.644094	2.485367	3.468229	1.491831	5.282151	7.028878	1.651114	0.3260601	3.057874	1.052732	3.959578	12.62986	0.890901	3.41882	2.313582	2.209577	1.474349	3.935415	0.5161954	3.542515	3.586632	0.9708368	0.7022531	3.760769	3.086757	4.16218	3.241647	1.122367	3.766846	2.772763
RNF207	2.376465	2.362283	4.019958	1.92452	3.850903	0.6139221	3.857888	0.3154303	0.9595781	0.3426087	3.12128	2.653005	2.67114	4.160993	1.051233	0.5526289	1.810138	1.04375	0.6466838	1.14755	1.686456	1.211609	1.604561	4.03152	1.229289	1.868664	0.4918241	4.241076	0.3085651	4.89145	5.216256	1.086579	1.145361	2.955001	1.186713	0.8249764	5.204275	0.1625046	2.311958	2.800592	0.3679064	0.6946724	1.338302	1.376911	3.408112	3.444992	1.297608	3.867145	3.045064
DNM1	19.50735	5.323744	5.829031	3.855109	8.085571	4.058031	33.29744	0.6076406	1.286129	0.7123564	4.498789	5.310377	5.020417	38.98602	4.502507	1.111577	7.03804	3.808626	0.4407701	4.178542	5.253789	6.798315	2.447071	5.376516	8.167756	0.9733873	0.6110444	7.640545	3.186396	1.573503	21.31948	5.261306	0.1136173	1.943248	0.357985	1.695272	9.461052	0.5245532	3.313392	4.556487	2.00199	1.098253	1.069219	6.88168	3.84258	4.297145	0.8577271	1.586702	1.206861
LINC00299	0.2332716	0.04182574	0.4220034	0.1920325	0.4645938	0	0.1490907	0.0209887	0.3020619	0.02029097	0.2986715	0.04107639	0.1220193	0.01079536	0.05803169	0.09811263	0.1906195	0.09313515	0.009327852	0.072322	0.1356574	0.1207957	0.06422423	0.1376397	0.5563261	0.1085697	0.07426431	0.1869781	0.01839657	0.333288	0.2059938	0.07350401	0.02695505	0.2784397	0.01208739	0.02968053	0.51686	0.00781329	0.1882726	0.230541	0.04569684	0.03982325	0.09066958	0.02502777	4.1895	0.2367078	0.08409027	0.1340455	0.3579135
UPP2	0.1759553	0.005681007	0.7120388	0.8607367	0.4809797	0.07511841	0.207566	0.1944247	0.2446835	0.1162127	0.2887433	0.4991547	0.1302192	0.2177435	0.3305593	0.1227251	0.4162478	0.345302	0.04645525	0.1890962	0.0417289	0.1895026	0.4615039	0.1292625	0.05420848	0.3181852	0.05010959	0.1396803	0.1539215	0.1867348	0.0351739	0.2782132	0.01342435	0.1966601	0.2769132	0.9312479	0.04223139	0.3677214	0.1321232	0.2858179	0.08403055	1.896537	3.24276	0.2670967	1.330134	0.1033778	0.08740017	0.6008246	0.2559983
KIR2DL4	0.01160762	1.266726	0.1025508	0.3383264	0.4781105	0.03865286	0.6599331	0.2151463	0.680815	0.09533067	0.8734439	0.4140392	0.3930988	0.02766467	0.5762691	0.5262443	0.2329722	0.2386723	0.2868477	0.3150705	0.2760684	0.170256	0.2664692	0.5542768	0.5268766	1.433932	0.3008174	0.3040813	0.1980043	0.8303738	0.1357429	1.431572	0.04605082	0.2075759	0.05162616	0.2064504	0.2483491	0.04004537	0.2193072	0.6787856	0.1711531	0.8164229	0.3340088	0.1191121	0.6710126	0.2333069	0.7120655	0.2699014	0.5464202
GRIK5	0.07184037	0.1038614	0.3237582	0.2802476	0.5705377	6.74261	0.09852653	0.6250914	0.3815981	0.1728307	0.04644163	0.07480042	0.02457491	7.281545	0.1885552	0.08443979	0.1136967	0.06078848	0.0328763	0	0.07734434	0.09047148	0.05928485	0.1351393	0.1172211	0.1508553	0.04854983	0.02851486	0.4214554	0.1305204	0.3111564	0.02590672	0.007916993	0.09813695	3.504047	0.3698709	0.6297637	0.5542059	0.1382443	0.06483105	0.2353953	0.7588121	0.0748987	1.200302	2.630198	0.2727467	0.3640305	0.1856043	0.1073598
SDHAP1	3.691361	1.943904	6.044567	3.320979	7.33147	1.543548	6.3577	1.393825	2.320894	0.9491247	4.537254	3.56853	2.122241	2.439458	2.265248	1.996258	4.122973	4.399643	0.2621999	1.910632	1.482538	4.591868	2.522587	6.741321	6.246688	2.13481	1.183701	4.316163	0.3345093	5.013617	5.948037	1.801425	5.106509	3.795534	5.287652	1.972152	5.666367	1.410414	4.735936	4.96368	1.463599	0.7608463	3.636325	1.856147	1.518054	3.397227	7.674072	3.595515	3.747685
CD6	1.140301	0.3101479	1.2544	1.179223	1.665571	1.972209	0.5678473	4.494774	2.752601	2.387337	0.9822938	1.693527	1.915596	1.29281	1.355505	1.493972	1.509171	2.166499	2.312525	1.11011	0.9793044	2.427425	1.156578	1.221841	1.206199	4.842809	1.907866	2.170386	1.65335	3.569815	0.5586262	1.148238	0.03109216	1.036103	0.2210896	0.6099588	1.730677	0.04055619	2.872553	2.204186	1.788101	1.299316	1.546374	4.878284	0.5824903	1.890264	1.797449	4.146313	5.821892
CXCR3	0.514215	0.6115173	1.617576	2.654087	2.535048	0.7967015	0.5689906	3.822302	3.907712	5.262914	1.096977	2.648946	2.910611	0.9319201	2.787901	1.5056	0.9294104	3.434637	4.029858	4.011087	1.424919	7.470883	0.694384	2.576346	2.188174	11.476	3.070906	3.189095	1.679473	7.28044	0.6542336	3.413139	0.007083477	0.6705102	0.200115	0.6016912	1.384777	0.04619796	2.543509	2.969882	3.658005	2.637203	1.099017	3.932112	1.362429	1.765639	3.796044	3.849655	8.933276
SLC9A5	0.1717174	0.731593	1.189348	0.5675306	1.330182	0.03689105	0.7375912	0.1984952	0.5963764	0.223328	0.4955957	0.1808392	0.3865504	0.1848259	0.3163993	0.2232257	0.5259969	0.3205984	0.1926551	0.1739398	0.3968541	0.6204382	0.3166576	0.4937451	0.6803419	0.4119337	0.1289048	0.3664408	0.1829799	0.3849408	1.463499	0.1398281	0.04639357	0.5943436	0.09197631	0.2834614	0.7769293	0.07007017	0.7791023	0.6118548	0.3524963	0.3165541	0.5405477	0.3789431	2.220149	0.6145767	0.417304	0.4683622	0.6456842
PTTG1	0.9742327	26.81289	5.325566	9.206272	3.227585	1.732422	2.543349	4.523544	4.944136	4.549817	2.444646	1.688843	1.155366	0.935871	1.345284	1.582434	1.383803	1.196159	2.395242	12.30932	2.872237	1.617198	2.033781	2.131839	2.070371	10.91513	3.685687	2.643711	2.664789	5.679118	9.739561	3.38238	0.7099101	3.922159	0.7428013	4.308603	2.561196	1.406144	2.184995	1.883954	2.306726	3.681787	3.494861	3.978451	3.448065	0.8711794	11.10544	2.353553	6.68532
ENGASE	3.36011	3.611198	4.012269	4.788825	7.938315	1.928707	5.604376	1.19872	2.383243	1.403812	7.652551	2.496892	4.096974	3.055715	2.6088	2.42337	4.12216	4.451179	1.873708	2.008314	3.135424	3.401931	2.806061	6.583172	8.097385	2.698687	1.654532	6.72444	1.211307	8.030623	6.988145	1.704455	3.7533	3.673972	3.777567	2.266854	5.961995	0.9618156	5.934957	5.473006	2.618925	1.093741	6.266132	4.360368	2.511172	6.281244	4.979505	6.777192	5.44199
ERBB2	10.47595	7.187601	6.87843	18.53125	13.8272	33.73091	11.48609	9.987066	5.030253	9.806198	10.08053	22.57205	15.465	13.85392	19.41324	7.024414	15.81088	13.68927	9.883693	5.467201	7.195482	14.75221	9.978207	13.52251	6.372848	4.527668	13.18035	6.459965	13.05961	6.55872	22.56338	9.733936	24.88696	11.81268	28.51458	15.75968	10.42625	18.16426	14.99618	17.51348	9.562299	11.84107	10.11537	14.059	21.40817	10.9088	7.037927	21.70991	1.540232
PROX1	0.06500163	1.448816	0.1044137	0.03860465	0.4634268	1.74406	0.08719122	1.184028	0.1026512	0.1121238	0.154752	0.1002777	0.08280821	6.140694	0.2494776	0.1942032	0.3250674	0.09558933	2.138684	0.03578837	2.264641	0.3227875	0.07869634	0.202386	0.227419	0.221101	0.09957935	0.08718764	0.0710073	0.817762	4.71816	0.1661047	0.02223107	0.04258817	0.2332753	0.7280724	0.2178016	0.04639666	0.3049077	0.06553687	0.2243903	0.2019911	0.1934917	0.5007051	0.3628038	0.2667058	0.6766453	0.01421402	1.61474
PCDH1	2.474745	6.090005	2.902473	21.68877	8.953037	4.948239	4.998474	6.638468	12.48305	17.44668	9.430572	4.006828	7.759871	1.971423	11.10795	14.82276	5.116219	6.325122	9.364213	3.328882	10.25756	10.50083	8.375196	11.46988	5.783961	9.938377	8.728145	4.208981	11.85201	5.158635	13.53195	6.069749	14.72257	3.883697	13.85337	8.288953	8.531527	8.552296	9.29575	7.599301	21.60189	10.78197	10.78552	10.96067	9.367486	10.13627	8.140626	7.137339	4.200497
CSMD1	0.03744473	0.0008980881	0.05327429	0.03118282	0.03369786	0.09143884	0.1152467	0.00793183	0.2320863	0.08307165	0.01327892	0.02263795	0.02799674	0.00764938	0.1833272	0.02047897	0.0429451	0.02607161	0.1219092	0.005124596	0.07916109	0.0271046	0.09390549	0.2089903	0.06712857	0.05128694	0.005658306	0.01528719	0.01216642	0.1257341	0.0486544	0.0306714	0.004951807	0.06815714	0.02569468	0.11517	0.06008575	0.02583628	0.0195393	0.2699444	0.02407736	0.02351499	0.01070778	0.01013382	2.115127	0.03440544	0.006044828	0.07689019	0.006295298
RHCG	0.04221843	0.9214498	0.2096146	0.3864497	1.729651	8.844108	0.04593805	0.1280479	0.03700443	0.06877292	0.1667315	0.009281446	0.005908065	0.1555036	0.01229306	0.03480035	0.04472817	0.02922837	0.1106533	0.01225618	0.08113914	0.02047086	0.02073119	0	0.1434677	0.1839897	0.03247829	0.0670293	0.01247043	0.03922309	0.1396365	0.008304328	269.8716	0.1715865	77.22514	3.140073	0.1300173	91.01818	0.04350812	0.008312566	0.011914	0.0421795	0.067224	0.7998024	3.283664	0.0123428	1.053299	0.0162259	0.01935781
RPS6KA6	0.001176872	2.38486	0.07939842	0.0686044	0.612111	1.136491	0.03697616	0.1177915	0.03025815	0.5219304	0.2519756	0.03272905	0.009058061	0.7488983	0.7840489	0.2893016	0.2758272	0.01613233	0.2003488	0.001879079	0.2633133	1.117316	0.6039039	0.3167465	0.04399205	0.08245626	1.553594	0.5661539	0.3613544	0.1491363	0.02752537	0.9294312	3.590458	0.9681016	2.099989	0.4010048	0.6252934	0.8769852	1.085073	0.9405489	0.0219194	0.4345709	0.2944735	0.8843734	2.993433	0.2024825	0.1196914	0.6119751	0.2156658
NICN1	4.833787	3.068394	5.73979	4.145687	7.096056	6.468854	4.717435	2.912592	4.814196	3.682943	4.473255	4.02315	4.369865	10.59231	4.289114	4.260724	4.582685	5.770159	2.949968	2.399935	5.223848	5.320355	4.400828	5.629218	6.156752	3.91141	5.730968	4.93012	3.118958	4.838678	7.466008	4.312876	7.264237	5.100953	10.72053	4.560048	7.272331	9.151277	6.742461	8.797081	5.015801	2.943331	5.376487	7.021686	4.344515	6.229003	4.042297	6.87444	6.03614
TRADD	16.29689	6.033672	15.64049	28.48517	30.00077	6.766726	17.47771	14.24696	12.18252	17.21086	16.25564	27.06226	15.87634	14.60358	15.0502	11.80051	16.34296	14.65787	11.89061	15.2291	10.19743	12.17245	18.13822	25.34704	16.43325	15.40849	15.03263	13.15062	9.713866	17.53505	23.34839	11.21686	5.134011	27.07133	5.831862	24.97201	18.95169	8.364195	13.61422	15.47436	9.068685	18.30843	18.52108	17.40217	28.75165	15.18005	11.03691	17.53337	16.63189
PKHD1	6.906124	0.003849831	10.20117	0.03341782	4.84564	2.955051	3.653745	0.3846403	1.62774	0.9758591	1.284319	2.604885	6.561917	1.949673	8.662912	2.910836	10.78501	7.504582	0.213285	0.2883246	0.4999199	3.526953	4.258455	4.559023	4.486298	0.3149796	3.498848	5.273471	1.786266	0.637407	0.2547493	4.699134	0.2903536	5.637067	0.7893745	4.740583	0.2381495	0.09097509	6.412623	7.00634	0.08808638	1.609046	4.286008	3.434524	1.855799	7.139229	0.5099179	8.116521	0.8664444
ZNF436-AS1	1.952161	1.36035	2.590973	2.656241	2.861072	0.3513844	3.913078	0.3632285	1.435249	0.5514914	2.414827	0.87491	1.862202	0.8802261	0.6397529	0.9947614	1.629902	0.8035985	0.807135	1.672809	1.885576	1.065341	0.829523	1.138639	1.056555	1.271592	0.645795	1.890756	0.5265341	1.894888	3.447386	0.9703489	0.8123561	1.29733	0.5698906	0.8184511	2.8893	0.1820217	1.789557	1.779377	0.6141767	0.8117719	0.9901297	3.450748	0.5228591	0.8726153	1.162017	1.465794	1.900784
PM20D1	0.1531104	0.2120728	0.03689176	0.02028499	0.08037726	0.3908858	0.1202645	0.1347998	0.1537722	0.08573594	1.015526	0.03239807	0.1531983	0.4378933	0.2574629	0.362497	1.278774	0.1515805	0.1261223	0.2566905	0.2090481	0.08166416	0.2481081	0.4120855	0.02044051	0.2046697	0.3158153	0.1823176	0	0.07823612	0.6366287	0.1946291	0.1518585	0.1369016	0.01361951	0.3798128	0.1569679	0.1716712	0.3278477	1.177223	0.04752837	0.07571979	0.04788856	0.1450292	0.35404	0.9786253	0.1544821	0.01618245	0.3088955
MT3	19.70107	0.009144659	3.176005	3.76688	0.571873	0.181376	1.279423	0.3634415	1.969323	2.52133	0	15.81283	0.083845	1.609701	0.1919042	9.548217	0.895724	1.526456	70.74049	31.74314	0.2207033	0.1743088	0.448669	0.4256029	10.09294	5.25235	0.02304597	0.4496838	13.37936	0.6568342	0.0424643	0.6835406	0.03601507	36.94032	0.1841118	119.5851	0	1.446909	2.284567	0.2241406	1.377993	0.3352134	7.386819	1.891748	5.919522	1.856742	4.704227	2.901424	1.18129
MOB3A	17.24301	8.696961	15.54954	29.13242	23.65676	10.49861	20.40388	19.53346	24.1622	21.66775	38.05579	22.51421	20.33968	8.828369	24.47821	17.34264	20.21664	16.21671	25.89103	17.26586	24.55696	21.51937	25.61627	17.06837	18.24835	32.83736	14.17814	21.67518	20.61971	24.53716	9.989798	18.2577	10.61999	10.60903	6.68867	24.52989	17.58176	3.581701	20.46407	21.28957	18.88366	21.92878	21.63282	15.06511	33.01233	17.72138	15.88012	29.42406	21.94677
PREX2	1.448007	0.3496835	8.930653	17.46684	7.972437	0.3518486	2.406036	8.566848	5.139016	3.61194	35.02595	1.011374	10.6378	0.5656183	2.26845	10.48178	8.471317	5.267785	1.616565	4.141711	6.01568	7.811718	1.785031	3.994102	1.683859	2.952862	3.053679	2.505811	6.140528	1.063421	1.145067	5.360278	0.3423755	1.124065	0.9920444	2.864738	2.787368	0.2204322	3.829561	2.126109	4.353213	1.543006	2.896451	2.864991	0.9593845	5.67873	5.898167	2.890691	10.76587
ELF3	10.07395	0.03971333	3.851055	10.37493	6.987581	3.938389	2.683411	2.968433	4.194566	8.674499	16.65726	4.586308	5.819513	21.21718	6.667196	3.772303	5.354749	8.335089	12.20859	17.25338	7.854046	2.74593	6.683438	5.346793	5.212375	4.684601	15.20979	9.278398	14.72034	2.858181	5.033404	6.037802	2.158401	5.225336	7.884193	11.44904	8.107397	0.9720651	12.52048	6.53953	1.371365	4.526316	2.70868	7.106157	13.77059	7.096901	15.87411	2.494172	3.473867
DTX2	2.026158	2.991921	3.340736	2.487189	4.298544	1.537518	2.589031	3.817998	2.468207	2.560284	3.038889	2.656265	2.819585	2.08578	3.012842	1.995308	1.778209	2.306202	2.03246	3.510775	2.639577	2.402703	2.395742	3.304586	3.523596	3.830937	3.140313	3.831279	2.127814	3.865476	2.681713	2.020237	1.29905	2.555135	1.631084	2.749338	3.417928	1.379532	4.201784	2.583139	1.903506	3.105629	2.974345	2.011324	4.083994	2.332595	4.968812	3.46495	3.24628
LRBA	11.10829	3.363349	1.701023	2.582166	3.24128	8.797816	3.066411	5.335481	3.083431	4.096267	6.594716	8.622587	8.057617	4.349603	6.959583	8.840781	4.365328	6.076881	3.92441	1.484266	3.412379	7.02082	5.369687	4.728434	2.8346	2.894125	4.947029	6.525059	7.004472	2.684963	1.57975	10.72608	12.38638	2.489972	8.868753	5.276362	3.821522	1.764223	7.95814	7.205716	4.77891	4.026071	3.890672	6.619357	8.7562	5.614769	4.644873	5.349596	4.154496
MYO1G	1.297408	0.9338025	1.053174	2.500195	2.368361	0.4030238	0.6089751	3.566381	3.164401	3.204708	8.501989	1.23738	2.020298	1.025201	1.038884	1.827841	1.558704	1.884485	2.271742	2.019839	1.672502	3.367465	0.9837374	2.762823	2.253842	8.775458	1.384599	5.257985	1.544179	3.772064	0.7482461	3.118682	0.03364181	0.7108209	0.2324603	1.019656	1.366896	0.08975847	2.375506	2.729832	1.783973	0.8209341	1.652102	2.681667	1.497336	2.402264	3.134207	3.837538	6.061574
PCDH17	3.439407	1.355843	2.385974	0.445802	3.315483	0.9764328	2.673611	8.016533	10.20399	11.07379	2.513356	5.373499	7.738161	0.3007361	5.665945	10.59869	4.175071	9.477662	6.609378	1.42375	9.359967	13.44123	8.691796	10.22912	6.080511	6.226314	8.349124	7.164511	6.837106	1.255155	3.813213	4.876701	0.6992615	0.8058961	1.699683	6.805942	1.786974	1.148426	7.509338	7.045762	17.34663	5.895631	7.748994	5.780772	6.002267	10.69369	5.030484	6.132261	2.832615
C10orf95	0.2724511	0.09148394	0.09847011	0.3429116	0.2530471	0.1814501	0.2547662	0.1262465	0.1641773	0.08136646	0.2958944	0.1647157	0.2096981	0.1136342	0.1963458	0.1097944	0.3086924	0.1452385	0.1215647	0.5437689	0.1439957	0.2724687	0.1471647	0.2838512	0.2364225	0.276288	0.1657106	0.6055908	0.06639296	0.3480416	0.3717143	0.1326375	0.162134	0.09135318	0.1575283	0.1020158	0.1821621	0.1997362	0.3260098	0.2950423	0.05285873	0.104797	0.06817192	0.3763536	2.204978	0.2738061	0.1429438	0.3455487	0.160318
CLSPN	0.3994171	4.039024	0.3386188	0.225388	0.2031079	0.2093584	0.2517604	1.209869	0.2020575	0.3203005	0.1836128	0.2906648	0.3558105	0.07051397	0.3287126	0.5905598	0.1867655	0.2365796	1.015473	0.1830544	0.3453175	0.5819043	0.3845462	0.3275095	0.1826802	0.49096	0.4400978	0.8102976	0.315431	0.3666123	0.1681908	1.292321	0.1540588	0.2066744	0.1282993	0.6820057	0.108799	0.03508688	0.6568109	0.3644517	0.4879102	0.3170221	0.5552276	0.3970189	3.891005	0.3954567	1.429887	0.3830613	0.6373123
MIR320E	0.2680116	1.649876	5.883687	3.31406	1.731644	0	2.13858	0.4967574	1.579131	0.8004062	1.386062	0.97219	1.650249	0.4258382	1.0015	0.8100404	1.850894	2.177096	0	1.996991	0.9443292	0.9529916	2.654056	0.310251	2.385334	1.153031	0.1889975	0.9928715	0.2902716	2.373768	3.482451	0.2899471	0.2362846	1.597593	1.430414	0.6690233	3.185669	0	1.350305	2.708857	1.663917	0.7854426	0.6706108	0.2820732	8.263041	2.729358	0.4326601	1.510747	2.102742
CA8	0.1228445	0.04066788	0.2112244	0.4171945	0.6372019	0.3648952	0.1346089	0.2084497	0.7923831	0.2325233	0.120798	0.1527201	0.1411591	0.07834894	0.7148871	0.1411933	0.2352425	0.2371728	0.1900303	0.4060975	0.05486678	0.5444725	0.3224269	0.4416369	0.2910413	0.149936	0.4941454	0.1236153	0.3373033	0.1803557	0.04945968	0.29949	8.79307	0.1856446	0.34167	0.7774229	0.2560434	0.1402731	0.1656263	0.2360823	0.3276236	0.3878997	0.7099994	0.3086562	0.7601484	0.5508545	0.08938001	0.2121263	0.04945062
CROCCP3	0.5566103	0.4388926	1.429611	0.735485	1.340311	0.3195107	2.113782	0.2313778	0.4601927	0.1578961	0.7655991	0.7635839	0.9382013	0.9205557	0.7102962	0.4453591	0.6009361	1.118426	0.1572687	0.3470479	0.4967673	1.045731	0.5671958	0.9869015	0.799943	0.3141092	0.2578778	0.9443427	0.1121378	1.026598	0.7175155	0.3701971	0.5030194	0.7649125	0.3997516	0.2667059	1.374705	0.04559989	1.744384	1.568139	0.4285367	0.1775402	0.6467577	0.6909199	2.546952	1.605815	0.3911913	1.440454	0.7950482
GPR155	0.9543408	1.989296	0.9164785	1.03743	1.212827	4.608903	3.722765	2.83591	2.613857	1.680829	0.8572208	1.217779	5.198211	2.311333	7.654146	2.901275	1.767748	10.81822	1.320814	0.6991654	1.547424	8.074853	5.69228	1.516233	2.187053	1.448524	1.138899	4.772531	2.912505	1.866354	2.396402	7.018145	2.418503	1.54022	2.873224	1.007884	1.483392	1.097467	3.664544	4.108788	2.256822	3.668701	3.277352	5.729618	5.062695	2.480942	5.715487	6.963943	5.430482
SFXN3	22.27801	12.61628	12.13681	21.42868	22.19615	6.715076	23.38446	16.307	16.92557	14.40535	23.71994	32.65853	23.74373	10.63869	25.99618	18.7766	13.22484	16.79293	28.62158	20.72973	17.65032	14.93507	18.80706	20.49171	17.13361	18.43655	17.02194	22.43448	18.83863	21.55494	16.81082	20.24458	4.708752	15.88003	5.408246	24.43618	17.89368	3.011385	23.42318	20.39803	14.86926	23.16063	19.40828	24.40874	7.543973	18.72573	20.16377	30.98352	20.77769
FERMT1	0.2389883	1.244467	0.1499581	0.544201	0.05126968	0.2528388	0.7235018	1.619583	0.05400479	0.4070487	0.06372935	0.02709095	0.01437052	0.5072871	0.8581616	0.6941044	0.06769458	0.07393757	0.2435151	0.6260394	0.1874914	1.125309	0.9253109	0.0291783	0	0.95358	1.240281	0.02371479	0.4731877	0.1717282	0.02426041	0.1878515	0	0.1377287	0.488282	0.3845105	0.1731045	0.02898601	0.2445786	0.715757	0.1217122	0.1518415	0.3130101	0.8518515	1.640581	0.09607073	2.293742	0.4578192	0.01255603
AL157871.2	0.05437917	0.8825424	0.8152722	0.09605972	0.4391851	0	1.193266	0.1343885	0.5242965	0.08120063	0.5062138	0.3287599	0.6975691	0.08640196	0.6386377	0.3104503	0.4929012	0.6902025	0.02488554	0.2025933	0.1277354	1.643565	0.4895491	0.3147474	1.209952	0.5681604	0.09586832	1.064819	0.08834354	0.7039266	0.04710562	0.1372696	0.07191269	0.2025933	0	0.2036158	0.4201389	0.06253463	1.187225	2.551822	0.2532048	0.1593652	0.136066	0.2289289	8.801935	0.4371969	1.550888	1.992434	1.554201
P4HB	193.0417	148.797	95.66826	387.1333	157.1369	90.08152	108.3699	298.0937	184.1636	188.2843	336.8593	259.6985	128.5251	117.337	185.1719	277.7489	165.6119	148.8763	243.0378	449.9892	232.0359	134.9586	189.972	152.3039	139.5435	383.8249	192.5712	250.7271	190.1305	215.4886	133.7282	169.4922	68.76963	167.18	55.00998	223.2058	188.9842	51.16028	128.2886	129.2814	166.6616	208.204	177.8165	185.8238	124.9538	139.5752	299.1209	154.8773	250.7652
ZHX3	7.237629	6.828779	2.94038	6.737059	4.04989	9.880086	5.647427	4.273741	5.002976	3.684766	11.98122	6.164221	5.962918	10.92925	7.870664	9.455079	9.764299	8.484698	4.620705	7.195423	4.474749	4.856395	7.528382	7.258502	3.862185	3.687795	4.93446	8.906025	4.666327	3.451016	1.561794	8.804318	2.186156	4.134138	7.937633	6.723509	4.978427	1.748085	7.169559	7.489043	7.804371	7.380633	4.550066	6.449745	3.304932	6.292385	3.648627	6.140749	2.782184
PLA2G16	51.16996	19.95933	32.5489	24.84691	42.79497	81.32184	40.58893	27.60333	27.48458	36.60139	46.39162	39.30799	44.60919	74.22975	37.18456	47.75248	39.79959	67.18908	36.28927	55.97752	21.87534	30.68117	37.98819	44.72812	48.22433	32.98026	38.58131	44.06507	37.15551	29.99776	44.66633	51.92295	15.16301	35.16352	21.74048	25.38926	41.22568	27.87997	54.13054	38.7967	48.36082	65.04193	30.56925	51.05233	27.13174	28.8293	32.30009	36.44093	37.73555
AC068196.1	0.01201173	0.1008328	0.3280104	0.06365542	0.4850544	0.05333136	0.2336264	0.1335818	0.03860366	0.1076176	0.1677251	0.01452385	0.1479215	0.02862778	0.01923649	0.02420289	0.1244299	0.237834	0.0659631	0.03835757	0.04232288	0.1922	0.03244071	0.1460005	0.577291	0.1993236	0.05082287	0.3432737	0.03902812	0.319162	0.2809373	0.1689328	0.03176935	0.2416527	0	0.06746454	0.2998277	0.02071976	0.1966832	0.4942933	0.11186	0.07920429	0.03005539	0.0379258	2.499744	0.07725736	0.271473	0.1015628	1.272247
CD40	7.016312	19.2185	38.39721	16.59784	21.64315	2.215098	16.16672	9.004933	30.9225	28.72889	36.65653	28.78329	28.26299	2.878242	14.71139	23.43607	19.79585	24.94916	6.474297	18.35304	17.71816	25.07873	22.46757	24.85446	28.37557	23.44208	24.44717	15.52133	23.71061	22.01286	18.59365	28.5974	1.77508	34.10264	7.093513	27.26502	20.16943	19.57495	25.7144	28.54001	15.81259	27.54488	29.28644	9.207618	31.03791	26.15472	21.11286	30.73387	20.76281
CDCA2	4.943996	3.877293	5.478143	2.130225	4.946204	1.540325	6.458425	5.874991	8.973144	4.794245	4.004115	19.05152	8.501233	0.09153125	6.962321	4.029106	8.593302	4.277871	11.40985	2.64494	12.97704	15.84092	7.955499	5.646124	4.819498	6.165236	2.039316	4.817002	7.041983	1.821116	2.302149	5.055031	0.1726788	9.374617	0.2277469	5.68978	3.57434	0.1589928	2.309018	7.452823	0.6238981	4.400729	7.405776	4.571491	2.545727	3.309988	10.63892	9.904129	0.9685096
KCNJ14	0.246686	1.459245	1.847968	2.309152	0.875132	0.08188945	0.5587903	0.2606641	0.3556518	0.1170487	1.169657	0.147745	0.6778443	0.2362715	0.2289143	0.153298	0.3582376	0.5091595	0.1614234	0.3055304	0.3452386	0.22134	0.4887821	0.3162559	0.9418223	0.3613186	0.1316886	0.1976592	0.2172355	0.4994926	1.006541	0.177086	0.08536732	0.3555933	0.3322251	0.2848744	0.5014859	0.1352131	0.4442941	0.4394091	0.225434	0.3901876	0.7845425	0.2220189	8.742831	0.3336397	0.4168424	0.3898702	0.5891554
TAPBP	52.38977	29.38782	79.68544	80.40792	91.19901	42.75118	60.76258	118.7711	74.88425	72.73058	97.37434	59.67346	88.17954	47.46277	83.85978	83.92377	79.67228	108.7183	74.75099	75.42433	59.76817	78.87438	80.46538	120.9346	86.92128	85.77678	55.70344	161.0023	83.56194	106.9264	47.7566	89.76187	29.68026	44.38313	23.86336	86.74226	96.04389	15.5971	111.5562	95.51722	47.10264	104.2203	75.18764	72.06657	59.85475	73.83494	81.00602	136.2816	259.3293
ACADM	38.57544	7.055962	7.137364	5.775875	9.194404	23.91688	23.62409	15.12962	11.17388	12.26698	12.2815	25.68405	17.61462	27.19738	27.30412	15.06701	21.53507	15.21418	9.759084	2.217858	8.067437	31.80517	26.48073	16.29522	4.228271	5.372938	20.71631	14.44448	13.70631	12.31417	5.322236	21.38912	35.5157	46.74338	20.84502	15.57203	10.94703	11.63387	17.66191	29.81725	12.74731	10.67663	16.39414	20.88533	8.513541	19.89325	10.86074	16.82131	5.891019
PLK2	8.427677	17.32018	32.09108	5.599428	26.83951	6.447592	19.30284	61.64237	46.38059	30.78744	16.12297	26.05665	24.1792	3.516024	28.58644	10.0213	15.55132	34.51619	9.899266	14.56195	21.11379	45.81235	17.6404	47.88433	40.0512	29.02699	60.17352	16.86549	19.11896	11.64519	21.68858	32.02456	1.470832	7.819763	9.269954	53.06668	15.86795	2.628028	41.5487	19.57104	33.65571	21.55421	40.5367	18.59222	11.69442	40.37733	28.49749	18.35583	7.144383
SLA2	0.4536529	0.8530371	0.9560724	1.769422	1.694168	0.4592358	0.5049749	3.074118	3.085052	2.460347	1.908813	1.443729	2.033532	0.8130622	1.162423	1.323592	1.165452	2.012057	1.629285	1.773172	0.9206953	3.222957	0.7498252	2.369476	1.773298	6.878876	2.545194	2.546822	1.792377	6.416412	0.4244119	4.05975	0.04319456	1.711748	0.200153	0.8085549	1.384732	0.08764374	2.134759	3.238445	1.368794	1.834694	0.5902608	1.862072	0.08391917	1.517265	2.765342	2.347494	6.668979
NR0B2	0.01731102	0.1162542	0.2919747	0.1605427	0.1398098	12.06701	0.1424487	0.01604292	0	0.01292467	0.01342897	0	0	0.1237731	0.01386159	0.02616047	0.06724702	0	0.02376612	0	0	0	0	0.03005892	0.02311051	0.06383565	0.01831118	0.0412265	0.0140616	0.03538222	0.06748003	0.02809176	50.7186	0.3482642	13.6123	0.7292123	0.09259384	46.55303	0.04360848	0.01874642	0.01343417	0.07609824	0	0.2049667	0.2001429	0.04175306	0.02794575	0	0.01455185
BGLAP	0.3363283	0.5787801	4.159944	0.5792643	3.531196	0.1306618	1.622805	0.2181837	0.3783159	0.07533235	0.9914417	0.4880013	0.5047821	0.7013806	0.4308975	0.1609492	1.00166	0.9220641	0.0808048	0.6981078	0.4443902	0.6951233	0.6812549	0.8614029	2.828726	0.4495854	0.08004602	0.2803402	0.01365984	2.440362	1.136235	0.1546384	0.9451382	1.390846	0.20942	0.2676093	0.9144744	0.05801532	0.7837067	0.9469619	0.3784596	0.351139	0.6101244	0.2522066	1.555396	1.365524	0.2986203	1.421879	0.7774844
SH3D21	4.530998	0.8485728	3.089486	5.777754	8.337488	0.273064	3.607002	1.848758	2.037655	1.943588	15.23243	5.197375	3.659516	0.5383418	2.997785	3.760474	5.667277	4.482657	2.723414	3.742238	6.56401	3.33398	2.310313	2.656204	3.570857	3.039013	1.331854	5.578189	3.349867	5.334427	2.179451	2.012996	0.4850329	4.909189	0.4933587	4.245621	3.134117	0.4745028	4.622548	3.976704	2.221532	0.6046187	5.590322	2.489103	3.413076	4.232582	4.379338	6.382011	2.522914
FASLG	0.2914816	0.293622	1.038584	0.758302	1.926087	0.117651	0.269588	0.7268936	1.243353	1.986319	1.685592	1.057325	1.949765	0.4420778	1.332504	0.3630689	0.3980207	1.348001	0.8949303	1.049267	0.4014733	4.593339	0.644089	1.361949	1.174474	5.120241	2.528242	1.531378	0.7748776	3.47709	0.2203585	2.95271	0.00700844	0.6397142	0.05657003	0.2976587	0.3212666	0.02742514	1.194868	2.467815	1.390123	1.1765	0.3049953	0.9454232	0	0.7243389	3.10562	0.6945595	4.69553
PILRA	7.656457	7.193478	6.642129	1.057327	2.650699	0.7197474	3.791023	9.161865	6.652589	9.615515	5.734398	4.197638	6.618547	2.472664	2.995513	7.065397	5.845172	5.393901	8.676244	2.373294	3.444652	3.378702	4.741842	5.291899	4.368277	7.881539	6.394637	9.463461	6.920214	14.79277	3.590547	10.15017	0.5079058	4.270336	0.9494891	4.967982	3.81518	0.5936737	7.859505	8.696431	5.186954	3.628854	3.719227	4.897893	5.651492	6.376187	14.30065	11.1973	9.937185
PRDM16	0.0840046	1.059488	0.29127	0.1167233	0.3077848	0.3229422	0.2712912	0.3000109	0.2683304	0.4573906	0.03019903	0.1040506	0.05834812	0.09766332	0.3970316	0.08876044	0.08622472	0.1638339	0.08016776	0.02944269	0.07399679	0.2813994	0.1438724	0.5034154	0.05197084	0.135998	0.2362324	0.03578281	0.6623911	0.05444087	0.03194713	0.07758046	5.832239	0.08014955	2.742916	0.6271708	0.6995621	0.7669343	0.4632357	0.1597524	0.340268	0.5426607	0.2178839	0.8248192	1.705569	0.4678235	0.1901868	0.2035572	0.08956083
AP000797.3	0.09365773	0.1834496	0.02507412	0.2068056	0.100855	0.03465291	0	0.05786462	0	0.1165438	0.2664006	0.1509936	0.02402859	0	0.07499532	0.4875126	0.2627634	0	0.08572116	0.5483158	0.0824999	0.04162834	0.04215774	0.05420923	0.04167823	0.08634244	0.03302297	0.6939258	0.05071829	0	0.2839565	0	0	0.1046785	0	0.08767232	0	0.05385197	0.1179674	0.06761578	0.678373	0.0343095	0	0.246429	0	0.05019921	0.7307749	0.1319841	0.2099462
AGBL3	1.404943	0.1632285	7.010139	0.6857615	2.322446	0.4073459	2.628519	2.045677	1.153017	1.06531	3.496965	2.125948	2.032003	0.5939706	1.083325	1.284378	3.929256	2.194079	0.6504637	0.4897507	1.338887	1.75652	1.967469	1.581189	1.458818	0.8104515	0.7488513	0.6630919	1.401503	1.914388	0.9857175	1.811769	0.1557337	3.939432	0.2484839	1.607414	0.8886913	0.2385678	2.192175	2.245085	1.766162	3.5425	2.007825	0.3891197	1.89981	1.045874	0.7781211	1.997238	0.8702192
KSR1	19.54148	6.077569	8.802264	7.448316	9.904906	6.353724	18.43929	6.588032	9.753789	8.201609	15.18963	16.9583	16.23471	3.149826	25.83069	5.122611	11.88337	11.29811	24.59884	3.468476	6.339891	24.80114	8.379464	6.291627	5.847906	5.385393	6.991654	12.31938	13.75813	6.276257	3.815147	12.19459	1.189185	5.348878	1.898237	7.767275	12.27678	0.5537747	9.003262	21.3813	14.07471	2.444431	11.30994	7.963922	3.01267	12.89435	16.09628	22.75249	7.596357
GIMAP2	5.601703	1.80244	2.935513	3.084905	4.185013	2.362132	5.047131	12.86784	9.369498	13.37344	3.879122	8.152117	7.895804	2.70652	5.70812	6.085797	6.629502	7.899629	5.581196	2.727412	3.908811	13.45004	4.600501	7.448392	5.465453	13.00281	10.44759	9.916404	7.263296	10.30836	2.715548	13.98383	0.8266016	12.31907	2.071231	5.136517	4.074982	1.991804	14.05726	10.81993	7.361334	6.219117	3.629464	9.852787	5.406244	8.339807	9.135449	10.38864	22.25277
ATP6V0E2-AS1	0.8847397	0.9085918	0.3467482	0.3625226	0.3093913	4.636887	0.3184152	0.3888323	0.195423	0.2224567	0.575483	0.2168956	0.7347813	2.876705	0.1801544	0.1072068	0.3700663	0.3195191	0.2170509	0.08252531	0.4552828	0.235135	0.1108514	0.3642692	0.3247128	0.2802872	0.2637122	0.3041065	0.2321467	0.5965629	1.516999	0.236821	0.9729955	0.2106823	1.400906	0.2106072	0.5420768	4.11691	0.3944375	0.5794699	0.2217882	0.2472557	0.2206162	0.628772	0.9842334	0.2297708	0.3730176	0.1670957	0.4600347
DOCK4	5.54426	2.115386	3.134338	1.341044	2.804283	2.808861	3.697663	6.121947	4.266139	2.970277	3.225708	3.433982	9.114084	2.160262	4.224868	8.249703	5.215385	7.915282	4.055193	0.878479	2.957589	6.931947	4.012508	4.704836	3.528983	2.28249	3.699875	9.776827	3.780182	2.690626	1.393144	8.861595	3.61931	4.211913	2.997633	3.862743	1.620795	1.630441	9.590961	3.496593	5.638277	4.065918	3.660112	4.967948	2.630076	6.58412	5.723456	4.924172	10.54113
DIRAS3	2.287177	0.1873149	1.466321	0.5106307	1.474487	0.4503297	0.8953205	0.817774	0.3178199	0.779987	0.7553439	0.8216832	0.296649	0.4109458	0.7553127	0.3576458	1.004718	0.6333771	0.9190369	0.4777394	1.009582	1.271299	0.4314384	0.9246204	0.2572728	0.6264823	1.126513	0.2012917	1.763109	0.1451155	0.764386	0.6144782	0.5499334	0.4534476	0.2977309	0.6361317	1.53713	0.04373937	1.149779	0.9226316	0.7635073	0.4681604	0.6979156	1.793373	0.8208597	0.481116	0.4502765	0.5145575	0.3325167
BID	3.967649	3.925751	4.504352	5.128371	6.303403	5.180921	5.138172	4.575919	6.52395	6.821876	6.239584	4.051836	4.136387	4.17831	3.957344	5.427963	5.364929	3.60254	7.591398	6.194895	9.448106	4.60334	4.683155	6.572912	4.158186	7.809285	6.934501	6.774572	4.943105	8.242927	5.620381	5.232177	1.86009	9.56328	3.231032	5.814454	6.989842	5.722129	5.320637	5.074081	5.924135	5.71822	7.635853	6.178455	3.95496	3.99869	9.246172	6.17483	6.140801
PLD4	1.212512	0.3616836	0.6453321	0.246843	0.8934484	0.6139624	0.1829335	2.487497	1.202256	1.527999	0.3568191	2.314424	2.426639	2.914087	1.132916	3.685235	1.922517	2.452004	2.254165	1.066766	0.3102888	1.490626	2.374449	1.67068	2.464036	0.7890398	2.486607	1.781795	1.068862	1.841594	0.4198801	1.609374	0.09432133	1.548787	0.1553742	1.305345	0.5268357	0.2360195	5.463558	1.674022	2.134965	1.34693	1.522419	2.596682	6.159416	2.44352	1.959748	1.99997	7.676813
PRKCQ	0.4251312	5.266494	1.526766	0.8368128	2.03558	1.024674	0.563365	2.774806	2.722841	3.391747	8.536962	2.845594	4.632384	1.100071	2.956781	1.713227	2.66203	2.677927	0.7545869	1.168497	1.631679	4.526927	0.6684017	1.592402	1.240519	6.416384	1.249506	1.176379	2.821845	2.333702	1.759792	3.564428	0.5983485	1.276135	1.809783	1.608905	0.7363294	0.3090482	2.597067	2.282181	4.25128	1.795434	1.739993	3.806404	1.19369	1.572263	1.867726	3.504749	2.782384
CCNYL2	0.09141265	1.517192	0.4698828	0.4913564	1.615779	0.01739429	0.2266415	0.353388	0.9694901	0.01560002	7.33444	0.2242192	0.8161504	0.02489892	0.1589434	1.597198	0.422744	0.7597957	0.0179285	0.0750631	0.1288357	0.1114435	0.2327754	0.3537396	0.4253877	0.231148	0.06354185	0.4602818	0.06788916	0.2135309	0.1561088	1.700983	0.006907823	0.5546329	0.09292979	0.1418029	1.117604	0.1261466	0.1019808	0.3733429	0.4661806	0.4477699	0.5032061	0.01649292	1.328644	0.7727349	0.4258463	0.9275063	2.915627
TMPRSS4	0.01307549	0.008443274	0.1405618	0.1945528	0.125098	0.1317389	0.4273721	0.1789685	0.0824286	0.03454373	0.001560504	0.001216161	0.001548284	0.0886949	0.01288621	0	0.03386236	0.0321706	0.00690431	0.009635663	0.01240373	0.06169347	0.005432873	0.01571839	0.05639632	0.07417974	0.006383512	0.01117829	0.03431438	0.0226136	0.08102849	0.002176255	0.1303508	0.4788925	1.472656	0.1506446	0.06276549	0.06766412	0.1178192	0.01307048	0.006244429	0.1016938	0.04026721	2.623156	1.37219	0.02102483	0.4871123	0.01275661	0.07440342
WNT10A	0.08211064	0.1870903	0.3297408	0.1864887	0.6252595	0.7161127	0.07019959	0.5544116	0.282739	0.3678303	0.2957365	0.1595623	0.1895949	2.201579	0.3381383	0.1211315	0.07974251	0.3662523	0.3422126	0.2013379	0.0568295	0.3362843	0.05940016	0.3717193	0.3288573	0.4433696	0.3226031	0.3352251	0.1429239	1.192771	0.04572504	0.2791831	0.003878058	0.5703014	0.4330182	0.1976482	0.1829986	0.09105276	0.5872958	0.330271	0.2321292	0.2900521	0.06603905	1.541647	0.2034277	0.1838995	0.2603738	0.5454983	1.863626
LINC00921	0.5513713	0.4220105	0.8205576	0.8056873	1.728838	0.1350031	1.037229	0.6462409	1.009788	0.6659241	1.603968	0.7549223	0.867473	0.5024477	0.5194165	0.4492931	1.05519	1.247331	0.2949965	0.4466528	0.6499597	1.221745	0.6952867	1.140437	1.645378	0.5980066	0.6389771	0.971952	0.4544609	0.7706385	0.8217908	0.8201853	1.136617	1.305003	0.5265199	0.5844466	0.8023549	0.1888201	1.317478	1.07125	0.9124128	0.9534789	0.6999568	0.8000454	0.281238	1.518923	0.8639178	1.199783	1.063299
RIN3	3.351004	5.446096	2.38598	7.227346	3.864141	0.8902401	1.815441	6.253777	5.575509	6.385551	2.081056	2.29483	3.570757	2.120216	3.159402	6.683572	4.09145	3.4137	10.17565	3.727655	6.786671	4.499025	4.34928	5.640616	5.802821	6.121172	4.311312	4.905011	4.635253	5.989484	3.410875	4.563998	0.4190697	2.055546	1.186987	4.224178	4.828216	0.2743083	4.338353	5.121341	5.984456	4.526132	5.478367	4.455216	6.821315	4.606342	6.030966	6.771654	9.677021
NIM1K	0.8681434	0.2460163	0.333086	0.3003625	0.1161128	4.001812	0.1075495	0.1178638	0.2665669	0.2972495	0.7120657	0.9694738	0.1872623	0.1186087	0.5269013	0.6740761	0.1360425	0.3453034	6.217437	0.7725304	1.19822	0.1843311	0.07467011	0.07201184	0.6939154	0.3364469	0.2924527	1.61976	0.8983261	0.7572322	2.881162	0.2273215	0.0987185	0.278111	0.05902416	2.934903	0.7542087	0.07153726	0.278593	0.1197616	0.14161	0.1580001	0.5396017	0.4583007	0.9589603	0.1511525	0.7989288	0.4441654	0.1394468
GNA15	2.083099	4.120931	1.531594	0.8421493	1.19375	0.4590416	0.7791536	4.556557	3.095082	4.608641	1.574371	1.671454	2.487479	2.044284	1.937843	3.850112	2.399858	2.373726	4.074257	1.956486	2.003583	1.848359	2.342417	2.513354	3.292181	5.076339	3.40239	5.07645	2.799405	9.290181	2.855974	2.00089	0.1468527	1.129871	1.35566	2.853271	2.287147	0.2311843	4.263651	2.811489	4.451547	1.767471	3.276831	2.798926	9.031476	3.140188	4.815503	3.189162	6.502164
RBP2	0.1420937	0.03976033	0.09510361	0.2823815	0.3825328	0.026287	0.3897531	0.1536323	0.1331941	0	0.551144	0.1431759	0.07291042	0.1128849	0.1327432	0.1073663	0.09199711	0.07214045	0	0	0.08344369	0.03157842	0.06396003	0.02056101	0.0948488	0.06549764	0.01252528	0.09399966	0	0.1210114	0.1230878	0.06405143	0.04697728	0.211752	0.1263955	0.2216882	0.3589061	0.02042551	0.0894877	0.1795219	0.0735143	0.0260265	0.08888569	0.01869361	0	0.09520027	0.34408	0.1501808	0.03981523
GAPDH	1452.39	1547.456	1503.483	2020.116	1327.92	683.67	1264.531	1528.386	1772.672	1433.616	1955.781	1983.17	850.1247	645.0434	1386.826	1243.956	1547.754	978.7028	2013.63	4598.345	2021.448	1035.377	1358.566	848.5196	1189.214	2326.727	1457.52	989.7619	2118.478	1159.137	1127.232	965.1913	462.1856	1579.357	431.3789	2308	1065.412	624.3258	896.1976	1060.876	845.663	1043.794	1768.638	1359.344	704.9613	937.4006	2026.699	1344.335	751.5246
HS6ST2	0.01011092	0.05771596	0.1819039	0.08573156	0.3527682	6.114277	0.01512739	0.04872533	0.03899376	0.01509793	0.003137407	0.007335306	0.009338516	0.02409756	0.05829264	0.02037288	0.01309242	0.01231986	0.4164354	0	0.08193856	0.01617852	0.01365355	0.01404532	0.0161979	0.03728477	0.01283411	0.02247405	0.0394225	0.02893218	0.08933694	0.03719073	0.01069679	0.03616217	0.02518288	1.219061	0.06129258	0.02092913	0.03056472	0.008759442	0.3232779	0.04889174	0.0404788	0.5171721	0.5143526	0.003251586	0.09466991	0.02564728	0.02379821
LDHD	4.394224	0.1566648	4.544453	1.269992	6.563462	12.54221	1.059771	0.5974847	0.7838148	1.18438	0.7502007	16.18586	5.699971	21.9869	11.3642	0.9144669	5.684497	3.417459	0.7861255	2.261959	0.88922	6.696392	4.816964	8.07205	5.311439	1.251276	0.5249308	2.444509	2.246375	2.574787	0.3968135	4.161931	35.40482	5.006108	31.36817	13.11842	1.731794	39.16507	1.602736	2.489531	0.8755728	1.090763	3.650882	6.876894	2.942329	6.91568	1.157184	5.056743	0.8414533
IFI27	44.30574	1.778309	14.51836	19.91473	38.85976	7.975508	22.76374	24.46661	61.47177	43.6194	9.893813	10.73303	14.94178	57.40057	18.51241	12.14425	16.60538	12.69666	45.23841	120.0063	6.775549	23.03542	15.97146	31.80705	23.13389	145.0167	188.6873	24.23689	32.89456	71.8174	17.46236	37.6006	8.098059	33.0236	6.400011	27.83924	30.17743	6.584186	22.46754	26.53073	15.93808	28.60019	38.8371	62.94061	98.19211	15.92978	14.86339	23.74645	55.20775
NRM	3.410279	11.90287	17.66797	9.049249	22.61891	3.801653	5.475602	7.88982	17.16343	12.50799	10.3695	7.389172	8.977786	6.91503	12.4901	6.063089	15.02799	9.47915	7.28152	6.851291	22.19597	8.507489	10.51853	11.97068	21.43792	11.10519	8.384282	6.331073	13.34596	7.020316	13.17281	8.093375	0.9187945	6.256003	1.975921	11.78005	10.38107	2.582604	10.12542	9.018044	8.664847	10.91554	12.91595	6.117608	27.49229	8.095561	14.67561	12.4524	10.30703
RDH16	0.06643552	0.06304377	0.4547073	0.2066504	0.1819626	0.04488672	0.2247238	0.05353814	0.1160394	0.04744517	0.273371	0.05238899	0.133392	0.2202951	0.07401386	0.06111159	0.1047273	0.1451816	0.02379356	0.07379182	0.06106517	0.09243798	0.1014147	0.2959207	0.485881	0.1437961	0.03972004	0.1192363	0.0375409	0.2420577	0.2176867	0.03437402	0.03437858	0.09685178	0.08222033	0.04326248	0.242052	0.05480806	0.1928265	0.0875843	0.06724839	0.09523265	0.08673027	0.1459224	0	0.1486267	0.1398901	0.1099042	0.2670919
TRAF3IP3	0.7449455	0.4270131	0.665713	0.998922	1.401403	0.2980776	0.5872128	2.60835	1.19499	1.127798	0.8533132	0.905426	1.601842	0.864644	0.7753548	0.8766785	1.004737	2.21221	0.7923041	0.5833791	0.5117655	2.720022	0.6537849	1.315945	1.192729	2.418539	0.9464021	2.619643	0.7550807	2.293142	0.4026163	1.902352	0.1912228	0.8773363	0.1814523	0.4834233	1.00363	0.05122191	2.564477	1.979738	1.046014	0.5334929	0.6913204	2.13604	0.3880964	1.731367	2.761581	3.06204	4.707971
VWCE	2.906887	0.1275243	2.239071	3.454129	10.8631	13.47152	0.6480679	2.176465	4.730501	0.7326383	2.895202	2.368043	2.733486	1.570552	0.7167074	6.661735	8.083706	0.975539	6.944504	7.545464	22.5461	0.3558565	5.037033	1.293964	5.716972	11.65049	0.8295107	4.644536	1.510794	2.337128	0.586839	6.247406	0.013574	7.365186	0.1533914	1.967813	2.851285	0.02832919	3.813953	0.7158408	0.618137	0.8708518	1.058154	5.506272	5.791249	1.227955	0.1723302	4.634528	0.1449572
CEACAM21	0.5622388	0.7516605	0.6522663	0.4414149	0.6054448	0.2773675	0.3738621	1.842982	1.196262	2.106654	0.8561563	0.7301823	0.9456163	0.9677739	0.842052	1.190569	1.294278	1.744395	1.808228	0.1911792	1.008857	1.360567	0.5623957	1.292659	0.6671986	1.967712	0.8920841	2.264697	0.8626595	2.415379	1.65051	1.46995	0.1721115	0.9775075	0.1018771	0.3703646	0.6311669	0.17062	1.154059	2.536911	2.399781	0.709432	0.3907826	1.347846	3.490941	1.674177	1.142955	1.804722	4.840026
AC139149.1	0.3973032	0.1404283	0.0839734	0.1662225	0.1857702	0.04642113	0.09385619	0.05813671	0.05040259	0.06244897	0	0.02528394	0.1126607	0.398695	0.08371996	0.07373408	0.2166146	0.04777326	0.344497	0.01669376	0.01841952	0.02788272	0.09883061	0.1452377	0.1116646	0.0578323	0.04423767	0.1161981	0.01698559	0.1282189	0.7064367	0.0339332	0.9955061	0.02337127	0.1116031	0.0391487	0.2982612	0.01803506	0.2370442	0.1132229	0.04868306	0.1149028	0.1569664	0.1980702	0	0.08405875	0.2362978	0.08840316	0.1582
VWA5A	9.057228	6.212621	1.091917	2.177974	1.797181	10.02564	0.9351905	4.527064	2.12186	5.896563	3.602764	3.986811	2.655656	5.32208	2.760342	4.87101	2.616343	4.31747	5.816103	3.271036	4.421323	3.750646	1.87385	2.303697	2.253085	2.708354	7.423415	8.102997	6.105541	1.817363	5.34828	3.46904	1.578822	2.668727	3.522332	2.290749	3.783598	2.528419	5.772944	3.722934	4.620405	3.383181	3.284453	5.644459	1.445355	1.939808	2.747186	3.111624	2.958223
MIR497HG	0.7083729	0.09182028	0.8157573	1.587161	2.6502	0.08672246	0.7948705	0.3282409	1.138296	1.201651	0.6586138	0.5825605	0.3327416	0.8751741	1.105247	0.6848025	0.7520161	0.3212945	1.523135	1.887838	1.174553	0.4514432	0.819415	0.6466659	0.8135716	0.4081527	0.6859401	0.2853019	0.50348	1.022014	0.9068997	0.938215	0.04821632	2.503256	0.05559824	0.6338482	1.105117	0.1931705	0.623254	0.8178747	0.9377761	0.7613192	0.7298405	1.245762	0.7828597	1.03853	1.14355	0.7596989	0.7224413
EME2	3.287465	1.052808	3.854704	4.543462	2.17786	0.5176168	6.03006	0.9770737	1.021628	0.3416797	4.105102	1.167985	1.602876	1.967399	1.011212	0.5325493	1.119538	1.133766	0.4672386	2.277651	1.459389	2.027642	1.511714	3.72427	2.644894	3.487298	0.5851839	1.984306	0.3176224	4.576223	4.000644	0.9384846	1.202729	1.673669	0.9017579	1.146897	6.109254	0.1523857	4.036779	3.171116	0.7575011	0.3310477	2.906207	1.344349	0.9041626	2.105126	1.610822	3.410278	3.654614
FECH	5.901009	4.12739	3.018312	4.664727	4.78754	5.949159	2.858134	6.260647	3.468742	5.197421	6.972389	10.22938	7.296564	7.042658	9.095671	7.475302	7.991576	9.314836	3.844957	2.325135	6.447251	6.233967	8.216282	5.4845	2.765345	3.827456	6.816925	7.923438	6.90474	4.110301	2.150872	10.33585	15.10742	10.65562	9.240606	8.761169	3.274409	7.068971	5.694246	8.139289	5.193992	5.531286	5.916208	7.288876	5.793181	5.722637	7.085063	8.94627	4.433951
GZMM	0.4341127	0.479964	1.870874	1.851666	4.754539	1.222276	1.330672	4.513747	2.46706	5.422999	1.330619	1.984388	2.118839	2.59919	2.865668	1.493408	0.630675	1.838436	2.921799	2.485145	1.772075	2.908389	2.473544	3.824131	1.894132	7.965068	3.415956	1.765105	3.130633	3.051407	0.9355326	1.14547	0.05600819	3.928896	0.1883672	1.407427	1.963316	0.4200739	2.227171	1.788706	2.908774	2.024696	2.437381	4.730471	1.713816	2.417583	1.760553	2.820061	3.346586
SLC43A2	18.91624	1.998869	5.31002	4.079613	9.414379	16.19968	5.102468	5.24404	4.30082	6.619589	9.931133	12.58887	6.282337	8.283249	8.093585	12.73036	11.64793	4.471606	14.89731	14.1307	9.915664	4.387751	14.51288	9.345559	7.511442	7.016902	6.575247	21.83231	7.247868	7.522067	5.173002	7.498492	23.23885	4.219779	27.67282	9.98804	8.919873	20.49308	7.532479	12.47208	4.706118	10.34302	8.021195	12.09505	6.84977	6.806586	5.784249	13.33719	7.813017
TNFSF8	2.272473	0.9306941	0.3373789	0.5291549	0.4671745	0.3592526	0.4481746	3.880155	1.30575	2.550136	0.6356995	1.007503	1.934566	0.8698472	0.8932856	4.173037	2.024137	1.693879	1.87664	0.4178151	0.6490503	1.59772	0.9159589	1.010398	0.5240184	2.158462	1.391272	3.411159	2.707337	2.315331	0.3042252	3.602022	0.06374642	1.308421	0.3124005	0.8315596	1.123425	0.08908925	3.118186	2.542933	1.833019	0.6054341	1.076916	1.772033	0.6369309	2.757139	3.385052	2.329025	6.332828
AC007292.3	0.1401368	0.1411659	0.5402524	0.07426466	0.04527174	0	0.6289942	0.05194849	0	0.04185131	0.2609057	0.1016669	0.1294313	0.1335963	0.08977031	0.1129468	0.07258408	0.1707526	0	0.0447505	0.04937669	0	0.2649325	0.292001	0.2245021	0	0	0.2224922	0	0.1718565	0.1456712	0.03032126	0.03706424	0.438555	0.09972382	0.1049448	0	0	0.1765105	0.06070268	0.04350111	0	0.1402585	0.04424677	24.6271	0.4506679	0.0452455	0.11849	0.1884811
REG1B	0.0503646	0	0.0539346	0.1112101	0.006779367	0	0.01883817	3.088342	0.03372153	4.568762	1.68653	0.01014963	0	0	0.01344295	0.1649075	0	0.07670975	0.3111527	205.9313	0.4362505	0.1231214	0	0	0.7396137	0.1779847	11.28975	0	5.850239	0.03431363	0.03272102	0.004540558	0	0	0	0.007857657	0.02993246	0.02171924	0.6449446	0.04545063	0.866391	0	0.01050174	0.0331294	0	0.06073809	0.1626105	0	3.499866
ATP6V1G3	0	0.04615038	0.06623287	0	0.5328136	0.5492105	0.04112654	0.02547474	0.0441715	0	0	0	0	0	0.02201099	0	0	0.02093361	0.01886925	0	0	0	0	0	0	0	0.02907654	0	0	0.02809193	0.03571745	0	164.5995	0.6451818	170.5493	0.9520717	0	270.0362	0	0	0.02133227	0	0	0.4556566	3.178093	0.02210006	0.2440647	0	0
PABPC1P4	0.2561476	1.738109	0.2057281	0.1838199	0.2758317	7.262011	0.2155689	1.374848	0.3172809	0.3346765	0.07451467	0.1161443	0.115004	0.483298	0.2136533	0.2849422	1.582391	0.1625565	0.3003784	0.1618894	0.2068291	0.2561641	0.2233911	0.1853233	0.1852292	0.4329249	0.722525	0.10167	0.3381084	0.2399575	0.26349	0.1847414	0.06351329	0.119287	1.300638	0.239778	0.5708719	0.1841019	0.9275698	0.1271357	0.9690655	0.6099224	0.1735839	0.4128047	0.2467895	0.1630336	0.2929013	0.09024195	1.399585
HAS2	0.05253625	4.975474	0.6060755	0.303723	0.1812923	0.01590395	0.1143298	1.097688	0.8250266	0.7096044	0.2111842	0.1097226	0.1507149	0.1479763	0.4245021	0.2333672	0.1978999	0.2800608	0.5311132	0.09532177	0.1556603	0.0955266	0.09351673	0.08293106	0.1530257	0.810149	0.277858	0.1402816	0.5858083	0.434399	0.3537306	0.1395068	0.00315798	0.1441265	0.1104578	0.9209849	0.4555735	0.02471536	0.7549679	0.02586021	0.9488433	0.4199025	0.3166862	0.5202533	3.092231	0.1382335	1.037007	0.0605741	0.2248278
ATF3	2.991824	1.530182	7.35198	3.845623	3.164394	2.160772	7.914864	17.86622	6.499027	9.408339	6.086594	4.186513	29.47792	26.00733	15.54407	16.08888	4.595624	38.62351	10.85344	1.352418	21.30132	22.11318	33.30732	6.962525	64.01859	35.4266	5.692756	5.528623	28.62366	9.147231	49.05682	16.6443	2.54813	1.788197	11.92295	15.5379	10.14746	9.232154	17.65023	14.67611	17.86322	3.625479	143.3567	4.66845	11.45372	11.65645	17.61598	3.664683	2.43585
PTHLH	0.5392507	10.07825	2.850883	35.4154	1.727713	0.07893105	0.6028808	52.51752	20.83482	6.614353	1.213594	93.645	96.59179	0.07767734	0.3131726	0.7850673	0.2263605	3.325922	41.82061	45.91246	24.15753	3.745367	0.7161885	1.461129	6.922202	7.090955	1.118874	51.8069	0.6835179	4.802363	0.4234903	120.2736	0.04701902	0.4901115	0.07906737	0.6434669	30.999	0.2197693	7.691583	14.2975	41.1172	7.280869	1.631019	83.30722	6.919716	1.091011	78.07032	0.3507331	97.89301
PHKA2	16.38335	2.569394	33.99276	29.50464	25.70277	3.463863	27.21935	9.245076	17.14154	5.899254	27.70195	24.66035	15.36821	3.430854	20.17331	19.69879	21.5445	25.939	13.20889	9.177887	20.16549	24.86919	22.20001	17.91285	28.52066	8.489703	8.689575	19.49279	9.064679	15.50184	22.38231	15.54348	1.163601	20.04025	3.814859	11.98151	15.19411	1.577044	15.7239	27.95922	11.82157	11.73788	18.0319	12.09244	8.430517	24.95027	15.49251	22.33811	15.58856
MEF2B	0.2490613	0.4363309	0.8262383	0.2582385	0.9095504	0.1201976	0.3807321	0.2308166	0.2958152	0.1131888	0.2688119	0.1898553	0.2750415	0.206467	0.2514589	0.04909336	0.1542412	0.3216164	0.1858336	0.1988346	0.1526189	0.1877105	0.1389175	0.2444402	0.7951114	0.1796932	0.1088168	0.2235035	0.07036888	2.169037	0.8020191	0.1054353	0.1646832	0.2662655	0.1348538	0.1621875	0.7047086	0.09339587	0.593316	0.3635263	0.1008435	0.1309071	0.35224	0.2051441	0.5007904	0.3569495	0.2622183	0.5722526	0.5552695
EDA2R	8.440182	6.237922	3.183965	2.940893	5.829885	2.966633	4.06145	4.197246	2.681984	1.945367	7.590614	9.414346	9.205246	2.998358	6.272597	6.754134	4.64456	12.16959	4.003213	2.196188	5.939854	8.059556	4.420797	2.742761	6.621086	2.783513	10.65484	7.030828	4.818882	4.971305	4.831386	5.601377	1.116525	6.530536	3.103559	3.391662	4.974592	4.210001	11.96901	5.552438	4.990048	3.858961	3.616564	3.597044	2.650453	7.07118	1.69244	6.618752	0.6486245
HMGN5	3.081246	4.324841	3.938297	3.270166	1.638946	1.82959	1.722549	1.635023	3.234319	2.510767	3.180598	2.428687	2.798684	2.615662	2.434109	2.132093	4.467121	2.043731	1.364584	4.780876	4.421462	2.440858	2.29853	3.099428	1.736081	1.57301	4.253696	1.887113	2.14628	1.39669	4.466455	3.288627	2.146903	1.990379	2.254559	3.465851	3.28588	1.843115	2.404766	2.807524	2.294774	3.459068	2.849726	3.6875	2.681384	1.931194	2.052509	3.081524	2.750275
RFPL3S	0.06148796	0.366006	0.8260731	0.08886866	0.316017	0	0.2174422	0.02072135	0.1796472	0.01669376	0.2948672	0.06758863	0.2495349	0.1865124	0.09847151	0.06194722	0.1520008	0.2554135	0	0.1428016	0.09847753	0.2832355	0.1358704	0.1941235	0.4178999	0.05153213	0.03547663	0.25737	0.01816225	0.5712548	0.4067399	0.06652045	0.1995878	0.3373688	0.1690569	0.09418652	0.1993268	0.01928442	0.1478547	0.2421325	0.05205552	0.02457251	0.2377734	0.1764927	0.5170171	0.1887518	0.2255956	0.118159	0.2537387
VAMP5	25.72912	8.184001	44.78323	61.15028	79.19188	41.57727	60.61139	60.61856	73.12837	76.09104	68.33165	56.32609	42.80305	35.78497	52.94377	57.09823	41.28918	43.89546	64.7425	45.52847	54.19535	58.93887	70.93979	86.00052	65.63135	133.96	69.87417	36.4853	67.64073	100.7064	44.92461	62.01398	11.53553	153.0958	11.58458	76.57744	54.34697	125.5375	56.98212	92.10776	68.18743	109.5592	86.26615	58.51692	102.5465	49.30769	60.8436	56.50452	100.5414
CYTH4	3.77429	4.659803	2.637446	1.183401	2.95381	0.8652821	2.531862	5.409262	2.980289	5.342451	3.709003	3.687831	4.744947	3.026831	3.136657	4.368599	4.08813	6.24082	4.978788	2.930174	2.795333	5.006725	3.763322	3.547568	4.800248	8.336411	4.564409	10.07923	3.377158	10.88768	3.676028	5.114539	0.08590771	1.996667	0.6529717	1.547625	2.85795	0.3781919	7.42752	5.673607	6.357149	2.188173	2.491016	4.945735	3.267127	5.946162	7.508712	5.856627	10.59938
C2orf27A	1.006036	3.927998	2.643258	2.355747	0.673942	0.3029766	0.6650768	1.734586	4.586675	1.676923	4.041293	1.386173	1.602658	0.4274978	0.9179766	2.062457	0.8583648	0.8255317	0.9689648	0.8654147	1.531928	1.143887	1.021528	0.7515668	0.5934518	2.904597	2.276809	1.900618	1.260634	1.570082	4.225628	1.4132	0.04125311	0.7844767	0.2636113	0.5475249	3.03818	0.295955	2.357509	0.7347485	3.183447	2.614061	1.892833	2.357718	1.622982	1.015742	3.115962	0.6758915	3.100848
NBPF15	3.788463	1.893262	5.173737	1.753841	2.317997	1.373107	4.217912	2.167033	2.245404	1.407926	5.652498	3.171659	6.612608	1.573017	3.282715	2.673062	4.734675	2.79461	3.601189	2.538204	2.298947	3.887401	3.79169	2.550771	3.242544	2.326055	1.603736	6.62563	2.107724	4.232023	4.111559	3.821079	0.7605993	2.061274	1.657284	2.097097	3.984188	0.3903405	5.38222	4.941903	2.180507	2.383269	1.783577	2.036285	1.395342	2.480338	3.604359	6.210406	4.444846
GALM	30.54807	5.099832	16.85597	18.19764	12.97595	28.66927	47.39983	19.17045	13.81362	20.57455	10.05436	33.25533	12.47092	30.9241	20.50383	10.84648	27.82577	13.12578	18.67025	17.76821	13.129	26.10036	18.93555	17.02533	10.75333	18.03192	24.2746	14.05251	11.62335	17.76078	5.638492	15.74818	6.497402	14.94294	6.826792	19.81364	27.67399	4.478824	15.62031	21.26696	8.95613	16.70318	7.959517	14.34104	32.67307	13.70723	17.13686	26.15379	18.44987
EBF3	0.4934707	0.09084328	0.7996273	0.1835171	1.11872	0.3411396	2.321768	0.2607538	1.172059	0.6399094	0.42982	0.3846982	0.653008	0.1134832	2.464431	0.3794089	0.7566926	1.23948	0.4932536	0.3870439	0.861737	3.347736	1.958196	2.972719	1.011303	0.5826263	1.575102	0.12027	0.8403624	0.415831	0.5287079	0.7282022	0.2461489	0.2322264	0.3811961	1.908518	0.8296659	0.1381362	0.9323329	1.490663	1.51503	0.6707608	1.429708	0.5774476	1.351257	2.411761	0.1921686	1.043111	0.2583512
LURAP1	0.3130175	1.313817	1.083637	0.1287014	1.621432	4.636592	0.242234	0.4901483	0.8325399	1.378046	0.6447354	1.546555	0.5483029	1.234793	0.9420798	1.076559	0.384355	0.2876961	0.2889621	0.4653183	0.1426171	0.4461687	1.005714	1.358812	0.6484404	0.3880753	1.689764	0.7368884	2.148073	0.3309211	0.6451488	0.2860895	4.267906	1.049551	2.688348	0.3536369	0.3945143	2.709024	1.814974	1.846815	0.569597	0.3440018	0.2430693	1.661402	0.1247924	1.110773	0.2787943	1.140801	0.680499
PPL	6.976439	0.7846405	1.292325	5.90891	6.159059	3.756995	1.437406	4.275673	2.702749	7.847577	13.87374	9.762433	1.861666	3.623891	3.360745	9.877214	7.708688	3.816857	7.002452	6.470605	9.616448	2.454518	2.352129	2.246918	10.78223	3.550005	5.62655	3.658355	6.418757	3.754391	11.92195	2.188599	1.556293	1.358973	5.968307	5.639781	3.862261	1.25079	11.90105	4.539433	1.644722	1.553717	1.833899	4.204894	6.321452	2.0828	4.615041	3.434266	4.885059
VEPH1	5.65935	6.213021	2.422893	0.6391475	2.369804	7.16806	10.60969	1.117717	1.572516	0.6428652	10.32478	5.868279	3.322992	11.99624	4.449753	2.276342	3.892413	7.187339	4.221231	3.922074	4.133878	4.185369	3.504676	4.31568	4.805899	2.012615	5.895893	6.214763	3.430112	0.9579544	7.228593	4.806202	3.094989	6.873014	1.472075	5.116181	4.994802	2.67294	2.822854	3.114731	2.229727	3.023367	2.398946	3.979151	3.035918	8.221169	4.105936	1.710367	0.6519334
AC069499.1	1.238435	0.5940615	2.557708	1.40636	3.397515	0.08727903	5.970378	1.348109	1.010824	0.1467673	0.5794772	1.877742	0.7867593	0.09370115	0.9129587	0.7129628	0.5854498	1.077855	0.1079514	0.3766427	0.3809475	1.467869	1.008721	0.9898775	1.889522	0.5074244	0.4574557	0.9363031	0.1596779	1.566966	0.2554254	1.658794	0.1559757	0.9667165	0.06994382	0.4784371	0.6659237	0.1017263	0.8170807	0.9366579	0.4271484	0.3456565	0.2951215	0.3413695	0	2.149394	1.777108	6.149838	1.123666
ACAD8	6.555214	2.624949	3.461392	2.294989	2.74173	7.180209	3.582882	2.810019	2.205349	2.180532	2.77846	3.593757	4.489304	6.624889	4.357795	2.97469	3.646318	3.685647	3.193896	1.80826	2.877304	4.474571	3.002149	3.395376	2.077974	1.830964	3.928746	4.758697	2.410865	3.517764	4.534274	3.126395	10.40258	3.744345	7.448802	2.647743	4.048384	4.999353	4.743197	4.395191	2.489459	2.293046	2.610403	5.531056	2.096283	3.767669	2.456445	3.844466	2.267468
ANGPT2	5.768639	1.770376	15.5079	4.872036	11.66289	2.150761	6.946993	10.85089	27.27755	19.26551	4.312319	15.67698	38.38874	0.3308653	3.401109	30.42749	9.900303	27.74407	20.09123	11.95306	25.33413	64.03316	8.673322	16.41752	62.27233	16.51788	12.79905	16.01022	7.90807	18.27754	18.44149	17.22364	1.273391	3.984668	4.033074	25.40452	13.31069	3.930848	10.06554	8.607569	32.71708	14.76006	12.18364	5.577013	10.1425	33.46242	8.213411	7.055355	16.33528
C6orf132	0.205898	0.2378105	0.8655511	1.39295	0.8538599	0.3436261	0.2250316	1.282928	0.4552269	1.683361	2.981529	0.9675867	1.494826	0.1496524	0.4443316	0.8944754	1.043762	0.8918722	0.1343209	1.137807	0.7074659	0.4906822	0.1952195	0.5882635	1.095611	1.677381	1.43188	0.1089666	1.110251	0.2686198	1.12707	0.09004778	0.5233296	0.5026869	0.5689366	0.8037653	0.3020155	0.03022689	1.467758	0.2245521	1.169502	1.367303	0.7161534	0.8137803	7.05711	0.5494439	2.050905	0.9877622	0.1939482
DHDH	0.8515547	0.13986	3.642706	3.45815	0.4335785	0.5547991	22.08811	0.3088076	0.4015888	6.261087	0.7180338	4.510306	12.4102	1.853046	4.150527	0.03730066	2.720695	0.5075191	0.5210078	2.837538	0.8968652	3.801387	3.649745	10.18978	0.8402732	1.672482	2.447702	0.4849548	17.20255	0.9459261	0.1924315	3.735069	0.134645	3.744959	0.01646688	7.572775	0.8251501	0.1596629	2.902969	5.713409	0.2585922	0.956191	2.130735	1.826561	16.69425	0.7739315	0.4034426	0.9000195	0.2956677
HS6ST1P1	0.5919133	0.1769721	0.06512362	0.3867299	0.6417654	1.152027	0.02426266	0.2705194	0.3648265	0.08475398	0.6667473	0.2941256	0.199706	0.8696211	0.4025478	0.08168965	0.1784898	0.3581446	0.2894305	0.02589292	0.499969	0.2378618	0.2846843	0.5068607	0.04329942	0	0.1029225	0.2188501	0.0658639	0.248593	0.1264294	0.2193009	0.3431296	0.01812504	0.706835	0.09108259	0.1734821	0.4475736	0.4187333	0.4039139	0.6921753	0.05346611	0.08115442	0.6400364	0	0.4302528	0.2356139	0.06855902	0.340801
DUSP9	0.007208766	0.5022678	0.8684713	0.6589918	2.520948	3.280667	0.04853406	0.1002104	0.04054358	0.1076435	0.4921118	0.008716401	0.01109678	2.516986	0.01154467	0.04720696	0.1913569	0	1.365764	0.08057025	1.257291	0.009612307	0.02920365	0	0	0.1927257	0.08387787	0.005722602	0.03513374	0.05156933	0.08430142	0.02339631	0.01429964	0.01611405	0.4552773	7.301416	0.2313512	3.46932	0.2133768	0.007806505	3.390172	0.03961166	0.02705634	2.714243	0.2500344	0	0.7680652	0.03047616	0.0727173
LAPTM5	109.8312	91.11032	43.32803	21.54038	28.78457	15.05485	18.49082	180.9472	103.449	168.9912	49.76749	51.06515	89.12085	37.17617	53.50959	134.301	80.90341	88.06333	123.5852	53.11484	57.28661	65.82104	63.77339	60.89411	63.02761	175.3791	115.9149	232.1948	123.9249	188.8493	57.26225	176.66	3.819236	51.22936	14.05462	67.01186	66.16617	8.487442	126.2094	99.63697	103.1263	62.69914	88.63588	80.99721	48.76052	87.96284	253.3064	132.9236	293.1867
C17orf49	0.5596833	0.8885178	0.617703	0.6254848	0.8363902	0.2197585	0.8772411	0.6774652	0.7341747	0.9721829	0.3426125	0.3406693	0.4747292	0.2722254	0.5304749	0.3835808	0.4486376	0.4291232	1.13428	1.003055	0.5902656	0.4975283	0.4524417	0.7140024	0.8132647	0.6949778	0.596047	0.3929172	0.4824606	0.8015392	1.068588	0.4242554	0.3272739	0.5957539	0.1964309	0.349277	0.9843087	0.4203241	0.7097496	0.5359992	0.5968491	0.3598451	0.7430817	0.7513364	0	0.4714007	0.7744419	0.9496781	0.5312864
TRPV2	4.788684	3.827748	4.883026	2.892271	6.772878	0.9640621	3.880802	11.17088	9.043525	12.77207	4.251998	4.172339	7.249482	2.503579	7.213149	8.711801	4.593583	5.756216	8.657014	3.523137	9.821762	9.452782	5.717647	8.396612	6.769033	14.20697	7.591826	8.05012	9.276434	8.744118	10.01203	10.24378	0.6945796	4.171545	1.941895	6.13618	6.816771	1.655095	9.365286	10.61936	11.73623	7.184611	10.17598	6.638067	13.36626	6.539337	6.811584	10.14726	9.890904
GCAT	0.7846728	13.90048	4.438274	2.583203	7.458799	4.03288	0.5763189	0.6963419	2.124431	4.459551	6.005916	6.583948	3.286903	23.79027	3.434802	5.332509	4.815492	0.9778306	1.9652	5.588538	8.269164	1.978454	5.246645	1.048719	5.193317	2.148233	1.700259	2.967289	5.87938	3.217327	3.855855	1.630906	7.25744	11.99106	4.881656	7.336362	3.018512	6.69382	2.378009	1.369878	4.067002	1.18115	3.212812	9.564747	10.88648	1.83523	2.986397	1.48777	1.383172
TERT	0.002167627	0	0.118385	0.01148721	0.05251953	0	0.03567389	0.03214144	0.003483195	0.02265737	0.006726122	0.01310481	0.01001018	0	0	0.002183818	0.03929541	0	0.005951827	0.2007374	0.04964411	0.01156142	0.002927113	0.01129163	0.0289382	0.01198993	0.5869733	1.67945	0.003521493	1.794329	5.244399	0.01407022	0	0.02422693	0	0.1258042	0.007729526	0.01495629	0.002730254	0.004694727	0.03364362	0	0.03254264	0.03764235	0	0.003485452	0.0524891	0.01832795	0.08746241
IL4R	7.539127	18.0414	10.16053	9.149371	10.95474	4.1493	9.86744	14.04923	14.89996	9.219564	8.604776	9.089168	12.91715	8.354926	10.88023	16.17259	13.98722	10.41231	11.57864	7.56512	21.67695	11.90674	16.67052	23.5496	26.01318	14.88964	13.80176	19.25773	15.06654	24.09073	20.14362	16.2352	2.105795	7.91207	5.62954	8.152232	15.59389	0.8931396	18.06608	15.37624	17.9408	12.52977	20.64823	12.0923	9.538808	15.80496	16.82407	18.53087	17.24434
ASAP2	2.305413	6.322704	0.9069614	1.799688	2.296754	5.972984	3.566956	3.799701	3.267594	2.999315	3.750322	4.51018	5.363614	0.9640113	3.986103	5.070849	3.732432	3.86038	3.197297	0.9588203	1.836196	5.021614	3.810378	6.944349	2.222626	2.206795	3.005186	3.616419	5.223287	1.608309	0.3515764	7.282173	4.797672	0.830096	8.335483	3.222905	1.718011	1.678806	6.32403	2.879282	5.275194	4.138745	2.908448	4.456818	3.447494	7.562734	3.951247	3.239101	1.722113
PPM1N	0.1284288	0.6141896	0.5938889	0.319676	0.572051	0.08639639	0.1222759	0.1803346	0.8692731	0.3777361	0.4166271	0.3246936	0.3594475	0.2133332	0.2181408	0.1921216	0.2015754	0.2371011	0.1816615	0.2734115	0.5210768	0.24909	0.2785346	0.2770659	2.192541	0.4879417	0.2181815	0.3027659	0.1138054	0.3340874	8.960732	0.1810431	0.02573305	0.5741641	0.1661676	0.2550147	0.5273515	0.3155189	0.2892136	0.1685792	0.1449699	0.4448092	0.3992538	0.4485084	10.97882	0.2753439	0.3078489	0.3784212	0.7524398
CIB4	0.1049223	0.01601405	2.665983	3.437271	0.939831	0.02117494	2.240515	0	1.977233	0.1566731	4.484022	3.252373	2.319893	0.04546605	1.787234	0.2402408	1.037489	1.06053	1.519038	0.2132155	5.125244	2.721795	1.339563	2.649999	3.590963	0.2462145	0.1513422	3.785973	0.5578528	1.208729	3.371128	0.8668008	0	0.08528619	0	1.089315	0.9013408	0	0.03604247	2.541006	0.04441343	0.2725463	1.408134	0.2861066	2.646694	2.699368	0.7391105	1.008125	0.1122531
TGM2	13.69754	123.2186	16.03851	117.904	49.96226	6.564798	18.20215	72.38927	42.24088	83.14928	163.8219	49.5497	66.21889	11.22907	34.77782	65.25858	42.93978	79.47348	154.3973	61.23377	49.93867	38.92655	43.09877	63.29986	39.45193	104.2584	49.89798	66.95383	169.199	55.40276	79.76715	64.45109	3.092281	12.32986	8.348786	96.96409	49.06596	3.279659	91.39733	40.99557	85.32553	67.43038	44.84759	38.04548	14.56829	40.82875	91.71591	40.61119	110.3076
LINC00284	0.01163461	0	0.2865641	0.06165694	0.1284191	0.1592758	0.03191292	0.032347	0.03115974	0.06370158	0.09627218	0.01875715	0.05671399	0.046215	0.01242171	0.1836371	0.02259813	0.1092767	0.02395956	0.02167277	0.02049707	0.01551382	0.03665926	0.05724011	0.06730711	0.01430116	0.3220284	0.08928146	0.02205164	0.06737707	0.1914898	0.008391233	0.05128657	0.03901099	0.08624371	0.07623754	0.0449451	0.1170706	0.1221206	0.02099889	0.01805802	0.01278627	0.009703929	0.6000068	0.4932203	0.05924187	0.8608483	0.008197852	1.365967
CALY	0.003324175	0.234401	0.03737793	0.6077612	0.03221663	0.1328323	0.01492033	0.01232267	0.07478338	0.0248188	0.02062975	0.01205817	0.01535116	0.1188386	0.01064718	0	0.01291321	0.01012603	0	0.01061524	0.26939	0.01773008	0.01346667	0.02308845	0.008875663	0.05516163	0.03516233	0.01583317	0.02160161	1.141447	0.05183183	0	0.004395992	0	0.005913854	0.01244695	0.2074389	0.01720222	0.02093497	0.01439924	0.04127547	0.01461289	0	0.03148724	0	0	0.03756429	0.02810692	0.07824156
DARS	56.65448	20.74523	64.72649	32.65514	68.38053	20.86781	49.34825	47.0663	49.14455	42.20976	34.76439	66.97503	50.22448	17.94165	64.89041	46.41451	74.48074	69.89595	50.04664	14.29635	36.55045	76.92689	56.36547	44.49126	33.41798	24.22572	42.50947	40.09479	61.04006	42.50164	72.44239	58.80499	28.61315	81.60859	23.0602	66.57232	55.06588	34.63091	41.40354	61.73549	33.07551	48.95965	53.26572	37.44391	32.62399	55.74581	46.33322	57.4129	55.38164
TSSC2	0.3957546	0.522383	0.7496997	0.7955191	0.5863468	0.03635436	0.2654266	0.4047051	0.6841883	0.4686867	1.020528	0.3267152	0.2016671	0.1626224	0.6206787	0.7094298	0.5760693	0.2286366	0.5882924	0.3311977	0.5144954	0.356657	0.2948512	0.3507038	0.2259106	0.8403982	0.9469467	0.5936645	0.4655748	0.5857465	0.2411561	0.504916	0.02526556	0.4758788	0.1165349	0.5927408	1.372288	0.07062012	0.9144458	0.2009845	0.2965337	0.4919193	0.4370739	0.2412934	7.257772	0.5924698	0.5155099	0.3692387	0.4175658
CYP1B1	5.044477	0.6536257	3.543756	8.111568	9.835877	2.057261	1.159968	23.23598	16.86444	14.43411	19.38292	1.617407	2.527785	9.877408	4.01799	8.013781	7.507909	4.637279	7.000888	5.573246	13.81708	2.719845	1.352504	3.076716	1.732481	15.78583	3.238162	17.25688	5.211182	2.944878	6.074698	13.60376	0.710661	4.849627	3.477856	2.890572	14.04873	1.302933	7.697085	0.8648164	14.58478	9.972274	0.9158547	23.46038	2.616034	3.905839	69.21411	4.410155	42.93873
PRDM1	2.372226	2.120613	4.484354	1.727537	2.839581	1.311337	4.559887	10.79716	11.0749	7.37545	1.937744	3.457218	6.870468	1.744807	5.723756	5.18349	7.278614	10.70534	6.006757	1.648012	4.918202	12.91245	3.922573	11.17352	5.876709	9.161974	6.647111	6.500042	6.25809	6.958258	2.073979	7.947285	0.864262	1.798013	2.915078	4.938314	3.313616	0.517597	8.647269	7.546862	12.06987	4.630523	5.07877	7.083318	14.74867	9.08392	7.212768	10.69976	9.875525
ADRA2C	0.8632787	1.210373	1.873528	1.119389	7.024059	0.8460939	1.841201	1.004306	0.8780783	2.310734	3.612029	3.603414	1.3925	6.270903	4.750575	1.119542	1.486491	0.5525168	3.208829	2.48547	8.243415	3.367616	3.143808	6.450488	2.550195	8.525765	3.375761	1.38519	2.320042	2.421449	5.417644	0.5762571	0.07286977	1.272796	0.6862134	6.817345	2.02222	0.1267338	0.9658908	1.740431	0.8695031	10.08279	1.895807	6.654804	5.308976	2.680244	2.424009	0.9318237	0.4863616
SCIN	0.9262846	0.9004228	2.697881	0.1140518	2.722638	12.55963	0.3116885	0.3606047	3.830436	4.569815	1.491885	0.6380709	3.45204	11.67419	0.9719453	3.105763	14.21699	5.461002	0.8627614	1.605428	2.588842	1.223647	0.2290094	0.7160091	1.51013	1.742791	9.417388	9.533206	7.373094	0.4873875	6.024624	1.57765	53.43548	0.3290577	26.64822	1.576231	0.5325985	18.13568	9.64921	0.6562972	1.525866	9.612093	0.2369418	16.92953	3.065494	2.286739	6.020241	0.1710525	13.44105
DLK2	0.4430103	3.035192	3.284945	0.687712	3.621274	0.1291425	0.7699272	0.5142343	2.207548	0.4476929	3.665749	0.1406787	0.344417	0.202635	0.5231449	0.3200875	1.500747	2.371827	0.6757825	0.3572435	4.194015	2.553813	0.8882821	0.6837733	3.106482	8.663205	0.3124038	0.5328469	0.3707584	0.8048663	2.046693	0.3776055	0.1242713	0.1200338	0.1671801	0.3434878	3.087648	0.1003463	0.5918155	0.9401043	0.8820647	0.5999713	0.5822357	0.2825778	2.690293	0.7555138	0.4695536	0.8134791	1.339134
WFIKKN1	1.686089	0.2513956	2.451404	2.744732	0.9972869	0.104733	9.887974	0.2091039	0.8833576	0.1225167	2.34545	0.5605228	1.376674	0.06355274	0.4730332	0.1570558	0.1620196	0.7997859	0.261895	0.6255438	0.972077	1.285503	0.7949603	1.239478	0.8708084	0.8131259	0.07377026	0.4494178	0.1399588	0.4905203	0.426442	0.343958	0.3607723	0.1879907	0.08758033	0.3225795	6.681676	0.01061473	1.185877	0.5197807	0.09232615	0.0946782	0.2463581	0.1100999	0	0.7058247	2.109314	0.6850702	0.8586843
NEURL1B	2.906408	2.698677	9.822645	12.62067	22.70833	2.268277	6.112465	8.571283	18.54125	20.86937	5.543556	6.478576	12.55875	3.225871	19.96515	10.07893	7.16991	10.48795	7.586897	4.178014	9.713772	8.959664	11.04019	8.43821	8.242622	12.85422	14.0223	4.058037	14.75975	5.51067	5.537228	6.709826	1.509808	5.257335	3.039752	7.418411	9.933495	0.9591628	20.90731	12.44118	14.90619	14.52237	4.123324	10.21189	1.620709	15.02193	6.612929	12.37947	8.586415
SUCLG1	40.59036	12.70684	14.50126	16.22544	15.64163	58.96215	28.72813	13.35751	15.09556	13.52909	13.70202	21.25541	13.47254	62.59961	15.21271	16.75301	20.9519	12.77202	18.21747	11.55515	14.92125	16.36139	20.55106	17.07409	13.96873	12.47835	24.35819	16.14169	12.23123	17.82179	21.2156	16.55021	61.81283	42.25906	45.02921	19.10416	24.62434	93.74766	14.09955	24.04727	15.24002	15.85546	16.2215	20.80839	17.65198	15.02276	14.3399	14.97212	11.20547
AC009495.2	0.07909698	0.1991945	5.590438	0.5763583	2.555259	0.04389825	0.6212872	0.1466056	0.5401843	0.059055	0.3374759	0.3108276	0.5174695	0.3298984	0.4116838	0.3785169	1.357079	0.4818868	0.08144357	0.1262919	0.418043	0.4218777	0.7209723	0.6523856	0.4751812	0.145838	0.1464171	0.3767417	0	0.2020842	0.5652675	0.3850681	0.2615007	0.3094153	0.3869718	0.1480842	0.4583334	0.0341098	1.02118	1.070695	0.4910639	0.1303897	0.1979141	0.09365275	0.4572434	0.5087382	0.1276889	0.9195851	0.1662247
MISP	2.971042	0.1981651	0.3900306	6.719713	1.459865	0.1048113	15.11134	6.588161	0.4606223	1.117925	0.4133425	0.08563049	0.03633848	0.36972	0.1026141	0.05096311	0.1703047	0.2927743	0.03240907	2.961497	0.09505887	0.278799	1.297874	0.0351346	0.8193909	3.612599	0.6706323	0.01070842	0.0876587	0.1378559	0.2979704	0.6676503	0.01783881	3.429952	1.50589	1.628926	0.7515902	0.08725762	1.33377	0.1022555	0.2146025	0.088948	0.4556628	1.059462	12.32076	0.05422597	2.72205	0.1425713	0.1020542
SAPCD1-AS1	0.2821583	0.03643978	0.6624245	0	0.2454102	0.04818333	0.5195683	0.04022909	0.3836501	0.1944588	0.6734876	0.2624374	0.3006962	0.6724734	0.4518698	0.0874664	0.5058843	0.231405	0.05959573	0.1039648	0.3823748	0.5209412	0.4396385	0.4145654	0.8113241	0.1600738	0.2525433	0.1033792	0.4583899	0.3105346	0.1128083	0.7983503	1.349026	0.1455508	0.3475191	0.2438089	0.4256772	0.7862271	0.382733	0.7991423	0.1010622	0.1908234	0.3801583	0.3083837	0	0.4885983	0	0.5505542	0.1094703
LAT	0.1513288	0.2275224	0.9832167	0.2693142	0.4195556	0.03509878	0.699504	0.125591	0.2540609	0.03709934	0.3539307	0.1720535	0.3824505	0.1776409	0.1048975	0.0546122	0.2836924	0.4024924	0.003100861	0.2776855	0.07162407	0.4517567	0.1464006	0.2745336	0.404053	0.4331025	0.05017181	0.4697649	0.01100804	0.6416881	0.2641318	0.1026269	0.06272475	0.4241015	0.1125101	0.05920026	0.4751896	0.007792125	0.4011291	0.37178	0.1191911	0.05460865	0.2091054	0.2032455	2.768026	0.2796481	0.484944	0.6302168	0.5278215
MZT2A	5.082333	3.591228	11.1679	30.45729	14.8313	4.4501	10.84808	8.377922	10.88132	11.05693	20.57968	8.38284	5.155433	4.672672	5.621907	5.603016	6.562014	7.141385	10.91427	9.164789	7.765049	7.51031	4.542365	10.05174	10.76332	16.06863	5.812979	3.733759	6.715749	12.13665	35.60785	4.390175	2.130429	15.481	2.300653	10.84691	9.61507	10.02766	4.227636	4.278049	10.62392	25.4957	6.875304	4.808682	39.06018	6.363997	6.531304	6.893406	5.856648
CYP3A4	0.4300473	0.05883035	0.1842121	0.05064467	0.04630949	0.02121539	0.8817133	0.02952183	0.06654554	0.01427022	0.0988468	0.1502185	0.06865093	0.5845955	0.1887577	0.04813993	0.08662255	0.07762965	0.02186695	0.2288815	0.09540501	0.1359249	0.1333519	3.634115	0.05953843	0.02349379	0.1718488	0.04551846	0.00517517	0.09115342	0.0165567	0.02757005	0.1642934	0.206502	0.09067533	0.3041596	0.09655386	0.5110279	0.1564824	0.3242694	0.03955402	0.09102232	0.04782452	0.01005801	0.2946388	0.07683307	0.03599762	0.2020101	0.0160668
EBF2	0.5103974	0.1732808	1.607932	0.7080485	2.687959	0.172628	1.48918	0.3825999	3.755495	2.189308	0.9147184	0.7197134	1.706291	0.00336964	2.703498	1.838905	1.241252	2.030664	2.007046	0.9255519	3.502082	3.103114	2.949746	2.575298	2.827482	2.585971	2.88039	1.003394	1.619319	0.5114898	2.954056	2.744029	2.168863	0.666849	1.006116	2.077877	2.851032	0.2097389	3.137802	4.611603	4.597306	0.7023146	4.379644	0.2857002	3.923106	3.219133	0.4564828	1.219357	1.53791
SEMA3A	0.0683352	4.723581	0.2246824	0.1188266	0.6398577	0.08296211	0.2795604	1.246797	0.6159593	0.3396025	0.1441232	0.2078579	0.0920425	0.05598471	0.1692857	0.5593705	0.7258602	0.4927564	0.1817698	0.02898205	0.07900481	0.1167468	0.08362717	0.05747474	0.3905727	0.8425951	0.1886143	0.2322457	0.2723368	0.3098955	0.1359634	0.04158456	0.0155321	0.2028744	0.0474888	0.6976519	0.2531946	0.03131069	0.462638	0.08556416	0.5601435	1.034964	0.0961798	0.2562167	3.950317	0.1957239	0.889421	0.04965426	5.968727
SLC6A12	24.5274	0.1654421	13.42115	2.636184	4.545566	26.23853	31.25851	4.734751	2.52748	5.090664	8.491097	14.13767	16.87547	18.82011	7.444483	4.448404	11.82995	8.66179	16.43735	16.78078	2.183404	23.23206	12.37792	12.26056	5.535421	4.032116	7.871747	7.238936	18.14549	5.600764	0.1132676	6.162693	1.197891	5.388246	2.043035	6.098756	14.53196	1.578857	11.91781	21.91712	2.294189	2.257552	8.032427	17.64496	3.812267	15.77194	3.750595	19.3078	0.9749077
TNFRSF4	0.7209269	1.961968	6.733457	1.386475	6.132361	0.3226687	3.662055	2.87721	7.175033	5.955531	1.136554	3.901564	4.564315	0.9838076	3.100518	4.053287	0.8281165	3.781139	2.80164	3.304724	12.84419	10.3417	3.258161	15.14299	14.73169	7.300076	3.609952	1.624594	2.644659	4.242289	8.823559	2.478169	0.5458846	3.820856	1.365307	8.370372	6.136624	3.239301	4.313236	3.50058	7.155844	2.99025	17.15143	3.891659	8.872807	6.93662	1.858352	3.269042	3.802285
SLC25A4	18.10499	5.808812	3.898679	4.559228	9.846015	24.10635	11.94762	4.678517	6.359675	8.423543	8.970142	14.41614	10.39116	25.94906	12.72591	10.36768	6.510226	7.670173	22.2018	5.748564	8.286079	12.68636	12.61339	13.34976	7.952953	5.092	11.65011	8.425059	14.13103	8.726683	6.967587	11.91744	73.57874	17.1949	24.37858	17.45261	11.81828	49.25957	7.401964	14.77233	7.922042	7.895287	13.52075	16.73852	7.546593	10.40594	5.148572	9.169273	1.194621
NLRP12	0.7059887	0.08254097	0.1168795	0.01563236	0.1016479	0.02182833	0.08532465	0.1057042	0.1327229	0.1996821	0.1342475	0.1022464	0.2361206	0.1124856	0.1291242	0.3784151	0.193529	0.09584699	0.1565911	0.05023877	0.1870841	0.1730669	0.2230681	0.2219563	0.1365191	0.126906	0.1352105	0.5713694	0.09264959	0.2291082	0.2146417	0.1425421	0.005201232	0.2549618	0.01749283	0.1178154	0.1437558	0.0407065	0.1610034	0.2512934	0.1953446	0.07780328	0.2115869	0.1428106	8.276033	0.3130495	0.1809553	0.1579633	0.07273636
ELOVL2	0.3679879	3.299227	1.117878	10.10884	1.985376	0.394568	0.4531843	0.3758305	1.371715	0.6691078	2.734255	0.2572832	0.6666506	0.1968849	2.120765	0.6027621	0.5867108	0.2935839	1.28192	0.09592752	3.267941	1.101531	1.740918	3.61217	2.38617	0.950811	1.930357	0.5445019	0.9272424	0.2865278	6.902288	1.936366	0.8607213	1.348581	0.9129707	1.490364	2.164693	0.6736279	0.2270216	0.9379681	2.230213	1.810232	2.242416	0.6007022	61.18413	1.461159	2.921782	0.9419018	0.9385268
AMPH	0.01952864	0.06259289	0.1825125	0.2352066	0.547719	1.907533	0.07171605	0.06910181	0.1683157	0.1113411	0.1184399	0.08371828	0.1229781	0.09731719	0.2700994	0.08942958	0.1402292	0.2217269	0.05118402	0.0255116	0.1032127	0.2461951	0.07192098	0.05548847	0.1990882	0.1309333	0.03755806	0.02818656	0.08940943	0.1124873	0.1983852	0.07106344	0.007043258	0.1547704	0.1326525	0.1495687	0.2975401	0.006124754	0.116279	0.1230425	0.1708399	0.2653447	0.1998982	0.3223121	3.653566	0.3711054	0.2550719	0.09757131	0.2059463
TTYH3	24.2055	76.23157	54.12835	113.5551	37.15232	10.94498	91.71819	33.42083	35.79542	38.52606	111.5192	20.78771	69.40973	7.645495	51.49694	29.03264	23.47727	31.61318	78.07729	56.95188	58.77839	41.39053	36.47833	69.51891	23.77348	55.21608	24.09473	40.39265	31.16046	43.05738	51.36823	38.01623	1.297503	14.79409	3.813399	26.29418	90.34846	0.7772292	41.37823	77.77324	38.93496	56.35708	59.75749	46.81098	8.795575	38.5014	113.0263	56.15276	88.68226
C4orf47	6.629004	1.094501	6.365467	2.950145	7.832541	0.06504396	4.175398	0.7738652	3.684149	1.881287	12.39866	9.113629	7.340347	0.34915	4.481089	5.903662	2.779051	4.317535	6.466159	9.906012	11.94952	3.594299	3.71914	3.650333	9.368112	5.523746	2.781557	9.73392	3.950754	4.386618	2.550738	5.158766	0.02905989	8.137667	0.2606252	6.870468	2.46831	0.1642564	2.989256	6.314057	1.580275	1.11089	13.72772	2.671229	8.46871	5.417913	5.415748	7.865617	2.290542
NINJ2	0.5716186	2.001412	0.4002432	0.5825497	0.4892796	0.2169191	0.511672	1.974093	1.554457	2.210497	0.5002816	0.4312405	0.609174	0.6753528	0.5633437	1.196075	0.9362922	0.848302	4.031165	0.678665	0.8262881	0.4951089	0.8840569	0.9586272	0.4304783	2.414159	1.007741	1.605659	1.008014	1.208282	0.5078575	1.569792	1.053128	1.14671	0.5649637	1.152497	0.8972138	0.3539558	1.519973	1.36501	1.402847	0.7839085	1.136895	1.295774	2.146454	0.8170117	1.829792	1.920891	3.531949
LMNB1	2.109666	21.80646	4.375368	5.991398	4.559885	2.415068	3.288222	8.90271	4.536302	5.399786	2.538175	2.717387	3.264462	0.6629621	3.625579	3.324096	3.063426	3.552987	6.548903	3.495971	4.34258	4.597863	3.566634	3.80192	2.103139	9.851389	5.45653	7.298001	3.821071	6.496109	5.174695	8.724111	0.4042788	1.649923	0.6712624	5.517187	3.388226	0.1567755	5.432443	4.091993	5.424563	5.133374	3.934939	4.526214	10.25318	2.79883	16.93071	5.623821	9.029115
GRHL1	0.6152943	0.1753389	0.2607336	0.5701251	0.1524335	0.508385	0.6494808	0.179579	0.1637767	0.1296433	0.4509581	0.2434279	0.2324295	0.1919271	0.2539014	0.3169172	0.2232152	0.2223091	0.51824	1.30588	0.07315226	0.194625	0.183507	0.4391581	0.2687701	0.1647188	0.7466734	0.9828828	0.3291108	0.1414488	0.8403662	0.2232456	1.149807	0.1856358	0.8528757	0.4711432	0.2736983	0.1931716	1.028578	0.7494323	0.1171773	0.2986894	0.3179892	0.64559	3.898759	0.2933705	0.4976607	0.09575157	0.1840428
DDX12P	0.5330524	2.890044	1.723418	1.061579	0.9871605	0.08291064	2.824348	0.3587037	0.47466	0.1470263	1.274782	0.3407412	0.5226443	0.2427581	0.4023671	0.2223389	0.6902384	0.8842836	0.1165322	0.4770552	0.4127235	1.403456	0.6648034	2.658873	1.24196	0.4945476	0.2406239	0.7115523	0.148928	0.9576611	1.182324	0.3342541	0.2873579	0.5312661	0.3624167	0.7119298	1.719202	0.05856653	1.291504	1.00008	0.2845654	0.2014912	0.9175103	0.7021679	0.2355261	1.708792	1.770378	1.55022	0.8505153
PLVAP	103.1701	29.74944	252.307	25.0057	224.1436	60.43153	508.2482	183.4044	696.8411	344.9375	74.26548	284.3404	295.5376	64.45399	324.4912	442.1251	424.4988	288.238	304.8262	216.2607	295.4151	501.7127	543.1176	982.2109	504.122	364.616	312.9976	108.1209	454.1868	238.1091	184.4641	260.1495	105.3044	82.85721	109.5689	488.2274	185.8971	48.13207	372.2297	507.0323	632.1779	440.4871	584.5096	231.8154	293.1964	467.1419	108.2332	397.4451	112.8055
FMO4	3.697006	0.3937726	13.6396	5.045483	3.865527	11.41954	5.2874	5.607155	3.500587	4.891265	7.549162	5.753573	2.857722	21.60152	7.448582	4.621732	6.660866	5.58243	2.330401	7.502403	3.942896	7.378586	6.538369	3.113111	3.470818	3.32762	8.275344	5.36474	3.35179	3.396299	6.900889	4.584474	3.02279	4.771834	1.520521	8.246237	5.436267	1.268581	8.156553	7.834915	2.134821	2.411562	3.690269	4.68172	1.654578	4.992208	4.267584	5.915742	6.456095
STEAP1B	0.07776503	34.54041	0.2012534	0.1602654	0.2721582	0.4028176	0.05817382	0.1841749	0.319347	0.3290098	1.105977	0.04701437	0.2128128	0	0.06226943	0.626767	0.07272512	0.1842447	7.070071	0.1586556	0.525171	0.1843438	0.1283481	0.150035	0.03460589	0.5018375	0.1325268	1.364984	0.1473918	0.3620414	0.5164534	0.1261946	0	0.3476627	0.06148774	0.3235346	0.2695989	0.119237	0.09794962	0.1029272	0.2413973	0.2848755	0.1621511	0.2455352	2.397566	0.1389365	0.6137447	0.01826464	0.486645
SLC52A3	0.09875068	1.984641	0.2146112	2.093293	0.6474187	0.5287158	0.3476357	0.6406176	0.630069	0.6765698	0.2388291	0.1439863	0.1296567	0.3253429	0.2325689	0.535481	0.2557404	0.287541	1.172315	0.435918	1.059184	0.1858956	0.3451428	0.4438076	0.3955016	1.91179	0.4546913	0.2351765	0.7691145	0.2493291	0.4075833	0.3299253	1.931978	0.1038783	0.9145789	0.9189603	2.527082	0.6613241	0.5597202	0.1887157	0.9962575	0.3319606	0.6104602	0.8345108	9.066559	0.2988929	3.835374	0.1473472	0.708035
FSTL3	16.90811	65.44348	10.13359	10.39637	75.57462	3.124317	6.513204	22.35202	21.42912	13.13331	32.64598	36.96943	33.51647	29.54675	22.89593	51.20895	37.43297	64.12154	15.06096	5.662288	32.27273	7.296479	85.13166	193.997	104.7695	38.77815	23.5864	6.495007	15.63165	30.40147	8.124654	13.28065	0.7245027	150.1622	2.597152	31.18833	25.15697	2.512539	21.85458	24.61241	31.39076	56.02652	147.155	28.34493	38.61143	77.18953	22.16355	87.81947	32.62352
CEACAM4	0.3227667	0.8005264	0.1060503	0.2721223	0.2488286	0.06513933	0.05487559	0.3535087	0.5304466	0.394335	0.4097214	0.2040047	0.2371326	0.05244929	0.234956	0.5321086	0.5984196	0.2569739	0.7251105	0.2693888	0.2843142	0.3521318	0.4457625	0.484028	0.5875897	1.122599	0.3103772	2.294377	0.3098501	1.064527	1.868201	0.4682234	0.0291025	2.426842	0.07830221	0.1236026	1.059398	0.0759218	0.4804606	0.635509	0.6148199	0.177358	0.7892624	0.2895179	0.6784902	0.931832	1.207896	1.147459	2.478892
RTN4RL2	1.706053	0.6052331	1.730471	1.410593	4.272404	25.06003	0.7463081	0.8235588	3.873102	2.19075	2.425811	0.380133	0.6775217	1.46858	0.6713029	0.9417478	1.617497	1.877027	1.743718	1.325192	7.458631	2.481691	1.245305	2.081684	3.223349	2.310893	0.5941506	0.4991394	0.8239968	1.747796	4.281066	0.4172064	34.06378	0.4216521	4.332722	1.687273	7.129919	5.451909	1.578656	0.8715553	2.90169	0.7647124	1.814517	1.263952	3.004742	1.914215	1.130076	0.5139198	1.346037
MRPL33	16.01313	23.76274	8.010146	16.55523	12.69647	20.33621	11.58502	15.42455	14.47999	16.17386	13.83936	11.16288	13.53083	19.30688	12.34858	12.71362	13.5624	14.32866	10.61278	6.778611	14.83274	11.25261	12.60727	16.68542	10.93627	11.36399	21.16772	11.33383	13.80478	14.2585	13.66853	16.50783	25.50952	28.4411	21.87208	12.57364	18.12954	56.23094	14.74837	13.74318	14.13735	15.74764	21.21321	17.43832	18.64151	14.3012	18.40919	12.89092	14.23142
APOL2	9.491694	17.47377	18.33299	38.61965	15.93934	20.95015	19.61491	12.01951	15.77846	23.5521	76.00646	22.73826	33.05046	12.73799	21.80533	15.04263	22.45776	24.81477	14.96698	66.71464	22.03941	28.15428	15.40798	22.59026	19.88345	85.12575	66.87518	20.27236	13.49313	39.34631	46.33993	32.94633	32.90513	10.1881	11.06157	11.97406	25.27468	5.102567	41.92148	27.78523	19.89824	20.76779	22.29826	36.03541	35.32901	17.5204	24.26142	27.82827	114.7552
SYNGR1	1.593037	3.541917	2.591296	2.600534	7.459211	9.788457	1.212159	0.6028057	1.489214	1.979086	4.210852	2.578711	0.9613993	23.96355	1.594795	2.442923	5.547358	5.122265	2.313507	0.3400601	2.976364	1.412286	3.422098	4.727703	3.757802	0.9260071	2.539031	2.193371	4.056205	3.814878	6.163066	0.4872901	0.104668	3.72182	3.847901	1.82935	4.623504	7.968241	2.184156	1.832657	4.078468	2.593666	2.012829	1.91516	7.91959	2.596244	1.101158	1.314109	0.8806536
BDKRB2	0.4633789	2.591595	1.110635	1.754588	0.5761184	1.687437	0.9163559	2.771682	2.23853	4.527021	3.551558	0.1820499	0.5400377	0.6514796	1.575479	2.125079	0.4997009	0.6879559	2.773452	3.381902	4.699803	1.208469	1.559405	2.121945	1.217723	10.13926	16.18581	2.195486	1.063891	1.942016	2.309628	0.583537	6.676859	0.1960523	18.09196	2.137356	0.8313921	11.68456	5.120311	0.8104806	3.174043	0.8706995	9.12932	2.547683	1.892834	1.045951	4.684149	0.463487	0.3243967
SLC7A11	0.06224428	1.078115	0.2432956	0.1841717	2.258828	1.750286	0.1008869	0.2845775	0.5151098	0.8210146	0.4973439	0.1492696	0.3688893	0.08406387	0.03987309	0.6971172	0.4594132	0.1485256	0.1666363	0.1026965	0.9467117	0.3873227	0.1779127	0.1441083	0.5761405	0.3902016	0.07022988	0.2717657	0.4348206	0.6424706	0.169844	0.2368077	0.01234706	0.07188755	0.3303604	0.5982019	0.1368731	0.4634759	0.486082	0.2156975	0.2334717	0.1254102	0.1375755	0.2145452	0.8635713	0.1751507	2.391496	0.328934	0.2651046
PDZRN3	0.8234864	0.01642641	0.345758	0.5401011	0.9798351	7.374004	4.362202	1.713716	1.202738	1.085992	0.1315584	3.710744	0.3715033	10.88192	5.724349	0.9857075	1.336589	2.06888	0.5843072	0.3306622	0.1034207	3.635533	1.706561	2.655943	1.114607	0.9500858	1.712806	0.10097	1.136487	0.2166411	0.1398429	2.016399	0.06900618	1.184656	0.322014	1.181476	2.160191	0.08438506	1.372018	2.140244	2.738486	2.487406	1.672884	5.326292	0.9049485	2.498805	0.6975963	2.964373	0.2549609
GPD1L	9.301488	3.295379	2.111985	3.434145	4.069111	11.92038	3.329452	5.534332	5.390726	4.667092	1.997868	4.215028	4.387835	15.58841	5.285718	4.870214	4.977988	5.160288	2.531671	1.147792	2.551249	6.595924	4.175583	5.076177	2.770604	3.119572	4.692429	2.871512	5.683569	2.568077	2.328403	4.972776	42.15096	3.591091	27.69822	5.317078	4.283471	23.22959	5.85526	5.352278	5.090391	5.930893	3.039581	10.98358	11.46708	7.109648	4.070117	3.787879	3.415533
SIRPG	0.2409953	0.3072026	0.8817657	2.234995	1.175026	0.2080565	0.1936359	3.449384	1.678123	3.052159	0.8378192	0.884983	1.586948	0.4148219	0.9577235	0.7373784	0.8437171	1.923652	2.144463	1.382395	0.5503673	4.391753	0.4158329	2.541789	1.846985	9.479338	1.378451	3.493207	1.268805	3.694301	0.2899454	4.321186	0	1.047485	0.2699482	0.5765179	1.034419	0.02309486	1.720104	3.054412	1.385361	1.392917	0.2568382	1.557064	1.238351	1.112298	3.170011	3.377281	10.71442
SPAG4	29.63762	4.027198	15.52002	20.46432	18.42758	0.6247269	29.15152	11.83939	23.19169	12.8732	46.52316	32.78981	11.72365	3.726085	20.00139	12.0021	13.93955	18.95434	36.13886	68.58951	37.47413	18.57142	15.85195	13.8372	26.16712	53.63243	21.4654	21.39638	16.56725	27.20703	23.75032	13.04762	2.94765	96.60446	1.907218	33.55988	20.44403	9.793257	15.74794	24.44744	3.008917	9.700216	28.10977	19.97078	28.09434	18.35852	25.66396	20.45174	18.14366
SCARNA20	0	0.2564693	0.9815273	1.821468	0.7402448	0	0.3428258	0	0.2454722	0	0.118503	0.3694157	0.4703	0.1820377	0	0.0769504	0.8901247	0.3490001	0.1048612	0.8536756	0.6728045	0.4073857	0.1031416	0.1326264	0.407874	0.2816565	0.08079284	0.3638002	0	0.1561139	1.786418	0	0.3030214	0.3414703	0.4076497	0.1429974	0.9532689	0.1317523	0.09620497	0.4962792	0.3556465	0	0.3822311	0.1205809	17.66146	0.3684468	0.1233026	0	0.3852352
ORC6	0.6455334	5.500817	1.048126	0.701421	0.5363582	0.4278576	0.5593363	0.9640791	0.5149276	0.3016616	0.259392	0.2414619	0.3860411	0.2379713	0.219405	0.2058678	0.2645975	0.2263493	0.5515129	0.4634465	0.2863596	0.4396722	0.2351744	0.3225631	0.3781992	0.7749313	0.3487836	0.6930975	0.2263431	0.6217384	0.7784398	0.4396196	0.2333783	0.7163031	0.2148147	0.7738251	0.844583	0.5126998	0.5410832	0.3168401	0.2630964	0.4185139	0.3892832	0.7148385	5.476734	0.3061697	2.384099	0.5399281	0.6129134
HSPA2	1.035736	11.64891	1.112862	1.54201	5.519759	7.297793	1.145364	4.699805	2.869458	4.991513	2.106756	2.054439	1.767655	10.28675	0.7711047	6.067147	1.206589	1.659296	3.840221	1.269336	6.410824	1.926109	0.8817477	2.294687	8.712561	4.266436	3.631161	3.847055	2.228514	1.578866	4.987113	1.697623	15.41244	2.001623	3.389436	3.174531	4.341818	0.6064895	2.838205	0.8515293	5.529686	3.753592	3.727034	6.961548	13.09614	2.356095	3.008524	0.7468744	2.178087
CBLN2	0.05545839	1.89823	0.02873683	0	0.04334528	0.03971485	0.03479542	0.009947583	0.04312111	0.01602816	0	0.03461002	0.0523233	0.02131856	0.04870517	0.003604685	0.004633027	0.04087164	0	0	0.03151704	0.1288149	0.007247393	0.04970229	0.009553279	0.006596997	0.02460043	0	0.1017222	0.09872607	0.0232454	0.005806199	0.002365803	0.02399389	0	0.1808624	0.003189656	0.03394513	0.01577328	0.003874639	0.02499	0.1022353	0.004476334	0.05366098	0.6618706	0.0776683	0.002888011	0.05294232	0
DNAJB13	0.6795284	0.07251254	0.1572562	1.167312	3.985854	0	0.09908242	0.560371	0.8976157	0.7868166	6.419519	0.06614933	4.742587	0.1097989	0.04150101	4.783525	1.166995	0.118409	0.2450885	2.850382	1.770357	0.1075029	0.03888217	0.04999729	0.2998314	0.950297	0.7462004	0.2285747	0.9402294	0.2471766	0.5911315	2.847127	0.01142325	1.00407	0.05122504	0.5983668	0.2207508	0.01490034	2.792574	0.1371968	0.05362842	1.847994	0.09366037	0.2363733	0.7323789	0.05092872	0.6600505	1.046872	8.544091
SCN9A	0.04537544	3.196364	4.508181	0.2762783	0.9980401	2.053221	3.236965	0.2362042	0.8873852	0.4584341	6.809302	3.321097	1.854699	0.2139874	1.42707	0.9813997	3.102802	8.444754	0.1073603	0.4686108	1.525651	3.09474	1.819966	1.020919	2.03384	0.6995621	0.9231775	0.09809923	3.441136	0.3768937	2.880224	1.334808	0.7570955	1.422172	2.727471	0.5747765	0.270247	1.348923	2.177895	3.793027	0.2337576	2.979286	0.8309949	1.454021	0.4018306	3.626355	2.626129	0.9101798	0.8407722
RPL13	94.19882	97.1616	334.3171	292.3289	422.0951	118.4799	149.5672	132.3854	243.5209	174.1106	170.5264	146.2389	91.10381	94.2441	117.576	92.31532	140.808	178.0908	87.80256	174.6688	165.0277	101.0715	137.9571	129.9395	411.4277	183.9918	117.4051	41.86404	159.4233	151.8312	426.5313	68.12259	74.78444	482.1113	75.29535	230.3673	245.256	372.4563	118.3774	69.26107	154.3956	211.4398	160.9379	96.87522	275.7864	92.53172	133.5001	97.06867	242.7952
DBT	3.617054	3.121061	1.456096	1.161079	2.592385	3.291689	1.974729	3.404595	2.588935	2.330429	2.967984	4.118774	2.989711	3.048645	4.477023	3.471053	4.053201	3.972049	2.612948	0.9893967	2.632503	4.133705	2.225826	2.210377	1.952332	1.597902	2.572226	3.770856	2.216162	1.983032	1.127234	3.985877	9.718794	4.505713	3.493051	2.630162	1.491512	2.215661	3.167717	3.462583	2.896313	2.52359	1.692259	3.225462	4.646544	3.703723	2.912421	3.611464	2.198177
RAPGEF4	2.560039	0.4854173	5.207953	0.3570204	1.829533	0.8911178	5.211908	3.530144	4.332537	2.726628	0.9036912	1.522266	3.318554	0.9031665	5.814853	2.856307	3.869249	6.562742	2.335394	0.8157158	1.659144	4.746109	5.776858	9.12205	3.496394	2.002965	6.027561	1.437289	4.152159	1.095841	1.148931	6.157122	1.09137	0.9035623	1.608031	3.108533	1.000968	0.8594673	4.527409	3.474511	5.796753	3.874659	5.906969	3.906371	8.989781	7.716056	1.70159	6.420198	1.149149
PRLR	6.134143	0.1858268	0.2108996	2.744693	0.104804	15.624	1.015287	1.922756	0.2637215	0.3134538	1.736193	1.084496	0.7696463	6.161855	0.9046201	0.6982832	0.4882814	0.3185589	4.09233	0.5850203	0.6481877	2.159862	0.5762099	0.2664164	0.5421413	0.2265951	0.493343	1.255557	0.5803661	1.062487	0.4741036	1.752365	16.05942	0.1109101	34.72685	0.8445986	0.6968225	5.15759	0.3115139	1.206876	0.1765299	0.1661006	0.3304281	2.874099	13.85579	0.7965869	0.378308	1.000403	0.2836167
SLC28A1	74.21985	0.03413387	64.9572	40.95005	32.94798	11.56082	169.6897	17.23208	30.25731	29.06648	60.86987	88.09506	60.85819	43.79669	66.48216	50.04845	38.4438	25.05588	29.88605	62.30381	44.04567	75.27997	52.497	52.7778	92.05106	25.35129	35.30924	39.41282	35.30377	29.62861	59.83926	32.6249	0.03456819	68.22859	0	29.16204	53.88691	0.07014043	47.75182	74.84467	2.551501	36.63058	36.92558	34.10031	17.26004	68.07286	19.77234	61.99632	40.99767
BEST3	0.09476539	0.1150431	0.2693193	0.02704173	0.1012628	0.1941936	0.06107558	0.06485424	0.0538837	0.05877965	0.3415572	0.109296	0.08303746	0.0312724	0.1260813	0.2423551	0.1585787	0.1665416	0.146115	0.1000969	0.03595872	0.124418	0.2756255	0.0607573	0.08953258	0.06451465	0.1696379	0.3263759	0.1113208	0.1013159	0.1591282	0.1372211	0.003856021	0.1173229	0	0.08734444	0.1195728	0.02011896	0.1211989	0.09472909	0.04525687	0.03845384	0.09849566	0.04833426	3.067788	0.0937715	0.08237543	0.1479268	0.08823979
GYG2P1	0	0	0.04466654	0.3069996	0.04491527	0.01028833	0	0.06871926	0.02234149	0	0.007190315	0	0	0	0.007421955	0.004669061	0	0	0	0	0.0163293	0	0.01251649	0.01609454	0	0	0	0	0.007529046	0	0.02408736	0.005013752	1.562827	0.0932361	0.09069371	0.04338271	0	0	0.005837356	0	0	0	0	0.007316395	2.357588	0	0.00748154	0	0.00779154
ASB2	0.1270574	0.08999324	0.653743	2.16729	0.7535858	0.1013666	0.1693043	1.913436	0.9761902	1.271757	0.314174	0.4512882	0.8587408	0.458959	0.4896222	0.2520126	0.311053	0.8738621	0.8421977	0.8400042	0.1538907	0.7782765	0.2117883	0.8480195	0.7739085	1.815567	0.7202906	0.8983123	0.7611567	1.180797	0.2012083	1.009445	0.007876152	0.3772095	0.0706377	0.2267246	0.8990666	0.06164127	1.107751	0.8083574	0.8073081	2.02906	0.407334	1.880488	1.882137	0.9576694	0.8076322	0.9148412	1.795675
AC004687.1	0.3879159	0.2274291	2.096844	0.4241997	0.6365346	0.04100772	0.6080148	0.3994439	0.1978883	0.2942211	0.8120188	0.5732764	1.507058	0.6603769	0.5226289	0.4466438	0.3747349	1.312956	0.07608083	1.307568	0.1627152	0.6896727	1.895775	1.208165	1.759129	1.47588	0.1953944	1.349083	0.07002244	3.045614	1.456129	0.2065018	0.008142729	0.7707772	0.02190856	0.9798619	1.394245	0.04248506	0.5739144	1.293584	0.3918312	0.02706756	2.218587	1.642794	0.1423786	0.4554381	0.7653868	1.848225	1.076604
SCNN1B	0.03575313	0.0643137	0.2748489	11.35476	1.060142	1.281273	0.122267	0.2319385	11.81875	0.3012589	0.003962197	0.2809983	0.1061416	0.1643357	0.3967146	0.1337892	0.1355811	0.3150621	0.936123	0.004077573	0.1169766	0.3882018	0.0689717	0.09312282	0.681872	15.9435	1.16698	0.1054197	0.1244656	0.8508168	1.546334	0.1740571	0.006754433	0.2283441	1.803695	2.27584	0.3232828	0.008810391	0.1286662	0.05531102	0.1387306	0.1291029	0.03195015	0.6813528	2.184919	0.8910872	8.006237	0.2051346	21.83674
HCLS1	12.51458	10.04362	8.059923	4.841274	8.495131	2.673526	6.872178	25.47154	15.05241	22.36297	7.842719	10.60418	14.49809	9.505064	12.31768	23.50006	17.56841	17.95367	16.2533	9.887322	10.69832	14.83246	16.64471	17.85506	12.76774	25.85978	19.11662	27.03386	14.39446	31.92319	9.603443	25.74504	1.332806	8.238599	3.33785	9.978733	14.72576	1.172552	26.73992	20.92197	21.14054	11.52085	23.03049	19.93354	9.585323	18.0348	24.36376	25.97191	52.38482
ACSM5	12.00288	0.1526002	12.06959	12.2494	11.86356	21.9771	20.48137	4.342752	6.284502	6.224439	24.78025	6.243037	9.432613	9.423243	6.695873	11.8865	11.50469	10.68661	12.65881	9.836303	18.42812	17.68818	13.03424	10.14473	2.197662	7.108469	16.78249	12.33435	11.64075	5.263674	1.607511	6.825865	4.357223	35.08174	0.08534275	13.61816	16.15616	0.100169	6.91678	12.1779	8.448765	3.423999	9.848937	7.740606	2.627159	16.53136	7.658546	14.45255	4.966355
REEP6	0.5719916	1.522793	0.8203608	2.663157	0.6929405	5.496441	0.7213015	0.9541637	0.649965	0.7320988	0.7923586	0.2420661	0.3207508	2.853064	0.4580155	0.3828039	0.7935643	0.3422548	0.4823872	3.3661	1.345994	0.4031439	0.733784	0.4185665	1.047248	1.092296	1.097714	0.3243353	0.7566737	0.2672231	3.03661	0.291723	0.4106276	0.2009223	2.129688	1.491575	1.566168	2.790847	0.8542561	0.2920124	0.9702222	0.3143053	0.7769483	0.5224516	11.71469	0.2430736	0.5870091	0.5527273	0.8036613
AC109826.1	0.5810108	0.5596914	0.6196446	0.4795214	0.2846237	0.07400647	0.1923806	0.8032606	1.239745	1.408044	0.5098279	0.3224695	0.5498213	0.3064576	0.2821932	0.5949464	0.7708388	0.558522	0.8499696	1.20903	0.8641743	0.2413096	0.5144809	0.43001	0.5213448	1.053698	2.251778	1.368565	0.6963203	0.768978	0.5693032	0.7109983	0.03778753	0.3938854	0.1016699	0.3566426	0.4839912	0.08214925	1.337666	0.4847836	4.205859	0.1988841	0.2383259	0.6315432	0.991093	0.6509052	0.8841286	1.127487	2.121758
MS4A2	0.07639706	0.61491	0.2779212	0.1845693	0.421018	0.02992928	0.517716	0.5872291	0.8015744	0.9730217	0.3346718	0.2662564	0.8370454	0.6479856	1.446586	0.9371947	0.808857	2.85423	0.178921	0.0968673	0.3721049	0.5692696	0.3003916	0.5306247	1.085908	0.1532887	0.4848659	0.2782626	0.5877136	0.4133355	0.315321	0.3111521	0.002971465	0.5223659	0.09993657	0.08413498	1.085689	0.0193797	1.1717	0.8175846	1.077642	0.1432247	0.8714577	0.2589524	6.9103	0.7587374	0.5078307	3.191805	0.5968708
FAT2	0.174139	0.05315691	0.08181645	0.05653759	0.09005454	5.056147	0.166826	0.1824326	0.04534742	0.01644457	0.2883298	0.1481398	0.3803698	0.106628	0.04409163	0.139381	0.07308339	0.1132204	0.03874317	0.05934513	0.01818891	0.03854709	0.04368461	0.0860516	0.07902435	0.09771856	0.2803045	0.1639191	0.04696422	0.1688182	0.06260443	0.07893081	0.1429053	0.06615884	0.3991903	0.09020332	0.1644442	0.0154347	0.09969924	0.08199059	0.03525394	0.0242057	0.03272247	0.1564723	0.09549363	0.06640509	0.1022249	0.1134853	0.04165851
CDKN2C	5.343647	17.05695	8.036255	4.962101	19.54249	19.05938	6.596212	8.49029	10.04538	5.615227	11.28032	3.434798	8.787403	16.97603	11.21873	4.545037	13.64742	9.930129	2.699338	5.561241	4.786726	4.455336	8.877393	10.29981	7.488138	6.505349	4.191439	6.722081	4.923594	5.658212	8.455843	9.865541	4.614029	8.736205	1.013964	11.3988	9.097303	1.898655	3.885689	10.14311	6.014441	18.72469	9.024479	9.873751	2.580021	10.4786	12.95911	8.987988	12.31479
KCNJ5	2.828607	1.042187	0.3078218	0.05641877	0.9127343	5.741293	0.5660639	2.486308	0.7000919	4.818072	1.079989	0.7426562	2.576719	0.9212438	0.9652696	2.202893	0.9374147	2.078024	3.27399	0.6171745	1.194594	1.35843	1.537163	1.251364	0.8396502	1.848172	1.737701	3.734198	3.280844	1.633663	22.74191	4.0772	0.02815766	0.09519134	0.3729726	1.361483	0.5986492	0.1243118	4.555098	1.70983	2.417569	0.4787998	0.9098089	2.239224	0.6817111	2.156943	2.570039	1.987291	3.455808
ADAMTSL4	1.818523	2.097231	1.699208	1.801299	8.033263	0.7010479	1.892205	14.78863	1.729831	0.9129011	10.85128	2.287253	2.801729	3.084679	1.489794	3.096871	3.402227	4.106087	0.9055364	1.179814	7.786018	1.236281	1.562904	4.500183	7.671639	1.327994	0.8194595	2.721752	2.04201	5.020523	1.798978	1.694724	0.2057204	1.356166	1.2952	3.49781	2.842932	1.534898	1.947642	3.13001	2.421717	2.338743	6.488688	1.859087	1.294954	3.439391	6.75287	2.762187	3.193343
SEPT5	1.370421	3.488138	2.54649	5.375121	6.859427	0.7173808	3.262836	3.110796	3.028638	3.595016	7.145084	1.652939	1.554817	2.520179	2.17844	4.806733	1.820536	3.777707	4.863864	1.050835	8.220593	3.311783	3.463564	3.704546	2.633629	4.339173	2.335465	1.106697	3.185625	3.544504	9.571697	1.224504	0.3512705	3.146561	0.8397693	2.986962	10.92285	0.6975032	3.910421	1.89446	7.917253	2.88943	6.447419	4.596734	3.207971	5.106318	2.65478	1.680878	2.92407
SLC26A7	0.4019534	0.0187456	0.4483802	0.1606049	0.4843708	1.005636	0.0596607	0.06799762	0.1409714	0.07621701	0.2004519	0.07135972	0.1890609	0.01520608	0.05108879	0.0433881	0.1156624	0.03644111	0.2452612	0.1986486	0.1742234	0.05955248	0.06892552	0.04708417	0.11073	0.28233	0.1400383	0.1747378	0.05700855	0.04890225	0.5637356	0.07765202	246.1207	0.3315903	75.13582	0.9675402	0.08531681	44.87815	0.1868428	0.07254711	0.1831998	0.04908234	0.09179518	0.6295272	1.217129	0.3000789	0.04634905	0.04720332	0.1743067
TVP23A	0.208414	0.13042	0.6543438	0.2459973	0.2815575	0.3491079	0.5130811	0.2247527	0.3775279	0.2376514	0.1969515	0.29782	0.3704025	0.2212649	0.3307358	0.3760384	0.4857677	0.4501777	1.305791	0.2389885	0.1702332	0.2930616	0.2609693	0.3882103	0.7132967	0.3144036	0.2906003	0.5986182	0.1785272	0.6467154	0.3889759	0.3443568	0.1002229	0.317643	0.1044919	0.2021892	0.4763121	0.02941413	0.6753658	0.3775268	0.2411383	0.1915641	0.2038542	0.2692007	2.847706	0.4326105	0.6820753	0.7529419	1.111694
TYMS	11.25345	15.18688	10.73019	5.334698	11.69946	5.917341	16.74586	11.58538	7.856948	10.33161	10.89186	18.87737	11.18072	2.915699	14.2659	12.01498	14.06305	10.64309	13.89254	3.98428	12.88876	17.58752	13.45138	12.55575	6.500471	7.259896	13.35623	9.968912	14.49807	11.02859	4.653044	17.74899	2.716029	17.558	2.140408	16.4271	10.0177	1.907635	16.28166	12.06374	8.563449	9.99897	15.41699	10.12997	15.54924	14.74702	17.90524	17.84516	6.095398
MYO15B	16.44331	0.9467162	25.23022	21.59704	11.96475	3.251318	32.28515	8.440941	5.187703	3.387539	19.14597	15.60487	10.62645	3.006009	9.550265	5.249714	8.52558	7.207352	5.961538	10.689	6.474131	14.91729	8.548064	14.56852	20.05422	5.693546	3.513076	8.383909	4.69883	17.22381	22.19028	5.244688	2.751496	9.463063	2.848494	5.969399	28.16989	0.3229054	15.26508	21.64593	2.017148	3.740157	14.02308	4.226988	8.479723	17.41622	8.098615	18.60112	6.883812
SNHG12	2.595514	3.128933	4.735608	11.44661	8.19826	0.6643363	3.479863	2.202188	3.018573	2.26525	10.86259	3.041608	8.196026	18.14119	1.546883	2.402963	3.94788	2.157111	0.5166052	5.624927	3.674784	5.554838	2.340616	3.57565	4.525142	4.97678	0.7271116	13.14342	2.681123	7.806111	5.24358	3.163746	0.7836503	25.68449	0.9857066	1.958136	6.613966	0.6388643	5.702445	3.099504	1.747516	3.379938	6.323904	4.972239	12.67473	2.972887	13.67976	9.206743	11.09341
CR1	0.2338897	0.3545831	0.03084127	0.009249885	0.02819365	0.3758594	0.05484017	1.109663	0.1851158	0.4821752	0.1516507	0.03587827	0.2283816	0.04367953	0.05031522	0.4220359	0.1570798	0.3043946	0.6937302	0.06967261	0.2521506	0.1489543	0.1154935	0.05000819	0.046604	0.5728449	0.1338561	2.574451	0.4281791	0.4744828	0.1133986	0.5362778	0.005770578	0.04877083	0.1133407	0.1323458	0.2069504	0.0120433	0.2286431	0.3383414	0.3725008	0.2589597	0.1004503	0.2052873	1.230988	0.1852357	0.965073	0.1549619	0.3462692
PYCR1	0.7904764	39.2087	1.821106	5.613003	2.682468	0.6773046	0.352725	4.87738	2.111477	2.490153	7.197146	1.735524	3.207484	0.7684565	0.6995925	5.501314	0.9248057	1.753143	1.78017	1.561058	4.501543	0.4438048	1.100213	1.468909	1.14787	5.407981	1.232217	1.612814	1.926293	10.58686	2.594824	2.141683	0.3117712	1.766984	3.139486	3.550506	5.909493	13.33041	1.432341	0.5932078	4.39637	6.423973	1.960557	5.933115	22.52724	0.5128807	22.3708	0.8061505	1.591264
FOXC2	0.379557	7.138447	3.165208	2.952964	12.15086	0.2778805	1.558626	3.607338	7.844559	6.535897	1.334378	2.05057	8.372451	1.020087	5.08914	5.841647	3.27305	15.30117	3.514585	0.9154891	2.731619	2.799749	26.88134	20.30479	5.60621	5.412454	3.335753	0.7500627	15.33028	3.845896	2.224572	2.249684	0.4912583	1.967657	0.9697719	2.865083	5.327446	0.3203953	8.808772	5.019803	5.48372	7.029046	10.59843	3.990459	8.589828	11.69331	3.044102	3.7726	4.643343
LINC00943	0.03855292	0.3365789	0.5862565	0.2451707	0.3321246	0.01141151	0.09997986	0.2381918	0.3469273	0.03454103	0.1395675	0.09944713	0.189908	0.03675357	0.004116106	0.05955601	0.3394653	0.1252683	0.05292891	0.04103758	0.02263997	0.1096687	0.1839487	0.1115724	0.2127378	0.1942945	0.06796726	0.1387419	0.01670199	0.1050651	0.1536227	0.1584915	0.003398904	0.09192419	0.01371747	0.01443564	0.06873778	0.004433485	0.2136625	0.2003984	0.04787022	0.06779058	0.05787959	0.2150509	0.2971554	0.2107709	0.1742643	0.2064519	0.5574184
RASAL3	1.468482	1.797942	3.77692	2.021995	4.616238	0.6928064	2.433714	4.381851	4.197359	3.801459	2.556915	2.470847	3.948471	3.020986	2.512629	2.480824	2.726322	4.398375	3.110665	2.757648	3.682904	6.298987	2.56607	7.263625	5.296349	7.60247	2.521044	5.582648	2.569719	7.396584	2.682998	3.605147	0.2402723	2.054585	0.5399914	2.3811	4.024519	0.2470392	6.343157	5.78692	4.528585	2.687385	3.091409	4.589338	4.448379	5.086839	4.168424	5.837725	9.577112
RHBDF2	10.73554	7.130487	6.355652	8.389493	7.105309	2.47982	7.046134	14.69132	8.364311	4.943622	6.5916	6.227408	6.922594	5.810195	6.447554	9.913076	5.686608	6.497329	5.997457	3.899382	4.088638	7.66137	6.744069	10.33059	6.705945	10.83889	4.92813	10.11341	4.115451	16.94496	5.486621	7.943422	3.017508	5.061814	2.930791	6.950345	10.56369	1.096794	13.14344	7.38324	7.213193	7.785002	10.02313	7.197673	7.451535	7.549489	13.65883	9.518317	21.6761
LPIN2	16.87885	10.98835	3.535952	11.17423	6.12255	12.39001	5.767877	10.0419	10.02774	7.988996	9.611114	10.30496	13.35019	15.2936	11.1249	12.65103	8.198645	11.71886	8.339055	4.085609	4.559814	12.42365	10.21116	8.587383	5.62995	9.897079	7.439833	19.64484	8.345138	8.799911	3.915641	9.810672	13.30782	7.792025	18.59126	8.661097	7.471705	4.401187	13.2089	11.67996	7.410958	8.518818	8.309788	12.5881	4.116939	11.61473	14.77017	10.96713	18.9791
SCD5	8.509099	9.636182	1.25075	0.895692	10.58137	6.065486	16.5152	1.663574	6.919118	8.580931	0.2929718	1.558806	1.557458	0.7778592	1.049102	2.386251	45.1205	3.238253	2.486837	0.4429486	2.032992	12.16685	3.500664	6.820896	2.32798	3.687981	35.97576	0.9845435	15.8992	1.400879	1.132906	1.853716	0.4531907	2.73586	3.098118	3.592026	2.50222	2.352479	16.13823	11.12828	4.063391	3.433109	2.339117	6.668809	6.199206	7.245978	1.998382	3.7649	1.889136
NRXN2	2.1014	0.2842131	4.091046	0.5964056	5.32827	2.91408	13.13206	1.104323	2.1291	1.734163	0.8847737	13.11495	1.190841	9.139825	4.988947	0.9308744	4.866557	1.679533	0.8919842	1.541722	1.299568	7.745354	5.763483	4.42398	4.18917	2.509206	2.102767	0.645648	2.422917	1.625636	0.5431483	1.309603	0.01250655	3.103377	0.06225198	7.926851	2.338727	0.0130507	2.457437	9.037035	1.136119	5.211241	3.542448	3.292098	1.66198	5.687361	1.642745	4.358034	0.7902176
GABRR2	0.4756105	0.1581944	0.8793032	0.1188901	0.6305359	0.03984307	0.6511641	0.1330627	0.2235118	1.199293	0.1531505	0.1302066	0.5801773	0.1924865	0.4383247	0.2621835	0.7146277	0.3895342	1.164241	0.09313322	0.4505678	0.5025642	0.4059526	0.5843293	1.030293	0.190276	0.113907	0.2991971	0.05831466	0.5685906	0.3264863	0.1844566	0.02373441	0.1002973	0.1117533	0.201607	1.255982	0.007739711	0.5538473	0.4178686	0.4526651	0.08875853	0.359263	0.297505	0.7262583	0.5988225	0.2897335	0.3224733	0.9278467
LRRC37A7P	1.791536	0	0.9379029	1.364542	1.230164	0.09661115	1.161143	0.336093	1.014007	0.7906393	0	8.138661	3.064834	0.3370898	5.198072	4.60729	4.63495	9.15264	0.3883551	0.5964193	0.7219663	1.615146	6.581925	1.952141	1.287856	0.2072865	1.856683	3.362592	0.8601887	0.4966335	0.05654724	9.08662	0.04795917	6.752856	0.2645266	5.737257	0.7565242	0.01876719	0.4567905	4.437852	1.277741	3.483391	4.283094	1.769117	1.677167	8.653805	0.04683623	8.294598	1.018218
CDKN2A	1.111752	10.62096	1.273474	1.188132	1.691243	0.2052438	0.6639528	1.576527	2.228472	1.321869	1.430823	1.648888	1.850129	0.3415362	0.8291467	0.9686969	0.5297431	0.6336661	1.389865	2.051887	5.647797	1.066364	0.5774169	3.102367	2.363624	2.318315	1.219992	1.735748	0.6984221	1.766839	5.459943	1.150233	0.2384132	4.267629	0.2796137	2.068424	1.516523	0.5581746	1.109191	1.381649	1.352453	1.366587	3.417962	1.849993	2.779161	0.9142656	0.1865632	0.3908608	4.157882
MEIS3	0.2969302	11.34784	2.093004	5.155493	3.022883	0.3686184	1.329828	0.966747	1.96821	2.31027	0.8334771	0.3401336	0.9833192	0.6192197	1.069935	1.056859	0.5640855	0.8271434	1.485786	1.032416	2.777309	0.8804288	1.24511	1.36021	1.460447	2.867046	1.241878	0.5768812	1.348783	1.18585	5.964995	0.693186	0.1705013	0.9344766	0.4830725	1.14839	4.221353	0.3470782	1.89215	1.277743	3.132054	1.343932	2.145815	1.532733	10.43447	1.473188	1.330811	1.065369	1.520608
ALDH1A3	9.087012	1.574518	1.072058	2.852435	1.752845	42.36617	0.2100788	4.822758	2.891443	4.988071	1.339379	0.9662762	0.7071408	0.2974671	1.818385	3.143608	1.54658	1.805949	6.018782	0.5840127	1.316258	0.3236077	0.4096539	1.270245	0.93033	6.101558	1.490762	4.340286	1.346152	4.974548	1.612755	7.705935	3.287352	2.154481	11.6235	1.106693	6.515278	2.927427	2.554632	0.6119802	4.34794	2.343264	0.1908507	4.053018	0.9219332	2.235491	2.83203	1.231212	1.419314
PCP4	0.09951487	0.0455662	0.3197063	0	0.3360997	255.7251	0.1353532	0.18445	0.04361237	0.5403586	0.2526492	0.07657193	0.01392615	6.791851	0.07244123	0.05468627	0.03514356	0	0.06210134	1.372254	0	0.04825274	0.03664979	0	0	0.4670507	0.08612546	0.02872684	0.3086432	0.03698177	3.103349	0.362128	0.3948046	0.3235632	0.3218933	0.7452412	0.1290398	0.06242154	0.8432287	0	0.140415	0.735731	0.1131833	2.385125	1.882718	0.01454688	0.1898593	0.07649352	0.06083883
NCR3	0.1238338	0.6237155	0.4774013	0.08749995	1.920239	0.348216	0.2470307	1.652579	1.127612	0.9738716	0.3074038	0.6787861	0.6608259	0.2951354	0.6610561	0.4158623	0.4917392	0.4652375	0.4306923	0.5272584	0.5526767	1.100815	0.6911852	0.9031069	0.5951527	2.633326	1.196361	0.3407876	0.5230637	0.5905794	0.2789026	0.5358758	0.01091744	2.048399	0.07343524	0.4945915	0.5151742	0.08544335	0.9566521	0.7509703	0.5509782	0.9072769	0.8675889	0.781985	0.572686	0.4778865	0.5597451	0.8376419	0.485782
PDE1A	0.4558148	0.1009731	1.57115	1.799091	20.85314	1.461627	0.9732198	2.496412	5.043265	4.842445	0.8987257	0.8669028	1.817484	23.90352	3.21139	1.999518	2.252282	1.634372	1.744806	2.160617	2.462047	1.836039	2.524066	2.212293	1.690335	4.330525	4.737793	0.6206624	2.992892	1.051337	1.439545	1.818384	44.90318	3.654602	14.55986	2.83864	3.095571	39.83458	4.712613	1.761914	3.792812	2.382915	2.558264	3.687921	2.525181	2.974986	3.523331	1.38505	2.586353
AQP5	0.0106162	0.08911798	0.04263265	0	0.06001808	0.200325	0.03970839	0.01967704	0	0.007926215	0	0.01925469	0.008170995	0.1897635	0	0	0	0	0.03643718	0	0.04675724	0.04246753	0.007167934	0.03686803	0	0.01957401	0.005614781	0.008427556	0.01724691	0.0108493	0.02758865	0.01148508	9.104414	0.05932706	8.735092	0.1291907	0.03785622	4.395006	0.02005759	0	0.01647734	0.01166705	0.1062542	0.2765364	0	0.008535197	0.03427617	0.0224408	0.008924104
CTBP1-AS	0.3604754	0.5619753	0.7362086	0.484402	0.6779228	0.154333	1.20192	0.08113108	0.3558272	0.07305131	0.7909753	0.3767118	0.8640523	0.5707065	0.5484282	0.277564	0.4801084	0.2666746	0.04595435	0.4193373	0.3810366	0.5218647	0.615426	0.5722798	0.7493608	0.2326239	0.2206106	0.5968471	0.09620943	0.8367721	0.3345639	0.1309214	0.4051982	0.103601	0.2885857	0.2699507	0.8355208	0.02664883	0.8918641	0.8755339	0.2517713	0.06791269	0.8053312	0.3170601	0.8335338	0.5382269	0.2535541	0.8490662	0.9133887
C4B	10.75803	0.4367294	2.502577	1.788363	8.317213	0.2060182	1.941732	14.20371	6.97726	4.67796	81.39789	8.252594	3.519419	3.760015	9.504961	19.5037	12.51018	5.450388	55.02448	9.400115	55.533	7.964631	16.23627	10.93569	11.46945	7.759467	19.3383	40.46495	15.29351	12.39241	3.613867	5.27544	0.02231355	2.413901	0.8079858	10.05603	10.17337	0.02182912	17.44847	15.29994	21.85447	2.256105	15.51917	10.98135	1.333048	12.75848	11.96694	4.345414	27.04606
ALDH5A1	7.195098	2.484085	7.720623	2.668044	3.404992	39.4639	6.329423	3.212335	3.291348	4.218612	6.403429	5.169998	8.023148	16.8504	8.726917	6.413206	8.240415	5.781421	12.27238	1.309882	5.548269	6.761497	5.526899	4.606877	3.853837	2.674615	7.273652	15.60992	4.266073	3.849585	10.12796	7.051233	13.05471	4.18179	11.85317	6.953968	2.67354	5.594908	4.54387	6.781704	3.474199	5.099051	4.245948	12.99426	6.155779	9.74358	3.85617	6.49252	3.845449
SACS	1.867316	48.11858	0.9769386	0.8832495	2.162859	2.132033	0.8986366	2.522641	1.558422	1.219015	1.382699	1.428168	3.478569	0.6730327	1.650848	2.857695	2.539293	2.06146	0.9938447	0.5854527	1.284194	1.486065	1.978026	1.538755	1.706154	1.292984	1.448304	3.022613	1.259832	1.38062	1.281401	1.563589	0.4050507	1.232965	1.325906	1.449487	1.212192	0.3395714	2.041457	1.151039	1.418376	2.515944	1.787733	1.743538	0.6689796	2.17835	2.489552	1.005075	3.156294
ELF5	0.02003825	0	0.1251753	0	0.539453	0.5239267	0.003331122	0.04952099	0.003577754	0.01662318	0.0172718	0	0.02399116	0.02653198	0	0.00897241	0.002883013	0.00678223	0.1864588	0.007109893	0.01568979	0.02968821	0.003006577	0	0.01188952	0	0.009420438	0.01767461	0.03978801	0.01820287	0.005786004	0.007226095	0.002944356	0.1144693	1.061546	0.5627299	0.003969681	0.01152173	0.01682624	0	0.01382278	0	0	0.1476271	1.595977	0.003580072	0.003594269	0.009412754	0
LINCMD1	2.403983	0.03636091	0.1391559	0.05738633	0.03498271	0	0.4212355	1.846533	0.06960358	0.1293586	0.201609	0.811795	1.666918	0	0.8670996	1.134602	0.08413155	2.869808	0.1189335	0.06915987	0	1.905983	0.2924579	0.3760619	0.8673943	0.1597273	0.114544	0.1719258	0.9499798	0.3983946	0.05628204	1.476094	0	1.452357	0	0.8109374	0.2702992	0	0.6274147	0.1407199	0.2689159	0.1428077	0.4335262	0.06838137	0	0.7661355	0.2796995	0.1831208	0.6554001
ANGPTL1	0.1440736	0.03455515	0.2739364	0.5609459	0.5746704	14.46457	0.1451696	1.874725	0.8362861	1.295201	0.03193277	0.2559748	0.1900963	0.8759529	0.880543	0.09182944	0.3350428	0.2194369	0.6700886	0.07980923	0.1605794	0.2117137	0.3176387	0.4748126	0.133461	0.8402932	0.5784891	0.08402791	1.409135	0.4507256	1.115585	0.9383732	36.06412	0.9661612	9.760831	0.8532357	3.061537	19.04485	0.7888355	0.3566171	0.6617205	4.452765	0.65478	2.836149	0	1.111043	0.9445713	0.2113181	0.3410854
ADM	49.21527	13.61575	126.1497	40.27595	201.4008	5.099561	73.81485	58.82329	88.18289	80.33903	91.1386	120.4317	56.38453	27.20727	48.40215	28.32406	79.48698	130.5128	39.8863	38.488	124.9424	91.86166	50.30793	181.1236	220.3901	84.43685	51.20985	52.44465	88.90727	92.99225	114.6665	45.14669	54.69979	74.52966	15.20722	92.63635	174.3281	12.30013	168.089	68.65628	51.79489	67.22325	180.2362	58.93606	38.73111	111.0651	103.3341	60.96125	20.54158
CYP2D7	0.1416746	0.2750236	1.194771	1.349087	1.158516	0.009828546	0.8544858	0.03282409	0.1778587	0.0528882	0.322842	0.2997825	0.4634328	0.3798628	0.09217345	0.08920799	0.4643615	0.4720252	0.02431295	0.1696559	0.4913855	0.5549279	0.1853355	0.3766942	1.654958	0.2938699	0.05151437	0.4639258	0.02157771	0.78727	1.311621	0.1005834	0.1815	0.5937957	0.1969104	0.1077542	0.9867116	0.0534588	0.6022601	0.7766989	0.1374327	0.1459672	0.4652733	0.1467779	0	0.7759664	0.2501516	0.7299715	0.7443334
NKX2-3	0	0.2403253	0.04598715	0.03792916	0.01541441	0.02118504	0.5496875	0.4421939	0.5827184	0.0142498	0	0	0.007344934	0.0341158	1.069795	0.04807107	2.353998	0.0218021	0	0.007618469	0.01681209	0.06362366	0.03221639	0.01657039	0	0	0.01009429	0	0.1317781	0	0.01239976	0	0	0	0	0.06253151	0.00850727	0	0.006009943	0	0.3628826	0.1153631	0.02387805	0.01506542	0.1103315	0.007672315	0	0.04034422	0
C9orf92	0.3746653	0.07400325	0.247814	0.05839754	0.3203923	0	0.4616319	0.08169873	0.3187353	0.06581901	0.03419359	0.2664838	0.03392583	0.2626315	0.2470661	0.1332225	0.2853802	0	0.1210292	0.5278391	0.3106164	0.2938741	0.3868948	0.2296131	0.235381	0.3250837	1.468686	0.03499106	0.1432177	0.4054147	0.3436428	0.0715288	0.02914523	0.7882398	0.03920859	0.2888295	0.196473	0.03801664	0.2220767	0.286399	0.03420682	0.1937656	0.2757284	0.06958633	0	0.106314	0.03557851	0.1863476	0.4816854
C6orf163	0.1977562	0.08154727	0.6297481	0.6526998	0.6668791	0.1925495	0.3944954	0.1093188	0.3177775	0.1191543	0.7697352	0.2475047	0.427249	0.2480611	0.2833648	0.1048596	0.4582311	0.2906317	0.03334179	0.2326592	0.7517961	0.2313086	0.1920852	0.2168745	0.6299135	0.05757161	0.1357846	0.1597408	0.09018147	0.2623731	1.02783	0.1313676	0.4083364	0.2171486	0.4814337	0.1688797	0.3216598	0.203476	0.2971546	0.4658784	0.1884696	0.1296362	0.1736209	0.03286289	0.6417896	0.3681913	0.151221	0.3666861	0.233314
CLEC2D	0.6946652	1.854453	7.709352	2.934399	3.099055	0.5970591	1.523473	2.484477	2.299559	1.550574	4.058927	1.441648	2.070027	1.268272	1.513263	1.334504	1.899581	2.860861	0.6417228	2.213712	1.821785	4.065659	0.8992167	2.102768	4.850077	3.855703	0.9706057	3.400053	1.0491	3.071901	6.525805	2.918948	0.3442547	2.661966	0.6934009	0.8050975	3.07458	0.136449	4.706369	3.192846	1.83939	1.16964	1.385498	1.995798	3.259133	2.77051	3.231922	3.818453	5.457397
TRAF1	2.86411	7.228485	5.418148	3.387546	4.145134	1.029856	5.564155	4.977896	4.365533	2.516023	2.489022	3.170451	4.339592	2.67349	3.49104	2.657289	3.057749	3.858952	2.251483	1.332773	2.058225	4.203862	8.112381	7.912484	8.753352	10.81908	3.136263	6.81354	1.494703	5.156334	9.696936	5.15973	0.383683	2.001141	1.816229	2.230839	4.857589	0.4255341	6.185149	7.02984	1.649555	2.400782	5.32246	4.401549	2.009063	6.955451	5.259816	7.516956	7.329763
PDP2	1.172364	1.73129	0.8224575	0.7575901	1.306255	2.692909	0.8555344	1.447906	1.159169	1.070015	2.11217	1.777725	1.821246	1.995799	1.561401	1.506531	1.874351	1.854852	0.7324988	0.5634743	0.579574	1.467543	0.9789578	1.059394	1.351119	0.7455277	1.251487	1.912619	0.7443503	1.251898	0.5285021	1.331732	5.064015	2.206145	3.598875	1.785022	0.7123954	2.214192	1.193383	1.645265	1.626517	1.438288	0.9279295	1.499534	2.60023	1.654281	1.398196	1.431272	1.17657
ESRRG	0.002750853	0.02463158	0.2607069	0.02915596	0.4739593	3.94093	0.9411164	0.1597587	0.3330026	0.1410295	0.5903972	3.512428	0.1623229	0.7954808	0.9721305	0.4665189	0.7373384	0.444118	0.1850542	0.06441907	0.07592481	0.7507254	1.388055	0.7371874	0.075897	0.6069476	1.741992	0.5968875	0.9995644	0.05435087	1.38447	0.5584953	36.51029	2.084543	10.14666	1.172508	0.05558572	5.951953	0.6467739	2.804184	0.5749705	0.606645	0.6263623	0.6543105	4.940257	0.833046	0.3952306	1.290891	0.08632958
GAP43	0.1246526	0.01609846	0.646905	0.06351817	0.04646481	0	0.6455705	0.4443127	0.5238778	0.4367014	0.05206863	0.02318805	0.3099654	0	0.02303402	0.1497343	0.1055373	0.1022307	0.1118955	0.2602691	0.1858191	0.08949993	0.03237076	0.1498481	0.1792144	0.5922615	0.3651356	0.05328299	0.3193405	0.07839357	0.1993468	0.04149378	0.00634017	0.1714714	0.1194106	0.3141557	0.4274017	0.008270032	0.5253704	0.01038374	0.2902089	1.443679	0.1319586	0.1740825	5.210428	0.3314903	0.3560238	0.04053753	0.03224137
PLAG1	0.1021909	2.088851	0.1846707	0.04400131	0.1568126	0.8535639	0.09937996	0.1302194	0.1601069	0.06103783	0.1030566	0.06487059	0.1750041	0.06393282	0.1513821	0.159579	0.2481091	0.2295776	0.05085761	0.03059351	0.0922669	0.2282411	0.110397	0.07985013	0.2523893	0.06830162	0.05945231	0.1602182	0.08715931	0.1984259	0.2722059	0.1423392	2.888626	0.1284927	2.272527	0.2271929	0.1047655	2.540568	0.1898553	0.1853629	0.1229227	0.06738381	0.07031725	0.1653619	1.240564	0.2197761	0.2247719	0.1080069	0.2147573
HRH1	1.499241	25.59188	0.8259404	0.3776571	2.584873	0.5166632	0.7072045	4.032818	3.119435	4.418158	1.273597	2.262172	4.618476	1.990828	1.256841	3.909694	2.424918	2.552769	2.276259	2.333304	3.32462	2.679924	2.765167	4.003614	3.429789	3.386328	4.053394	4.187748	5.02956	3.580571	3.431967	3.642062	0.240971	2.754451	1.100909	2.290072	1.441076	0.4636989	6.167353	1.832606	5.160764	3.481666	1.584509	2.98491	2.920224	2.80815	3.57362	1.883939	1.932126
SPDEF	0.02613837	0.4388385	0.6633899	7.022899	0.1773261	0.08123699	0.1173202	0.02906836	0.3276168	0.01561224	0.07299635	0.05056788	0.06437754	0.2242659	0.01674399	0.04740048	0.1895377	0.08758432	0.1004783	0.03338752	0.267083	0.1254722	0.07059329	0.1997018	2.931195	0.03855486	0.05529709	0.06639893	0.1868415	0.1282189	2.037798	0.02827767	0.006913237	0.08179944	0.3720105	0.6263792	1.109159	0.1172279	0.02633825	0.03396686	0	0.1493736	0.1308053	0.08252924	61.7699	0.0336235	0.3206899	0.04420158	0.2724556
FUT11	14.88842	3.848998	7.240813	13.05645	18.06129	3.24366	9.049113	16.336	14.38217	9.375349	18.35044	15.04534	18.27889	3.778599	19.84887	13.85402	16.51593	16.91262	14.90347	10.55843	7.880309	17.97758	13.41799	12.52984	10.19116	9.318184	11.99361	18.27045	12.203	14.23651	16.40634	19.21768	1.476803	13.77054	2.748051	15.84454	10.70385	1.690804	14.77691	17.40289	12.1867	12.65794	13.24723	10.9318	7.492273	20.87945	8.661897	18.94495	16.09904
CTAGE7P	0.2218027	0.4413462	0.145154	0.2938576	0.4776949	0.0729475	0.3011219	0.1446497	0.1452075	0.01840014	0.2867714	0.1787936	0.2402662	0.1762089	0.1315599	0.06207206	0.2499771	0.3503373	0.03383452	0.08525742	0.09407111	0.3833874	0.03882631	0.3209493	0.1754729	0.08330605	0.06082679	0.3130235	0.02669164	0.3442068	0.4376414	0.2132944	0.1683867	0.1652683	0.2265278	0.06920931	0.4174325	0.02125561	0.3880188	0.5070767	0.06375163	0.0361123	0.02055512	0.220471	0	0.4359047	0.2519706	0.6077718	0.4005223
GDNF	0.002341626	6.243014	0.1542179	0.07445584	0.06051771	12.46042	0.0455443	0.1041644	0.06020473	0.1748293	0.01089906	0.02265081	0.007209139	0.06697012	0.05625088	0.004718232	0.006064245	0.04279805	0.03214794	0.007477617	0.1526367	0.02497895	0.01264831	0.02033005	0.05627	0.03885713	0.004953832	0.014871	0.03043335	0.4355333	0.0851936	0.002533277	0	0.1203897	0.145805	0.1578225	0.1669997	0.04443134	0.1445213	0	0.07995734	0.2264604	0.04687318	0.240287	4.385813	0.02635664	0.0756033	0.02969875	0.007873595
LINC01252	0.06858686	0.4738901	1.593268	0.5102587	0.42184	0.02342474	1.065625	0.0635626	0.1356471	0.03151261	0.1759893	0.1913794	0.1137003	0.3709385	0.1394126	0.03720723	0.184455	0.09642818	0.1158919	0.4043473	0.1905422	0.3798901	0.1923607	0.352703	0.2535636	0.4912467	0.114405	0.04188227	0.09428279	0.5337836	0.4593078	0.07420036	0.1709372	0.2122823	0.4786901	0.03950995	0.6255434	0.1183096	0.518335	0.4627839	0.2210953	0.1043667	0.1914179	0.3081759	7.624742	0.1569437	0.08942935	0.07806654	0.09756989
OPN4	0.01629604	0.02735951	0.05235345	1.532888	0.1645156	0.009044183	0.09752483	0.04530687	0.2749568	0.1095018	0.1643409	0.004926044	0.03762783	0	0.07176873	0.06977546	0.1266084	0.06825585	0.1901676	0.08456314	0.04306387	0.02172945	0.07702027	0.02829651	0.08702197	0.03004642	0.1896132	0.1681737	0.09265999	0.2414808	0.3493795	0.02203724	0.04848836	0	0.1087176	0.0152546	0.1525385	0.02811003	0.1077605	0.09706003	0.1960207	0	0.02038773	0.006431636	0.5652243	0.039305	0.01315362	0.034447	0.08904119
ADAMTS8	0.146005	0.02971256	0.2238709	0.6272022	1.007669	1.085334	0.168798	0.2132151	0.2275081	0.2147158	0.0961019	0.128393	0.143024	0.3321595	0.3507353	0.09360626	0.1776007	0.2223786	0.531493	0.06004661	0.1597892	0.123891	0.2927554	0.3341904	0.1712926	0.2610445	0.1614606	0.08078194	0.1976645	1.853831	0.120727	0.3063366	0.1111681	0.3016459	0.1338103	0.347898	2.741239	0.06487121	0.2814256	0.297058	0.3776893	0.7488013	0.4760353	0.6286309	6.854506	0.3841688	0.2749842	0.4956773	0.1562063
PRSS51	0.5304262	0.1214367	1.303874	0.1703613	0.3505015	0.03568275	2.46495	0.1638568	0.1420584	0.03600221	0.1246899	0.7676874	1.138164	0.1915417	0.5791807	0.1700326	0.3850454	0.4161838	0.06620152	0.1539849	0.2548551	0.4929531	0.7379805	0.6000678	0.8368787	0.1778169	0.1445186	0.4848722	0.09139476	0.5584991	0.4177077	0.3738648	0.04251224	0.1616841	0.171573	0.2256946	0.3152405	0.0277262	0.445402	0.835503	0.3243191	0.2119749	0.2212028	0.2156897	0	1.292277	0.2335322	1.121229	0.3377899
RASL12	1.692624	0.6175125	10.47983	5.923203	24.98132	1.078123	3.766557	5.837698	16.08416	14.11975	3.346335	3.730545	6.326937	1.276603	11.07726	4.871164	4.180035	5.417099	5.530024	3.318341	6.970466	9.275513	6.172302	9.840339	7.456	6.544544	9.405359	1.604469	7.269015	5.824352	4.834832	3.697084	0.831128	9.02794	2.159971	5.642527	10.74077	6.3322	8.05557	4.300142	9.45539	12.58166	5.396798	7.813487	4.458857	14.37775	4.980687	5.721644	5.193067
PTPRN	0.1271766	17.06919	0.2762736	1.04625	0.3169405	0	0.1884622	0.1593921	0.369798	0.1284112	2.275685	0.7132192	0.1286479	0.01154676	0.2211277	0.4917616	0.3371984	1.711949	1.095819	0.2688118	2.185031	0.2325664	0.1717363	0.04837227	0.9895918	0.7168586	0.146055	0.3307568	0.3345098	1.92354	0.1259039	0.2109642	0.00320347	0.6849867	0.008619151	0.6848156	0.07342348	0.01462497	0.1296747	0.07869819	0.2312283	0.03993292	2.003255	0.09369432	1.232304	0.3038203	5.386822	0.3738006	0.02239938
GOLGA8A	6.411103	1.396162	5.631331	6.77934	7.09213	1.006967	10.92925	0.3214573	3.349077	0.1527294	21.58626	0.4229947	1.108968	2.752114	1.865906	0.4838641	2.351321	9.629214	0.242175	8.522862	3.95639	4.561936	0.986844	1.65504	1.341724	3.919282	0.1646379	13.26417	0.08669446	1.69061	4.264378	1.986932	2.452319	13.36677	1.434605	0.9019426	8.092637	0.3784318	9.677123	2.167086	0.5636777	0.1368416	6.016091	4.207612	4.55875	9.403036	7.762841	16.36262	3.865307
CXCL12	19.77773	30.95203	2.962187	4.484916	14.2631	72.80748	4.820867	22.96457	13.53847	25.36047	5.528007	18.80154	5.852225	38.51534	24.69916	12.8623	8.282881	11.04418	27.91216	12.85278	36.11646	5.21205	4.858112	15.44138	3.437833	19.99068	32.30891	11.12042	21.30002	6.124844	3.448718	23.28814	0.9406279	42.72306	3.520889	25.48344	13.76511	1.286585	13.14205	15.85464	30.51291	14.75448	25.39868	31.37385	7.500236	56.64057	17.35937	12.5086	11.12235
VWA8	4.795113	1.42392	3.09111	1.781856	2.822476	7.205317	5.766014	3.340785	2.858434	2.593569	2.351057	5.214676	3.833934	6.482694	5.752097	5.137319	4.026234	3.829384	3.444552	1.111387	2.540315	4.08664	3.701384	3.441579	3.143029	2.146243	5.181697	3.916854	3.277449	1.878173	2.905799	4.094181	11.57469	2.587377	11.17062	4.373325	2.554545	2.855865	4.703986	3.247932	3.318389	3.78593	3.033988	5.229495	2.091471	6.35502	3.536102	4.233971	2.545439
ZNF556	0.1552462	0.1149898	0.07579066	0.03629637	0.03687712	0.9426972	0.04098891	0.0677053	0.02690336	0.02272728	0.3636567	0.02024369	0.03514373	0.3119618	0.04631214	0.1119374	0.02365	0.02549991	0.02716438	0.1482403	0.05094647	0.04058985	0.02055302	0.07399964	0.04063849	0.08980105	0.08532776	0.0120824	0.007417954	0.1213243	0.1542577	0.1317273	0.5132558	0.0646425	0.2084962	0.06838815	0.0461326	0.1890307	0.08818545	0.09230058	0.03071017	0.01003608	0.01523343	0.1057238	1.126207	0.02692079	0.03194165	0.05147662	0.03582402
SVEP1	0.1029487	0.4664343	0.4383412	0.9360644	1.009129	0.07513746	0.2605782	3.131451	2.499578	1.746792	0.3271066	0.2250859	0.3495102	0.7058291	5.099675	1.209092	0.6546609	0.8140712	1.909021	0.7892267	2.570208	0.5246491	1.034077	0.8619687	0.504568	3.224263	0.912942	0.3839943	1.490347	0.6154012	1.777465	0.6354452	2.867385	0.2884449	1.361083	0.4554451	3.132956	0.08514228	1.115517	1.09347	4.257315	2.481312	1.422067	1.606326	3.7338	0.6111267	1.816746	0.3875348	0.9187456
HMOX1	84.13582	13.52979	102.7638	103.0735	74.48638	68.62327	187.1662	98.14908	100.6222	657.8724	81.25998	138.4244	196.1443	26.86127	160.8263	83.97624	75.46415	77.64945	178.8128	172.5467	194.2834	137.9789	98.67087	78.46139	97.85405	335.9852	152.4252	117.8334	311.0524	216.2015	19.70985	100.4243	1.810107	75.89663	9.074287	113.0268	145.5293	5.777107	115.5951	111.481	123.206	80.21508	160.2521	213.9994	12.21762	89.19442	118.3475	103.0876	73.2681
ENTPD2	3.446727	0.03190038	4.88951	8.579049	3.793438	1.543824	31.42974	4.120464	2.442602	1.180293	1.238138	12.90247	5.030764	2.535945	7.9907	0.6853057	4.684527	1.701657	5.483249	3.585938	4.914003	3.729444	2.15528	8.248223	3.480251	2.662526	3.075068	0.2775364	4.074606	3.099095	19.72146	2.425586	1.995092	6.099129	0.8045133	8.131949	5.677823	0.05244073	3.302684	7.069984	1.256311	3.098814	5.438918	2.723672	4.129952	5.29777	1.822004	8.900382	1.003055
HAO2	6.423522	0	6.422154	1.440742	3.952245	93.02747	44.52736	1.215296	4.428634	1.80692	1.298482	27.21971	8.312497	2.337686	44.60597	5.064419	5.701582	14.96362	4.332549	1.855489	0.309913	53.72293	29.98169	16.20776	2.690078	1.366192	13.10437	0.4147103	4.737134	3.85702	0.1939437	9.227227	0.01409902	6.267808	0.06638514	13.95218	5.664618	0.009195289	2.994604	35.82561	3.061301	9.549174	11.84448	5.46173	2.588529	19.99748	0.05163339	14.44586	0.5198041
AP002490.1	0.3332892	0.3690722	1.028975	0.1377923	0.618532	0.1101967	0.7214488	0.1796291	0.2089094	0.06000368	0.5024269	0.2515134	0.4111653	0.1464731	0.1854892	0.1905127	0.5448179	0.4464255	0.06814863	0.1320949	0.1499148	0.4979961	0.1883255	0.3037279	0.542772	0.3137945	0.1075138	0.4465928	0.06912209	0.5797568	0.3931366	0.1585473	0.1437914	0.2800411	0.2817498	0.1371869	0.4172301	0.02038691	0.7026395	0.6348184	0.1871072	0.1818412	0.1774354	0.1679245	2.896847	0.4865042	0.1640831	0.5895946	0.5046978
LAX1	0.3942235	0.2101156	0.2663674	0.8290333	0.4801098	0.250047	0.266821	2.290656	0.7541476	0.7989045	0.6941577	0.43884	0.8669227	0.4772371	0.7766479	0.6840116	0.5509854	1.663116	1.739653	0.2297976	0.2204813	1.493557	0.4225002	0.4020263	0.534649	1.430653	0.8571671	2.856291	0.3710539	5.000819	0.162616	1.909045	0.008275131	0.4685873	0.1614197	0.1640132	0.7140361	0.03238191	1.2926	0.9419166	1.330579	0.3919845	0.3366335	1.022449	2.387445	0.6842036	1.126341	1.653413	4.44482
AGAP5	0.2184245	0.07549995	0.216708	0.1361797	0.197161	0.01426165	0.2018435	0.04167553	0.06193936	0.03837153	0.2242616	0.06214248	0.1878935	0.05358863	0.108027	0.05177786	0.1289387	0.08316995	0.01322968	0.1128316	0.05093011	0.1713243	0.08241398	0.1338611	0.09434131	0.08291462	0.04417021	0.1784937	0	0.1444367	0.1586015	0.08687553	0.07646062	0.08616232	0.08000315	0.06013693	0.2004466	0	0.2993936	0.2087081	0.06979728	0.02118047	0.0482237	0.08620663	0	0.1549488	0.08815247	0.2580152	0.2322129
GNGT1	0.3559866	0.2134528	1.919715	1.100476	1.772961	0	0.00634056	0.2356494	0.973831	0.5632111	0.9796949	0	0.006523645	0.6868242	0.04072173	1.118633	0.02743808	0.06454753	1.745466	0.8593575	0.05226275	1.797001	0.8298075	0	0.4639329	1.179892	0.5603485	1.836875	2.024156	0	0.05506629	0.7564905	1.501973	1.8757	0.02261843	2.657958	0.4986968	0.007310274	1.665434	1.413516	0.07893213	1.443804	0.4347656	0.02676171	0.09799456	0.0340721	0.9372776	0	0.5984933
CTSL3P	2.982111	0	11.77075	4.184814	0.5545788	2.047036	4.109429	0.6000051	0.7408687	0.3954948	6.559604	5.432403	3.171067	1.683314	4.163098	2.43118	6.846494	1.598671	0.6599059	2.537353	2.454022	3.845601	4.053467	4.769349	0.02619191	0.7415574	0.3320427	9.360247	0.4780944	6.676624	11.52259	2.684948	0	2.609402	0.03490334	2.056919	6.173951	0.01692113	0.7536999	9.900608	0.8069456	0.388101	5.694494	0.2322955	0	3.517463	0.6176011	1.990631	0.2803656
CLIC3	0.5440689	3.097134	0.8466403	4.955604	2.746306	0.4906757	0.6359415	1.717478	1.721225	2.094521	0.6199004	0.4831123	1.478728	0.6280843	1.429499	0.3939704	0.4623304	0.3236973	0.7002625	3.610533	0.703901	0.7028009	0.9413318	1.948492	0.7263414	4.341746	1.213952	0.2429456	0.9805607	1.529041	0.5743924	0.7173542	0.02248417	1.254185	0.2268569	1.623391	0.7123773	0.1613043	0.9636844	0.4971225	0.7256961	1.195848	1.063557	1.758104	7.862877	0.410081	2.483967	1.150067	3.272917
ATP8B1	1.908797	1.530372	1.829057	2.17616	3.340765	2.23728	2.401241	5.311093	6.054789	5.644396	1.773625	1.47683	3.882998	0.8388732	4.723852	5.044797	2.134705	3.835119	2.577202	1.063941	5.827244	6.414212	2.634469	4.899839	3.718999	5.396991	5.400124	1.958279	4.694266	2.819227	2.919982	4.979488	3.43728	1.17682	4.573271	3.469427	3.349646	1.735815	6.975902	3.691083	9.058328	4.833566	4.358365	4.14137	10.53873	5.56289	3.443243	3.287669	3.31027
CHKB	0.8147696	1.045403	6.341752	2.044822	4.081964	0.6249797	3.785875	0.3990284	1.671177	0.534134	2.512804	1.025217	1.697774	1.705045	0.7850222	0.6206466	1.552521	2.27006	0.4319753	1.417262	1.015287	2.0492	1.346236	2.306189	3.378158	1.722104	0.4624528	3.207688	0.4627435	3.520185	3.701089	0.7022971	1.857114	4.797539	1.614496	1.041736	5.615888	1.548275	4.000706	3.106085	0.71455	1.35405	1.914382	1.01438	6.050264	2.519041	1.395511	3.500572	3.496914
FFAR2	0.1489924	0.117255	0.1346232	0.08635988	0.2557042	0.1136983	0.111457	0.1208183	0.2394182	0.1529549	0.1516992	0.1125953	0.1361769	0.02219352	0.1342168	0.07974339	0.1205794	0.2127455	0.0639219	0.2750625	0.08202642	0.6580919	0.2137705	0.1616943	0.1616122	0.2317867	0.2216258	0.8427164	0.05294857	0.2474286	0.2661939	0.4029666	0.01847176	0.2601943	0.08283249	0.4619966	0.07471276	0.0883458	0.1290194	0.4336188	0.1445314	0.09210402	0.2679531	0.2278637	6.029059	0.2545466	0.5411775	0.472416	0.05479458
RPL10	196.2354	389.3095	275.238	298.4894	446.8821	195.088	157.5967	253.9307	475.1583	504.8419	243.0929	309.9889	202.3499	122.472	207.7541	248.651	372.6865	391.121	196.2642	253.3302	284.6226	269.1936	292.6841	204.2469	540.0069	289.1234	396.8367	111.4387	358.6186	272.9658	426.33	171.5506	151.2965	610.9408	126.0437	317.7174	221.6824	559.1202	190.879	176.9375	279.9308	402.4995	346.0695	195.0302	381.0692	226.0441	262.1449	256.6635	245.3841
LAYN	1.320736	14.8485	2.280006	1.180581	4.729342	5.115095	3.171139	4.488934	6.627748	5.080102	0.9381486	5.799057	6.628291	0.9860377	2.670667	6.826142	3.111315	4.60971	4.552723	1.504095	6.565451	12.72232	6.55809	8.675977	9.228148	3.53831	4.305585	1.990796	6.633408	4.377694	2.19167	4.971646	0.8038485	6.566189	1.732511	4.897659	3.081101	3.95257	4.786197	6.362024	10.3582	3.798304	4.347879	2.592489	1.839736	7.241004	2.424952	4.07671	4.430205
PDE6G	0.5751894	0.2440752	0.4467406	0.2512238	0.2450337	3.367658	0.3026165	2.155649	0.7211423	1.217548	0.2255524	0.3974194	0.4183828	2.651334	0.3745344	0.2865588	0.3928619	0.4620999	1.449178	0.2422124	0.9019746	0.370842	0.3158102	0.3073112	0.5569296	2.272557	0.8558019	0.9232513	0.5339677	1.046446	0.5256309	0.5607231	5.057057	0.4945171	0.3261026	0.3313419	0.833949	20.41054	0.4219527	0.5612793	0.6376773	0.3612143	0.4270219	0.9180297	3.800059	0.3252325	0.56121	0.7749378	0.5632107
LAT2	3.229584	4.424222	2.436515	0.9274994	2.720339	0.6548904	1.314203	5.737102	3.587134	3.740982	2.83153	3.346016	3.856512	2.481761	2.425635	4.710888	4.629475	4.34557	3.868674	2.312907	1.919824	2.671312	4.976533	2.931992	3.491563	3.864241	4.911191	7.154791	3.36549	6.650487	3.089383	4.906241	0.119364	3.60223	0.5639826	2.691402	2.649467	0.54304	7.453567	3.733395	3.768861	2.782316	2.781793	2.943739	7.279476	4.417795	6.919516	6.896585	11.4515
PSAT1	28.2384	149.5226	3.224786	8.712283	3.67117	49.07463	32.54689	32.14121	2.748323	4.766343	7.92513	0.4810593	0.8940107	65.98235	0.5492687	8.753636	1.320496	0.849744	63.19689	4.994303	20.27805	2.243973	0.6237053	0.4923179	3.357783	6.635727	0.7787942	1.430316	3.811208	13.39405	11.74144	3.324585	0.3749451	3.93557	8.941029	8.124903	13.8364	30.79585	0.9849577	0.6338825	4.861965	1.286575	4.588433	23.39093	5.498623	0.86768	24.54641	0.4446623	4.397691
IGFBP3	220.1159	64.91641	190.7217	372.2188	183.4712	21.87721	159.0115	311.9119	357.6228	518.2841	349.4624	679.8482	2737.203	22.6992	125.0685	629.3489	263.768	715.5144	327.5258	758.1384	468.3911	319.9483	213.7078	912.2653	1010.505	397.2623	238.9624	866.2618	643.3486	336.3731	218.8551	659.2642	11.18245	759.9601	74.96856	445.7314	366.068	78.23627	1178.533	187.1393	379.876	497.8864	292.1357	216.3177	64.0797	447.9358	1739.401	167.2603	74.23217
NLGN1	6.643561	2.449954	2.478664	3.359781	1.907971	2.134135	2.180307	14.67494	3.219488	1.625421	6.554973	6.303119	3.404357	0.7190741	5.360808	4.479009	6.213846	5.996453	0.9461997	1.105154	1.961118	3.07121	2.283437	3.407014	2.645775	0.8071674	3.934009	2.811505	1.795634	4.528303	1.091543	5.786751	0.2594753	4.965637	0.1140171	3.24148	2.142949	0.05612587	3.404061	3.371924	2.557199	3.822879	2.684205	1.277946	2.690293	4.63894	0.1130112	3.413919	2.826311
RPL18	71.04832	119.1996	266.0881	315.5924	350.8719	127.8974	161.242	105.7483	216.862	157.034	133.8839	145.7955	91.71868	83.78441	106.4269	97.84003	155.4843	124.2889	80.4888	145.2864	155.8916	120.3464	146.8968	130.8359	362.4493	163.7222	107.8679	40.80374	149.6491	170.8957	434.3664	64.77069	78.37933	535.043	69.97211	168.3135	189.2649	408.2424	126.6423	75.34086	140.0384	184.6598	177.3586	99.77549	587.5103	91.69763	99.31056	130.3399	139.8231
DSCAML1	5.312231	0.007163641	6.954473	3.923169	3.891748	0.9314415	1.355498	1.489448	2.114079	0.545816	3.788844	1.829802	2.084295	4.345669	3.234411	2.034728	6.072038	2.187927	0.9294562	0.2248212	0.6088809	3.762657	2.012809	3.573598	3.619062	0.7552479	0.6183322	1.391008	1.34247	1.218044	2.032874	1.607932	1.901562	1.16362	0.7135462	1.712167	4.176555	0.1717369	2.692549	2.957217	1.492283	8.221747	3.384416	1.073281	2.532355	3.828391	0.1354664	4.341331	0.8943005
MOXD1	0.330816	5.9762	0.94437	4.062275	1.044286	0.3902822	0.4327261	11.29975	2.673156	4.874922	11.03361	0.3817168	0.2444352	2.910471	4.217161	0.8017932	1.373221	1.479915	5.719997	2.541419	0.6094518	0.3327278	0.5054389	0.643362	0.378553	9.797608	3.087376	0.9033948	5.058064	1.0664	1.134807	0.8241735	0.1599932	1.09444	5.105132	0.9626453	4.80962	0.2152146	3.221549	0.3029744	3.209844	5.970729	0.7946478	11.88065	0.7430961	0.7234357	12.06642	0.6952918	14.74661
SLC23A1	3.601826	0.1888088	1.681015	11.94428	0.6357832	3.02362	7.08075	7.011781	0.7680297	2.808127	22.10567	11.34293	0.9328915	2.226112	2.651489	7.219692	1.751502	1.865111	8.225792	2.374194	0.6383976	3.548949	2.636504	1.388623	0.4921102	0.6393331	2.83514	2.068198	1.745798	6.493471	0.1948346	1.115251	0.08675324	0.8100191	0.1889553	2.146389	4.099298	0.01077712	1.888657	3.213755	4.746727	0.1647885	0.77383	0.9123565	2.528186	0.5625822	2.778678	2.192305	0.3256197
TRIM36	0.5712437	0.5990717	0.5205884	0.594178	0.1612764	0.06903938	0.06856891	0.5248472	0.4708062	0.2077503	1.599877	0.2157242	0.5215576	0.0741194	0.2306743	0.2292148	0.3942196	0.408851	0.4561711	1.379894	0.7583882	0.3011909	0.2829182	0.09379092	0.3933285	0.4466511	0.3860954	0.3248393	0.2233662	0.34793	0.8081855	0.3895685	0.01948101	0.1865993	0.06115078	0.1961213	0.1605081	0.4771577	0.7463164	0.1737072	0.2235614	0.3777525	0.1679178	0.7958773	5.109487	0.4211051	0.9961634	0.2767932	1.337389
THOC6	13.35178	17.07872	25.52591	21.87993	22.61813	8.144588	13.72256	11.77547	12.07611	12.29011	12.71123	10.05595	10.4504	15.79539	12.05246	7.338172	8.644472	11.78207	11.72061	18.65576	16.69872	9.511471	12.61079	20.49392	25.26505	12.69574	13.57693	9.010575	12.26132	15.12928	24.86995	7.722777	5.506192	19.87715	3.990802	23.1741	15.12542	10.46709	12.73159	13.15398	10.34491	15.99769	25.29188	12.79824	11.0707	12.31748	13.99027	11.82606	12.57123
PLA2G2D	0.1791409	0.02506339	0.2218138	0.3757831	0.03014176	0.00828516	0.03908632	7.844358	0.1319379	1.075568	0.2374038	0.5415158	0.3389546	0.2757386	0.1852831	0.1503991	0.1063177	3.416278	1.168219	0.1132199	0.03944978	0.2985874	0.1310334	0.09072615	0.1096133	6.048576	0.2684456	2.358301	0.5517434	2.219776	0.04849367	0.3997182	0.004935448	0.03337009	0.06639575	0.03493594	3.480115	0	0.5358915	0.2424938	0.7009017	0.2707008	0.04669179	1.478859	0	0.5040892	1.855656	1.625138	1.317645
CYP17A1	0.4284809	0.03472864	0.2136039	0.07047028	0.2386594	457.6722	0.2785333	0.06572573	0.1661976	0.07501346	0.6326925	0.2286755	0.1137207	7.697787	0.3360024	0.2173292	0.2869815	0.3285576	2.957513	0.061337	0.02082396	0.102448	0.3750993	0.3027376	0.3077124	0.4467741	0.8283294	0.3471825	0.1008149	0.3321916	0.04607614	0.2685393	0.6916871	0.2377989	1.571887	1.194995	0.1685977	1.116315	0.1228276	0.2240047	0.09631654	0.1558823	0.1996384	2.001337	1.093279	0.4418968	0.06201547	0.4122653	0.1092979
EFNA3	0.8857908	0.6863811	2.062737	3.735913	4.046853	0.2327136	0.9567038	1.010342	2.636222	3.334117	4.879169	3.568035	2.509232	0.5246577	1.376603	2.233658	2.762283	1.79619	3.432405	5.573582	4.395327	1.593478	1.203229	0.910113	5.83576	4.039536	2.112337	1.822431	2.707783	2.571095	3.868336	1.372224	0.1663522	7.123474	0.1398693	5.181163	1.093374	0.2621934	1.221334	1.055731	2.017503	1.612852	2.688532	2.043811	8.968581	1.533876	2.436858	2.193709	1.603768
SMIM24	22.26918	0.100927	157.281	14.47744	49.78072	4.744996	191.4829	19.27605	47.11902	47.59549	48.22976	236.5077	76.6312	73.08499	49.55887	15.47068	128.5161	20.82484	0.7702887	134.5689	24.00538	68.41945	59.31374	122.1171	33.49277	16.47803	46.72302	0.413586	81.63414	40.53324	0.3992343	49.96845	198.5055	133.8544	78.55837	39.72873	58.03276	150.4854	31.1033	120.7521	0.9952403	60.63323	43.1865	16.97711	31.66212	26.03429	2.620222	56.22238	0.8759085
C3AR1	20.72523	15.03663	1.835788	0.8899295	2.072053	1.988253	2.177464	19.70417	8.605144	15.82553	5.25424	7.512831	11.19451	8.749437	6.895176	18.42688	12.29184	13.80451	14.30038	4.453895	4.791058	8.185509	20.70512	6.68233	6.787916	11.44753	11.9457	27.86891	12.46612	20.8895	4.570102	33.82148	0.5181737	4.358562	1.809116	5.859958	4.723998	0.8690126	24.50652	14.74022	15.35613	7.55636	15.38351	12.34968	5.716715	17.43896	26.99638	19.54322	36.91415
BCL9	2.02609	3.247233	2.275687	1.684905	3.81645	3.497952	2.250173	4.078879	2.910145	2.767095	3.822939	4.098745	4.188857	2.444126	3.933617	2.912669	4.213811	3.762442	2.42641	1.739435	2.902219	4.172975	2.630755	2.040505	3.09603	2.402328	3.913721	4.513389	2.040763	1.487629	2.737937	3.581253	6.902453	1.323862	4.469584	2.987887	2.3175	0.9866444	4.179357	3.959489	3.241442	3.213219	2.043448	3.284702	7.423866	4.36554	3.3362	4.651783	3.128566
AC092168.2	0.1953706	0.07028761	0.1120817	0.1109309	0.09016464	0.06195959	0.2923025	0	0.1569721	0.0208381	0.08660468	0.01687359	0.04296325	0.2328153	0.04469735	0.05623711	0.07228039	0.04250954	0.01915874	0.2228163	0.1229252	0.1116476	0.05653371	0.0484632	0.2235627	0.1801109	0.1033292	0.1107806	0	0.1996603	0.2175925	0	0.01845458	0.06238857	0	0.1045057	0.1492866	0.04814381	0.0351544	0.0604487	0.0433191	0	0.0349179	0.04406164	1.613425	0.2243911	0.06758429	0.1179942	0.211154
NR3C2	2.017206	0.7322592	0.8368311	0.3450997	2.399717	5.137085	1.008276	1.465235	2.012541	0.9814375	1.712868	3.416914	3.161125	3.277285	3.094691	3.039255	2.468886	4.705453	0.6154227	0.3070899	1.005836	4.313344	2.879411	3.018831	3.056925	0.6310521	1.227068	0.8415438	3.119662	0.3126295	0.2872965	1.933273	10.30196	1.012188	17.78454	3.16133	0.864041	5.898604	3.1283	2.919186	2.531512	1.990533	2.080345	3.081757	2.276182	5.267167	0.6527556	2.317683	1.054076
SASH3	8.643861	6.023008	3.657963	3.950957	7.595132	2.228625	1.844338	19.0792	9.281718	13.33164	7.232266	7.162625	9.567509	5.61208	7.175631	9.831372	7.398115	11.58013	10.34695	5.616031	4.896161	13.98658	6.763254	8.427475	7.597875	17.68634	11.99322	18.08337	9.485704	18.8064	3.54882	16.51055	0.2293991	7.408683	1.103105	4.021543	5.474979	0.6302826	13.45358	10.80745	11.83503	6.027424	5.300901	11.65916	2.645636	10.42719	15.02655	16.50843	29.58576
RRM2	2.118274	26.51522	2.549544	5.051016	2.005981	0.7800156	1.549877	6.752025	2.732197	3.096735	2.246343	1.479639	1.084846	0.2646986	1.549041	1.61939	1.553182	0.8058111	5.253535	2.150544	2.878028	1.814819	1.668834	1.164114	1.137643	6.307117	2.949811	3.712598	1.725578	3.904454	2.781276	4.353907	0.3070984	2.107985	0.3376924	3.357133	1.555352	0.2960772	1.767706	1.911234	2.714206	2.134882	2.415191	2.696972	5.089567	0.9091578	16.48189	2.159865	3.092792
PRR7	1.524581	1.147092	0.9977292	7.196673	1.286029	0.3008467	1.132048	1.779206	0.6623731	1.045527	2.076276	1.331366	0.7996693	2.664613	0.9675892	0.7395402	0.3802062	0.9546295	3.124118	5.797135	3.700577	0.8884549	1.624132	2.892408	0.9649027	2.706891	0.6211748	1.174412	1.009071	1.754255	4.519588	0.7758102	0.03733616	2.62539	0.1205465	5.222309	1.087298	0.3019448	0.910364	1.602078	0.4995508	0.7198413	4.379911	3.093254	9.00914	0.7717561	0.5195828	1.241336	1.12969
ANO4	19.02437	8.908677	1.968456	0.2069215	1.54925	1.05795	5.119839	0.5344343	0.3893315	0.5352059	1.081111	0.636756	3.997762	5.263794	3.71018	0.2783889	2.434646	6.46245	0.07972137	0.1470668	0.3139575	4.603043	1.184323	0.1738449	1.245701	0.4762571	1.514401	0.4069243	3.051308	0.2291878	0.03642508	1.11128	0.2965733	1.63372	0.0320605	0.817234	1.395906	1.668274	1.324094	3.161508	0.198902	1.232313	0.3657471	0.5690009	0.1389024	3.422542	0.2133429	0.3894021	2.989369
SYNGR4	0.048415	0.08128422	0.1685021	0.2565724	0.1433727	0	0.04829052	0.04486841	0.1037318	0.03614738	0.1251927	0.05854047	0.03726369	0.0192314	0.02584516	0.02438831	0.05224298	0.02458011	0.1107808	0.05153526	0.1848042	0.1721533	0.06537849	0.04203401	0.473989	0.505846	0	0.10249	0.01310904	0.1319414	0.314544	0.01745918	0.03201275	0.2164481	0	0.07553489	0.1438689	0.013919	0.01016359	0.06990599	0.01252411	0.0709432	0.04038087	0.1146491	10.44875	0.0518995	0.1302633	0.03411364	0.01356608
GPS2	1.933779	1.941453	9.110704	1.639328	3.489822	0.4386414	4.48278	0.4382744	1.176343	0.3143929	2.457489	1.057481	1.899737	1.64435	1.001176	0.717938	1.816141	1.94381	0.404678	1.773954	1.41522	1.451237	2.055821	3.222834	4.004335	1.385579	0.8839872	1.645679	0.2578522	3.012357	3.274489	0.8199993	1.859068	3.033824	1.504041	0.8308105	3.36697	0.4749311	2.509146	3.367437	0.8999195	0.8899479	2.480109	1.125005	3.595185	2.895888	1.092879	2.916832	2.445144
UNC13A	0.0214218	0.01798259	0.3813816	0.3287453	0.05478648	0.005944473	0.09748568	0.1555118	0.3255845	0.1212867	0.1800273	0.02374345	0.04946331	0.004254584	0.2001213	0.0728386	0.2172861	0.05437884	0.05881955	0.03990419	0.09434868	0.05950884	0.0470072	0.04494627	0.08102902	0.2468577	0.06892256	0.0311767	0.08990393	0.05655473	0.1414934	0.1042878	0.004721475	0.07382277	0.07463274	0.1437117	0.09071057	0.009237943	0.1371586	0.05992833	0.1676287	0.07651234	0.1206023	0.02113662	4.272309	0.05597368	0.1311232	0.1094314	0.02551052
PYGO1	0.05821368	3.639662	0.2936216	0.3362649	0.430661	1.817011	0.1062571	0.7941337	0.4808187	0.5789301	0.1408964	0.03378645	0.2455339	0.3496294	0.2069658	0.1384104	0.07839486	0.2021553	0.5690373	0.05762786	0.2563922	0.1179873	0.07546598	0.1071474	0.08704222	0.4550945	0.4322708	0.116455	0.1399681	0.2355878	0.5204091	0.04030604	0.02925375	0.1899861	1.12057	0.1896371	0.4546084	1.638794	0.3930142	0.0378244	0.4391162	0.5655479	0.110702	0.4742138	0.9961032	0.4099904	0.7762441	0.06398789	0.2270589
LY9	0.1404626	0.05895587	0.1304415	0.2355244	0.2924689	0.1388587	0.0919416	1.153253	0.654211	0.5505755	0.2724087	0.2521046	0.3091276	0.2641524	0.1915569	0.201212	0.2728232	0.4629731	0.5046977	0.187478	0.1933262	0.3219143	0.2000505	0.2267507	0.18459	0.7931359	0.4074288	0.5348744	0.379728	1.780876	0.1026632	0.5081123	0.01015832	0.2452983	0.06052004	0.0945056	0.5458751	0.02650074	0.5418203	0.4064177	0.3304233	0.2629053	0.1620018	0.556103	0.4313674	0.36349	0.4233913	0.7979554	0.6198915
HLA-DMA	39.57688	22.97728	44.79245	15.61035	25.19973	29.23391	29.89877	51.0846	65.95708	68.97349	40.47606	59.31254	39.61814	35.45045	42.04561	65.6983	45.99625	69.43853	55.08821	51.0801	71.60902	91.52932	40.2414	55.87947	73.1362	87.51026	84.76279	98.33737	50.92743	94.90228	44.61642	125.6501	16.00991	47.86601	8.66151	44.34035	31.84965	5.469386	77.36281	88.4537	41.29457	36.43412	40.25147	66.90588	42.2739	71.12997	67.51091	89.27596	141.526
AC027601.1	0.2753474	0.3541678	0.9666334	0.5766142	0.4196528	0.04929541	0.7308952	0.09877822	0.1141832	0.04973674	0.3961934	0.2147956	0.2973818	0.2328596	0.1529143	0.1163307	0.3306635	0.3449726	0.01829137	0.1666375	0.113448	0.3257006	0.2458827	0.4588355	0.3616645	0.2661235	0.06106978	0.4935713	0.03968205	0.6671739	0.5597478	0.1105051	0.2143656	0.2035105	0.1817204	0.09977445	0.7522307	0.0459642	0.7803363	0.3703187	0.1723246	0.05856829	0.3722639	0.1857952	0.05134602	0.3570538	0.3333768	0.7697903	0.6458488
UGT3A2	0.08542415	1.777149	0.04176227	0.127937	0.0779904	4.312229	0.08890905	0.06195638	0.02387294	0.06100597	0.04033676	0.02694513	0.2515599	0.02655561	0.005948033	0.007483669	0.2260372	0.01697068	0.08668369	0.1304642	0.06543236	0.2971466	0.04513883	0.006449168	0.009916757	0.1575039	0.05893019	0	0.084474	0.1290518	0.08686738	0.0924157	0	0.008302266	0.01321507	0.3476736	0.01986609	0.01922	0.08420613	0.1850148	0.005764624	0.04898083	0.02787989	15.15698	0.08588165	0.005972103	0.5935827	0.0157019	0.4620725
FAM57A	18.06881	7.424552	2.528194	6.666825	4.105387	3.477799	7.004241	11.32365	4.659223	8.47379	10.31149	9.939204	9.685478	3.063549	19.92473	9.131316	4.132763	5.361694	50.15943	14.78648	9.128975	10.99488	8.743061	8.629961	2.398567	11.54715	11.55341	21.81128	22.12251	8.896897	7.838651	10.90765	1.347339	7.518017	2.18286	24.20204	4.48598	2.677121	8.316042	12.41724	8.088015	5.160988	21.26244	17.49677	3.462033	12.325	17.6559	9.756999	3.714333
KRT14	0	0.05155246	0.4227754	0.5579128	0.04959846	0.09738059	0.05906644	0.08130474	0.0281954	0.1179029	0.02041722	0.01591192	0.182316	0.0104546	0.01404998	0.05303202	0.01704024	0.006681136	0.6805174	0.02101174	0.0386398	0.07018965	0	0.00761686	1.99109	4.173357	0.06960015	0.02785786	0.1781588	0.5200147	0.1823923	0	0	2.520009	0.04682341	0.8294599	0.2346306	0	0.4696372	0.06650417	0.2246763	0	0.5158696	0.1315764	14.30184	0.02821367	0.007081387	0	0.02949923
HAVCR1	140.1645	0.007809734	7.793411	4.967239	7.784214	23.4517	33.39208	74.76011	9.179129	7.050223	66.8516	62.43229	61.50906	0.04434578	44.08649	33.1799	36.18236	87.38545	28.6487	1.128936	0.8440866	18.21096	75.39084	9.167622	2.682753	0.9777449	8.576323	22.34076	43.71752	6.959588	0.08461931	95.70114	0.03690916	6.249255	0.04965328	21.39755	13.27821	0.05616778	50.4407	47.23058	5.891397	24.50756	26.37466	39.35439	2.58148	10.52394	6.85605	21.82892	35.10631
ZNF503-AS2	0.9862316	0.341193	0.3792498	0.4197018	1.539929	0.6236488	0.8227274	0.4597628	0.4514253	0.6693959	0.6166898	0.8744935	0.4508447	3.73944	0.5982676	0.4245373	0.9519832	0.3778055	0.6523757	0.8970952	0.6528696	0.9723475	0.8313562	0.5500747	0.3590826	0.5896027	0.7207648	0.5361743	0.461244	0.5314308	0.7999514	0.3556499	1.134279	1.589958	3.142239	1.11344	0.5594902	14.74383	0.7603871	0.8932433	0.4174703	0.7291385	0.4935439	0.9860766	1.105688	0.5718556	0.44386	0.4927526	0.6029368
GYPC	12.71553	9.047069	23.29076	19.27512	24.248	46.97378	21.90099	11.53809	18.5135	21.08872	12.03796	21.34567	15.46409	15.22615	29.02805	14.08845	16.72884	19.81815	15.02067	12.74329	15.92563	18.1815	18.46274	28.32261	11.25654	27.98004	30.04093	9.648187	28.93548	25.81913	25.10401	19.3155	1.599913	23.13898	3.656776	28.15676	21.77417	3.444458	12.63784	15.84874	20.45424	40.28773	26.56518	19.29443	10.91884	20.50559	12.23157	21.50275	17.55355
TBX21	0.5244033	0.1606612	0.9468885	1.075105	3.153262	0.2974131	0.5612341	1.092588	1.439308	1.354628	0.6829561	0.7636688	0.6304701	0.5291211	0.9011201	0.5206074	0.802951	0.6937723	0.6989275	0.513381	0.6338879	1.980356	1.602365	1.448946	0.8482811	1.587954	1.878696	0.5712619	0.4912631	1.49431	0.4973662	0.7246828	0.0202478	0.7358463	0.1430049	0.3439814	0.7780149	0.03961643	1.369246	0.7461275	1.265443	1.186277	1.292991	1.752436	6.63825	0.990935	0.852741	1.860981	2.149398
DMRT2	0	0.02297263	0.07143338	0	0.535971	0.7518081	0.1177133	0	0.005496898	0	0.05307313	0	0	0.008152801	0.005478291	0.006892651	0.02214745	0.03126086	0.01408904	0	0	0.03649062	0.009238671	0.005939849	0.08220229	0.00630718	0.003618414	0.005431092	0.03334402	0.0209753	0.1066761	0	42.84885	0.3135106	51.26602	0.4034725	0.09148588	150.0608	0.04739534	0	0.005309366	0	0.008559363	0.3942274	7.989019	0.0275023	0.08835635	0	0.1725327
CCDC180	0.1986309	0.07476655	0.3622134	0.1086347	0.3573797	0.03609239	0.5594605	0.01965271	0.2101384	0.01477731	0.1776666	0.1341889	0.2459149	0.09602795	0.1120718	0.05483565	0.2782552	0.113046	0.008734111	0.05417482	0.1594007	0.2695711	0.1374542	0.150972	0.3000921	0.0573461	0.0127111	0.2760821	0.02526419	0.1459232	0.2828933	0.04282463	0.1570445	0.143789	0.1634822	0.04102524	0.3175992	0.02072854	0.3401123	0.2679195	0.1206845	0.02330526	0.1078915	0.1138256	0.8499462	0.2409633	0.09243124	0.388493	0.2281746
FA2H	1.717977	0.01024626	0.4411485	0.4527902	0.3006657	1.937413	0.1141359	0.4298464	0.1520071	0.5969076	0.4260903	0.1660343	0.089248	2.661781	0.102624	0.03689113	0.09087952	0.05112424	3.250921	0.1461659	0.04300696	0.04882665	0.1401015	0.1960476	0.138508	0.5119895	0.3034105	0.8284527	0.5353958	0.5613245	0.8405746	0.1485548	27.5292	0.07503182	3.821804	0.3713396	3.035858	2.579196	0.1575837	0.05948086	0.1089319	0.6036338	0.1450706	0.3323973	1.128955	0.08341274	0.3103436	0.1548066	0.1539061
CHD3	7.222856	21.98056	6.091017	6.200193	9.712445	15.08985	5.565832	16.57474	9.359035	13.04536	15.78002	4.167104	10.73649	15.09312	10.16649	10.6962	6.970728	7.841606	12.44732	7.595033	12.87648	9.024024	7.113021	10.81294	6.532462	10.33971	10.10662	6.956409	8.958857	9.200609	8.172686	7.147313	10.57823	1.911611	15.21761	6.768942	14.69521	1.395551	15.65734	11.36843	21.5044	9.894097	9.09542	14.51564	14.89007	10.44835	10.25804	9.762416	11.89327
DPYSL4	0.006300861	3.094226	0.2580913	0.07512983	0.1526638	0.3007362	0.1649723	0.1109467	0.2176865	0.5598139	2.781201	0.03047447	0.1503376	0.03754241	0.03531738	0.009521885	0.008158853	0.05278224	0.2811376	0.5030204	0.0388515	0.09241858	0.02552561	0.05470421	0.1093529	0.3194797	0.02332715	0.09003368	5.20003	4.14041	0.04912274	0.01363311	0.008332453	0.04929601	0.03362853	1.657392	0.2190649	0.03260622	0.04364967	0.04776323	0.6503388	0.5124172	0.7567598	0.6415921	0.1456959	0.04559182	0.2186913	0.01331893	0.02118632
CLCN5	13.85958	0.6754931	7.331692	2.893678	3.164217	21.75023	9.059009	2.989932	4.13203	1.815028	4.632753	15.20869	15.68226	8.798599	23.91603	6.821592	13.20394	10.33726	4.882074	2.00094	2.498291	11.38816	12.47583	7.627635	3.554887	1.923203	4.75621	5.96901	4.399423	9.531181	1.831596	17.82674	8.408428	8.128031	4.854584	10.01286	3.601885	1.433556	4.401919	17.78729	1.955313	10.90818	6.217186	9.033779	0.9586653	13.14955	2.178226	15.14133	7.920678
KRT86	0.03343615	0.7157357	0.2416919	0.398684	1.323206	0.3989716	0.05627843	0.09296046	0.4231165	0.8737378	1.348776	0.5811662	0.3538546	0.308795	0.2878162	0.7410896	1.190634	0.401044	0.631182	0.540539	0.2356221	0.1894837	0.2878402	0.478984	0.5579729	0.8322633	2.015974	0.298608	1.357996	0.9140554	1.05356	0.9404911	0.005527124	0.8501811	0.04461329	0.2034457	0.104326	0.06488555	0.6422506	0.7151202	0.1037921	1.230986	0.2196152	0.2045443	0	0.2889809	0.195667	0.2473738	0.815098
POLQ	0.1351843	1.754932	0.3693258	0.3243549	0.3576275	0.070891	0.2197732	0.8463901	0.1847309	0.1096727	0.1816625	0.09524245	0.1392764	0.02029527	0.117623	0.1479904	0.2012355	0.1361843	0.1549045	0.1699567	0.1181416	0.2100637	0.07905697	0.1108982	0.1449471	0.2374754	0.1677655	0.3853186	0.04323194	0.2327924	0.204699	0.4145626	0.05489845	0.2022485	0.08710982	0.2570758	0.1859888	0.03488634	0.2212203	0.1475463	0.2065146	0.1263393	0.1518149	0.196611	2.904371	0.1335032	1.084289	0.2025044	0.3095952
ANKHD1	0.8077292	0.2839053	1.284472	0.6006064	0.5767996	0.4592663	1.637771	0.6251891	0.4451776	0.3183205	0.7982439	0.7667518	1.304296	0.3751542	0.4940877	0.7775145	0.6895097	1.163114	0.2408018	0.5040949	0.3755585	1.000281	0.5720912	0.7684319	1.039906	0.4112935	0.3425198	0.7311761	0.4179243	0.7868567	0.9607108	0.7512281	0.5388409	0.6434032	0.6608855	0.5355073	1.111376	0.1598107	1.136341	0.911719	0.4886249	0.3262086	0.6009213	0.6631407	2.100672	0.7896898	0.7231227	0.6578621	0.7062068
AC137055.1	0.1519863	0.04252845	0.6103485	0	0.2864154	0	0.2273933	0.04695091	0.08140975	0.1134753	0.1965049	0.03062877	0.07798646	0.060372	0.04056709	0.02552026	0.06560131	0.03858145	0.03477675	0	0.3570122	0.6755384	0.1026194	0.2199248	0.9468871	0.04670507	0.1607675	0.1608703	0	0.3106469	0.9216006	0	0	0.509612	0.04506507	0.1896978	0.1806557	0	0.2233417	0.3840405	0.196581	0.2783847	0.3802958	0.1199704	19.32924	0.2036563	0.1226783	0	0.2129359
FLJ42393	0.008815654	0	0.0424824	0.9810787	0.02847932	0.0195705	0.4088739	0.01633975	0.04958105	0	0.006838718	0.0213187	0.1899846	0.03151578	0.1200035	0.0266445	0.005707603	0.02685405	0	0.04926498	0.02329623	0.05877481	0.1011879	0.03826885	0.1059215	0.008127094	0.03263746	0.1469625	0.05728709	0.126129	0.0572738	0.02384293	0.04663237	0.5616208	0	0	0.04715351	0.1216533	0.1443498	0.2100259	0.02736546	0	0.03308741	0	0	0.5386574	0.02134711	0.09317382	0.02964218
BDNF	0.0555876	2.126972	1.380907	0.2603293	0.8352461	0.1578409	0.6131149	0.08146651	0.8849366	0.2161993	0.07621548	1.550591	1.293477	0.09243001	2.053722	0.2643853	1.699044	2.406057	0.1277843	0.2332403	0.2209128	2.489106	0.5341778	0.3703772	1.808663	0.1906822	0.1969091	0.1108322	0.4683349	0.155892	0.4703259	1.288054	0.03248149	0.09247051	0.05979564	0.1742572	0.2304877	0.04905817	0.2637806	0.5487711	1.129629	1.719044	0.7116215	0.2693908	0.3885978	1.586019	0.06052024	1.15863	0.08041494
NOS1	0.04883468	0.0102486	0.1017325	0.002021847	0.1121592	1.854854	0.06735557	0.0353573	0.02574902	0.02278794	0.01420626	0.01752985	0.1902827	0.0727429	0.04887974	0.0130686	0.05829477	0.1557322	0.03247474	0.001218328	0.0107542	0.134304	0.01957748	0.06889735	0.1079794	0.009848205	0.1178406	0.01817198	0.03470952	0.02495346	0.1308741	0.02476479	0.1977777	0.1228074	0.00542994	0.179998	0.04761619	0.009213521	0.05478247	0.04957872	0.0911921	0.1190772	0.005727782	0.2361043	5.593133	0.1067437	0.03325871	0.02903289	0.007697065
RSPO3	0.3525152	3.012042	0.2629036	0.1834774	0.7829348	0.2515415	0.2778338	1.575123	0.7586549	2.298241	0.1709142	0.5480228	0.5717127	1.515282	0.09073042	0.1331806	0.2526858	0.8341311	0.9592869	0.05025457	0.07762966	0.3021754	0.1020061	0.3443113	0.7647476	0.5803241	1.058719	0.1549117	0.6493903	0.4696185	0.1308704	0.1600379	0.3454705	0.5980295	0.167984	0.2180271	2.18297	0.08686785	1.875165	0.1772389	2.081074	1.598063	0.1023812	0.8198666	0.7277922	0.5111587	0.6148065	0.09314451	0.1058316
LRRC36	0.1569239	0.1087297	3.340937	0.2640028	1.790415	0.2211851	0.9763894	0.1200363	0.6484205	0.2863955	0.7072123	0.9426906	2.338914	0.1246666	0.5345322	0.4366461	1.267565	0.8498099	0.08891143	0.198854	0.7284445	0.5314168	0.6256284	0.48874	0.7182724	0.2709638	0.2371291	0.06722953	0.2468429	0.274919	0.7314564	0.5146916	0.009881953	1.765028	0.06647013	0.3637408	0.8304786	0.2406112	0.3074631	1.26238	0.6881557	1.073067	0.9099517	0.2713295	3.62858	0.7970327	0.3096225	1.168883	0.720282
PROS1	15.45935	3.288441	15.88381	5.267777	47.3475	31.98722	25.55625	78.65449	53.5282	40.77463	67.41623	46.26552	25.90123	16.38972	28.28893	78.67981	51.49155	49.77581	20.22838	46.30458	22.56269	32.87122	37.4321	31.85309	35.66724	64.63432	50.66107	91.29486	25.81235	15.61178	6.076402	46.57868	1.084487	45.7426	2.885731	19.6843	11.18559	1.777006	43.21791	22.20908	47.84148	47.62453	39.59203	38.81082	6.059688	36.53683	39.28204	38.55696	21.72913
KIF5A	0.01438299	0.3246522	0.1617263	0.1312709	0.05679033	0.08159843	0.02391002	0.07997628	0.05136057	0.0668177	0.03719188	0.04444376	0.03690064	0.2132932	0.007678007	0.04347126	0.02897103	0.08762628	0.03291044	0.01275829	0.04223162	0.06819042	0.0129483	0.02774965	0.1024082	0.1473287	0.02028531	0.06089485	0.05711781	0.07512717	3.010968	0.07434303	0.00422678	0.08930803	0.07392082	0.1555819	0.1681113	0.2811811	0.1288265	0.0380737	0.06449086	0.04215121	0.01999372	0.1816513	2.40197	0.09764832	0.2347693	0.02026877	0.2498706
NEDD4L	7.953095	0.9024633	6.20367	3.45386	4.208941	19.13831	5.662992	4.068069	2.674086	2.667491	3.767336	7.725091	5.586687	12.0285	6.05075	5.417332	4.722765	5.307414	2.814684	2.539102	4.08975	6.773571	4.426459	3.673126	7.272251	1.388215	5.511881	6.962419	3.270201	3.413984	5.132713	5.354596	52.89737	7.242686	70.93889	5.1294	6.315846	22.65584	4.73936	6.067034	2.164744	4.986488	3.826864	5.073957	8.640312	5.987406	3.303677	7.064148	7.625179
GAS2L3	30.82524	6.302924	18.97781	5.615234	8.536223	2.839046	12.03726	7.874861	6.332994	3.116079	9.00518	6.43265	15.03987	3.563538	8.477471	1.670941	13.56034	13.59668	4.802532	3.120464	4.210476	22.64921	9.48134	1.640557	17.20275	2.216859	4.49102	7.64273	9.101866	3.528303	10.37186	7.516306	0.1070387	9.938021	0.1439974	4.220977	3.156525	0.3604732	8.074426	8.083144	2.290997	6.666616	2.651275	7.262627	1.769523	10.36937	4.1029	8.361881	4.027962
FAM198B	6.17107	16.65591	2.837165	2.089372	9.639778	3.295232	8.246832	15.5802	15.64586	19.80809	3.353003	4.696561	10.34966	2.436141	22.77116	11.93542	10.11016	10.75286	9.07362	1.91995	9.02849	26.2808	15.36854	19.64724	4.960042	8.896486	19.2269	8.172794	23.89392	4.339333	5.840619	19.43636	3.304625	4.342696	5.285995	8.928914	5.451537	5.453845	20.36928	13.93755	25.88644	12.17675	12.89298	12.14776	5.490518	26.50576	9.449707	16.3245	5.917564
ASCL5	0.05926417	0.1741232	0.1824619	0.1962918	0.3669558	0.05481864	0.2142803	0.05492284	0.05555231	0.04424753	0.252857	0.1552604	0.1748537	0.02354091	0.08700099	0.004975569	0.2941698	0.2181394	0.03390132	0.03154181	0.07830568	0.3292666	0.05335264	0.07717992	0.7252547	0.009105875	0.05224019	0.1176156	0.06418642	0.08075389	0.1283431	0.0427431	0.006531064	0.08831709	0	0.1109535	0.3081891	0.04259515	0.08086726	0.1925348	0.1149795	0.07598556	0.06178711	0.03118677	1.370376	0.1985297	0.1355355	0.06263709	0.01660606
IL24	0.2376307	0.3650054	0.4060765	0.5760671	0.8248424	0.3928438	0.3025783	2.858217	0.779954	1.283454	0.6118562	0.3545756	0.731591	0.6506998	0.6801496	0.8302789	0.5892185	1.902071	0.6385988	0.5247273	0.5433432	1.739366	0.5598522	0.7550121	0.6344821	1.808494	0.684555	1.075653	0.9199513	0.9300571	0.3678952	1.165063	0.07354789	0.8137311	0.1619063	0.3975601	0.8293363	0.05232812	0.675039	0.9307847	0.6984137	0.6112085	0.8855632	0.8700225	1.402922	0.9755743	0.8733365	1.04737	0.8670225
COL19A1	0.0423226	0.001973768	0.4003492	0.006230169	0.02278747	0.4593352	0.5945107	0.1677843	0.01511308	0.007021932	0.007295918	0.03411594	0.6333938	0.03082086	0.8284056	0.03908549	0.0715479	0.1665244	0.009684044	0.005631276	0.07663221	0.539256	0.04127605	0.05307549	0.2605342	0.02601128	0.009948408	0.04479646	0.0935854	0.09611525	0.04582711	0.04705834	0.006218745	0.04467479	0.0313724	0.06162781	0.05240203	0.01216747	0.03109621	0.09930249	0.1040071	0.01550398	0.02059135	0.03526329	2.990268	0.1795841	0.009489275	0.02982088	0.009882467
PBK	1.3264	8.341175	2.123205	1.42053	1.776701	0.5232509	0.6361412	2.432773	1.269936	1.842598	0.5090975	0.8158712	0.5620248	0.2753688	0.902969	0.7496355	1.32854	0.3097208	1.586237	0.2877881	1.897091	0.8504295	0.9423764	0.7463221	0.2838162	1.584952	0.9826126	2.017845	0.8709489	1.520831	1.225051	1.589955	0.5622808	2.334773	0.5755423	1.938159	0.733366	0.9566498	0.3434495	0.9108767	0.9396842	1.117396	1.607401	1.918879	0	0.2972535	6.393911	1.348158	0.8313844
RPL4P1	0.06263391	0.05257821	0.08803409	0.1244718	0.08852432	0	0.02342733	0.0870686	0.2012949	0.2922714	0.03644106	0.05679983	0.07231139	0.05597874	0.06269171	0.07887717	0.08110334	0.1669448	0.1182355	0.1000058	0.04137906	0.1252759	0.04228969	0.2990839	0.08361735	0.4041925	0.1407869	0.1243032	0.05087703	0.112016	0.08138436	0.1016403	0.01035363	0.1750102	0.04178568	0.02931558	0.125632	0.08103078	0.2859802	0.3221802	0.3280964	0.1376676	0.03918018	0.1483202	0	0.1133017	0.06319501	0.06619861	0.131627
HSD3B7	43.89705	2.147815	27.22342	148.6718	26.92157	5.484131	35.51415	31.41976	22.79979	18.92915	41.72473	39.81065	24.68694	14.04054	18.89483	24.34674	17.05864	28.7874	19.89774	125.7968	26.62844	14.51297	22.14379	30.87638	49.26619	80.88504	22.0034	29.38422	17.27157	37.64773	90.51303	24.73409	0.6629226	40.92272	1.11299	74.01463	46.49059	3.244382	11.94619	16.58972	6.535628	46.25013	17.6708	15.91006	24.1102	17.54619	46.51573	22.73568	62.5749
LINC00482	0.8379887	0.05352352	0.2706795	0.8688661	2.817501	0.09099345	6.296011	0.008441334	0.08782026	0.238021	1.93607	1.613482	0.7291042	0.6838222	0.09481657	0.256945	1.055608	0.2774633	0.4001621	0.414487	0.4573356	0.5951318	0.3936002	0.4270365	2.577942	0.04198567	0.04335674	0.4989213	0.08878586	0.8656967	5.266739	0.1724461	3.481137	1.028219	3.402956	0.4433764	2.143693	1.131259	0.4818568	1.035703	0.04948078	0.1001019	0.3646593	0.09346803	0	0.2343391	0.1029299	0.9819511	0.1148516
DLGAP3	0.08805679	0.2280945	0.2182337	0.08666389	0.1747464	0.1005344	0.09786814	0.1398965	0.1253284	0.09392077	0.08197176	0.06996791	0.1084398	0.1798864	0.04432084	0.1216656	0.09121832	0.1072946	0.09325975	0.07230745	0.2349149	0.1207714	0.1189098	0.179114	0.1545039	0.1669968	0.1170958	0.07589462	0.06130957	0.1336998	0.4642101	0.05443646	0.04325249	0.1237261	0.07161459	0.1413074	0.2781152	0.03471875	0.1077438	0.1907166	0.2811548	0.1161278	0.163676	0.1231277	1.570747	0.1294551	0.125907	0.1170003	0.1480432
GLIPR1	4.616083	18.15913	2.485308	2.117448	2.398666	0.8321283	1.448562	8.266145	6.730742	6.202159	5.065742	2.025073	4.213358	2.265707	2.794557	5.180861	3.854038	4.416662	3.970165	3.909302	5.089011	4.09636	3.110264	3.362363	3.679643	17.59269	5.832682	6.961654	4.555501	5.838929	4.899525	6.621129	0.1497637	3.337296	1.066964	2.544272	5.016629	0.7181164	9.707792	3.945181	5.342502	4.252634	4.470026	92.13509	4.757868	5.357819	10.77873	5.172135	7.693629
APOBEC3F	1.064772	3.943196	2.116891	2.870414	2.213428	2.158218	2.013247	2.202363	3.412078	2.142975	2.99273	3.060043	3.059561	2.839272	2.397175	1.685266	2.91336	3.29049	2.0762	2.385055	3.539632	3.93425	2.004645	3.001071	3.131395	4.734471	2.814093	2.920426	1.810034	2.901735	2.863301	3.789644	0.5346649	3.235594	0.7961449	1.386748	2.701825	1.543884	3.343138	3.68311	2.155599	3.188286	2.193172	2.065868	7.992874	2.848549	2.511084	4.175291	4.57648
KRT6A	0.00341727	0.05163547	0.1976128	2.689279	0	0.0379312	0.005112726	0	0.1153166	0	0.01060375	0	0	0.008144447	0	0	0	0	0.04691536	0.01091252	0.09030471	0	0.004614602	0	1.879591	3.081051	0.003614707	0	0.04996479	0.02095381	0.328581	0	0	1.863859	0.01823842	0.5310144	0.2680836	0.0412626	0.01721701	0	0.005303926	0	1.265488	0.01078968	15.32952	0	0.07171598	0.01444703	0.04596157
ANG	4.93991	2.795874	19.75907	16.31537	21.77916	3.075579	16.96956	5.148677	22.15	24.64729	15.9147	37.00577	6.107076	8.821701	29.33625	6.795527	20.15921	10.6358	15.65805	24.82414	15.45794	18.73462	18.45319	19.07501	23.83866	15.82959	21.18993	3.765968	20.33606	23.4113	14.61948	6.101189	0.2220744	25.61958	0.3609932	23.25207	17.0039	0.3138101	9.729754	22.83775	14.63937	14.36426	29.20299	7.235275	10.5166	13.62489	9.194582	24.64102	3.317333
C5orf38	0.04158241	0	0.1753365	0.09640903	1.88067	1.00389	0.01555331	0	1.319684	0.06985363	4.322496	0.01885459	0.1440218	0.03716407	0.03329662	0.01047325	0.01346105	0.007916712	0.01427202	0.05809429	0.2472426	0.1108936	0.04913293	0.315892	0.05551324	4.015544	0	0.04126219	0.1097754	0.02124771	0.1215692	0.02811608	0.04124239	0.4066601	0.1387068	0.3697874	0.2872894	0.02689801	0.2225958	0.2138942	0.09680974	0.03427386	0.2080926	1.074955	4.447019	0.05014705	0.1006918	0.0659235	0.3320694
SAMD3	0.1159585	0.4477717	0.3865039	0.4109569	0.5829843	0.1673259	0.1973454	0.7468752	0.5427022	0.4913209	0.5936994	0.2961935	0.5198815	0.3109119	0.3389112	0.2409507	0.347227	0.4967298	0.3004866	0.2661498	0.2221629	1.05529	0.1918199	0.3573977	0.3754059	0.6761511	0.5841593	0.490179	0.2943505	0.6399245	0.2222419	0.6680166	0.009584192	0.5605346	0.04899512	0.07598353	0.2894468	0.03250387	0.7722738	0.4803189	0.485942	0.3090341	0.2176109	0.6041098	3.586277	0.5197469	0.3626916	0.5637671	1.130723
NINL	9.084797	2.575173	3.857616	3.481749	3.311491	5.66774	6.176895	1.361287	1.530769	1.243418	3.862885	2.202998	3.181473	7.517661	3.325887	2.562072	2.231979	2.810512	2.702549	3.775935	2.259181	2.775858	2.885374	2.209351	2.241134	1.974432	2.168564	3.603952	1.095766	2.923992	4.332275	2.736802	5.153583	1.258291	8.838131	2.703264	7.369882	2.157445	2.928359	3.015452	1.77839	2.027927	2.904492	5.831515	2.079514	2.73414	2.771867	3.203548	2.559129
RAB29	42.00515	8.745557	4.37212	4.077268	5.882772	18.49898	14.32992	12.33985	5.516863	7.143313	9.545473	17.50866	15.24759	12.65448	12.25535	13.88211	16.50738	11.02737	11.05456	3.975463	10.00798	13.9124	13.83873	10.02522	7.074648	7.755785	11.73167	22.49895	9.140939	21.07783	3.107952	16.25377	5.825187	11.64984	5.805175	10.20597	10.58345	2.289714	9.827107	18.55588	8.11299	7.868994	8.958061	19.27514	6.675141	14.49737	10.7393	14.37272	10.60363
CDKL1	2.009615	0.254071	0.6613018	0.6036344	1.101298	1.54971	0.8131405	0.5579668	0.8550407	0.4519451	0.9820773	2.278404	0.6988533	4.114751	1.573995	1.113134	3.10158	2.106639	2.616004	0.2754023	0.6966136	1.184691	1.327204	0.8052702	0.6517095	0.3720303	1.129129	1.07732	0.9596099	0.9179467	0.5920186	1.730472	1.807583	1.433131	2.289861	0.8469146	0.8152494	1.540982	0.8997645	2.125147	1.424437	0.8941451	0.4478737	1.587573	3.160623	1.310865	0.5752853	1.485932	0.6374225
GPR182	0.03479258	0.004867789	0.1630072	0.04609531	0.08898239	0.01930963	0.1952051	0.4030486	0.372725	0.2597667	0.04948212	0.06310361	0.05802093	0.3385976	0.5525517	0.03213142	0.161437	0.05299219	0.03184426	0.009258725	0.02553967	0.0927862	0.3014749	0.7551749	0.0464487	0.609426	0.08894002	0.0368263	0.3344306	0.06518694	0.06027773	0.08469043	0.003834232	0.04536776	0.3559109	0.11942	0.1654222	0.0250066	0.2702437	0.3453773	0.09450241	0.2166738	0.145095	0.544693	0	0.2704008	0.2433896	0.3186971	0.4338314
ARHGAP33	1.023404	2.618815	10.23018	3.865984	9.700279	0.1984768	6.838985	0.5852797	2.115261	0.528329	3.668478	3.399502	2.330846	1.695581	1.303854	0.7914919	2.965653	2.671288	0.3891227	1.126819	2.607258	2.851003	1.91114	6.028071	6.074531	1.84485	0.3118819	2.866114	0.3213958	2.659397	5.902424	1.543445	1.687952	3.121077	1.069396	1.111138	3.065994	0.2985969	3.117169	5.454794	1.021548	1.22087	4.28375	1.390417	4.706478	3.465525	1.811799	5.750029	2.069162
SLCO1A2	0.0008685562	0.09624277	0.03906513	0	0.029462	0.6806438	0.003898454	0.02092821	0.00418709	0.03501777	0.006737799	0.01050205	0.01069606	0.2525457	0.01947361	0.1295065	0.01237143	0.007937329	1.285442	0.01386799	0.001530163	0	0.003518634	0.01809798	0.00463815	0	0.001837476	0.1751315	0.01834355	0.01420203	0.01805716	0.01409465	0.002297211	0.01553216	0.0015452	0.03577416	0.02632601	0.005992902	0.003281992	0.003762302	0.1011061	0.003818124	0.01086638	0.8446524	0.3615081	0.005586405	0.001402139	0.04773541	0.002920475
GPHN	3.894371	8.55178	2.836168	1.266703	2.69322	8.024164	2.604247	1.589977	2.960336	2.191268	1.248217	9.310927	1.94356	29.33726	4.697563	2.236942	4.27274	3.972919	3.405047	0.8324398	4.739201	4.393248	3.817065	3.149717	3.673582	1.891839	2.859599	2.321934	3.967062	1.337974	1.52802	1.794805	25.14442	3.671246	9.029255	3.112234	1.939297	3.600171	3.837292	3.297347	2.41467	1.68778	2.64657	2.876799	4.198236	5.035297	1.642961	2.640726	1.394594
GSDMA	0.7179026	0.7081083	0.2955035	0	0.07972293	0.1593723	0.1745388	1.338943	1.2185	1.125594	0.3202237	0.3255165	0.379878	0.245955	0.0574852	0.04068364	0.07552976	0.0410036	0.06776008	0.2149228	0.5612336	0.2393163	0.1454158	0.7635236	0.3953451	1.224385	0.04271514	1.189665	1.078821	0.4126868	0.3498068	0.04368709	0.01186721	0.2106244	0.2155242	0.2436085	0.2639962	0.03869856	1.181164	0.009717874	1.727092	0.009862059	0.336809	0.6800114	4.046296	0.4112395	0.7315772	0.4742255	1.538868
AMT	8.020409	1.348024	6.797604	5.987252	4.539254	9.642792	4.148686	2.179445	1.385403	1.78531	7.256508	3.424466	3.035889	3.173667	4.366988	2.782581	1.999826	3.531754	3.171425	3.38013	1.348825	4.153798	3.566743	3.173118	3.532031	1.282213	5.109771	2.37192	3.23251	3.667804	4.788848	2.688966	9.730302	3.93286	7.040663	3.277496	7.032638	6.251433	5.584381	5.402273	0.9738106	1.017407	3.46916	2.961119	3.195791	4.321165	3.612299	5.305004	2.345703
KLHL6	2.394705	0.6881334	0.3383365	0.3620138	0.3815988	0.1221625	1.442213	2.60968	0.8674971	1.578246	0.6844878	0.6584924	1.19176	0.626361	0.6488003	2.293109	0.7334427	1.596798	1.63732	0.3378183	0.7003521	1.523196	1.073647	0.8929205	0.6307814	1.383725	1.064809	3.387776	0.7614331	5.2126	0.4462751	2.95816	0.09159219	0.8589373	0.2278679	0.5222264	1.613798	0.04746133	2.471335	1.687064	1.313547	0.4275024	1.614316	1.7929	1.579584	1.144191	1.935989	2.84386	5.668989
RPL37	52.37043	57.52945	146.4071	117.6363	124.8378	78.90305	90.48138	67.79737	124.6024	89.96253	81.58182	68.9635	61.26737	46.79593	50.70369	54.61251	83.13904	69.48228	37.9738	107.9301	80.77333	61.42208	66.34633	62.17837	127.1005	102.1399	65.07134	20.08491	84.13911	76.81199	192.2155	38.95588	38.46398	148.4878	33.28926	108.8851	159.3061	71.82838	54.90348	34.95566	71.06265	95.31206	79.84357	50.45916	155.9083	43.86593	59.50505	55.23556	71.72174
CASR	0.02595049	0.00311203	0.1875821	0.05402692	1.209606	1.30444	0.9817343	0.09619806	0.08340051	0.01660717	0.005751719	0.3339489	0.005706679	0.1016079	0.2671656	0.02987922	0.4992408	0.07622659	0.7023641	0.07103044	0.003265557	2.748457	4.580613	0.03862332	0.0742379	0.3383479	0.5039001	0.126546	0.2860772	1.564696	0.1782299	0.05614882	0.3137621	0.1905984	0.6166601	2.526375	0.06279273	0.5435577	0.1424183	2.284312	0.008630917	0.1262994	0.1298651	6.118866	0.1285838	0.04768832	0.4608202	1.057915	0.07167553
C1QTNF7	0.1487513	0.03911582	0.3080348	0.650584	0.8105612	0.1114007	0.4156116	0.8703117	0.8495676	0.6770646	0.06395298	0.3293841	0.2593263	17.23062	1.282953	0.3990312	0.4432465	0.3220994	0.3838337	0.03719991	0.2020703	0.5735361	0.7332978	0.6597349	0.2871117	0.4626169	0.4909941	0.08251699	1.091833	0.1172182	0.2468426	0.1997032	0.03081052	0.4927557	0.7620218	0.3825045	1.914026	0.1947613	1.015813	0.4502632	0.8929064	2.418651	0.2780298	1.227925	0.3729691	1.87026	0.3240366	0.4318739	0.1205226
TSPAN8	3.13003	0	0.6699538	1.820826	1.642507	1.278608	0.505143	1.744863	5.974358	0.1364196	0	0.06723982	0.1161748	0.2934717	0.3943978	0.01200536	0.2571707	0.06049889	2.055887	0.1141591	0.6368005	0.042372	0.1019133	0.04828043	0.03181708	1.325597	4.731016	0.1009032	1.413216	0.048712	6.121225	0.137511	0.02101141	1.793566	0.5017268	2.699465	0.3116113	0.06851749	0.1550966	0.1462503	0.295925	0.5587587	0.2584119	5.869451	0.4592401	0.1085789	1.506896	0.0839637	13.75005
AP001107.1	0.3225355	0.3369375	0.3856942	0.3323556	0.5094044	0.09546925	0.6219653	0.07970893	0.2879374	0.04816198	0.2835668	0.2859929	0.3751283	0.153741	0.1951347	0.1371988	0.366599	0.2565417	0.07380095	0.1716611	0.189407	0.3249456	0.227451	0.2862488	0.6889447	0.1982289	0.08718798	0.4210458	0.02328827	0.4394897	0.3352733	0.1550815	0.265397	0.2883907	0.2358975	0.08051284	0.4025444	0.04945432	0.7086847	0.5666091	0.3448616	0.1260309	0.1345065	0.1244678	6.46364	0.576248	0.4338998	0.4696735	0.5302043
PPP1R1C	0.06347018	0.6462375	0.6610547	0	0.04630001	0.02272612	0.006126483	0.299796	0.3191339	0.01834367	0.003176568	0.002475622	0.009455081	0.4001329	0.01311561	0.004125436	0.6733967	0	0.008432668	0.006538134	0.02164209	0.01638046	0.3621882	0.007110316	0.01093339	0.02265009	0.002165718	0.003250653	0.003326215	0.0209238	0.005320709	0.004429994	0.6146203	0.6041236	0.03278214	0.04216476	0.007300899	0.08829321	0.02578852	0.05321267	0.1016895	0.04500183	0.01536902	0.0517163	1.088889	0.003292172	0.009915681	0	0.006884361
AC023590.1	0.03712715	0.04155532	0.08945738	0.04918828	0.07996048	0.0412106	0.03703169	0.2752595	0.03977347	0.0184798	0.03840171	0.02992793	0.0190505	0.01474764	0	0.01870223	0.008012529	0.09424657	0.03398099	0.0493999	0.03270404	0.01650202	0.02506782	0.03223387	0.165218	0.1255	0.04581759	0.1375406	0.03015809	0.02529489	0.06432233	0.04686013	0.01636603	0.1936476	0.03302542	0.02316964	0.04413048	0.03202144	0.0545578	0.1072151	0.01920828	0.01360074	0.06193231	0.08791891	1.144664	0.02984943	0.2896887	0	0.06241906
SIM1	0.002157811	0.4510336	1.010381	0.002858797	0.3241464	3.870544	0.008070984	0.1899755	0.5495861	0.1111627	0.6545009	0.00391364	1.099454	1.334544	2.120061	0	0.006985259	1.569321	0	0.191215	0	1.559478	0.004370786	0.3728097	0.3946579	0.03182834	1.330686	2.096657	1.779064	0.4542689	0.01401893	0.001167208	4.806814	0.09405713	11.31306	0.7998847	0.1500432	3.664445	1.636169	0	0.9528263	1.441813	0.539921	1.658982	0.2993726	1.648092	0.303058	0	0.734622
KCNAB3	0.2861912	0.9242974	1.484426	0.2489163	0.6881206	0.01939957	0.5556573	0.1943645	0.3475468	0.1141773	0.3796235	0.1188704	0.5817909	0.2447175	0.1644384	0.1166521	0.3960429	0.5856293	0.07798193	0.1813861	0.1424054	0.3728736	0.3687652	0.5462586	0.7349746	0.3141885	0.1155443	0.336449	0.06388511	0.4420614	0.6472189	0.1465351	0.251349	0.537182	0.1787843	0.1554238	0.884197	0.01884231	0.5310808	0.6766229	0.1254599	0.144055	0.6122374	0.3690355	8.43624	0.6112356	0.5642845	0.6742285	0.4517681
WDR63	0.1759872	0.04710327	0.1188128	0.02703287	0.0906358	0.1642016	0.08776738	0.1701866	0.09016706	0.05331961	0.2176431	0.1141064	0.3808375	0.6261114	0.02042315	0.213276	0.1354083	0.05438577	0.05952737	0.1262436	0.184228	0.1632451	0.07232798	0.06200275	0.1566307	0.108161	0.2185299	0.3037078	0.05800993	0.0886224	0.1126789	0.1765945	3.511202	0.1026239	2.654451	0.07162625	0.06821213	1.148291	0.353381	0.06628863	0.1306364	0.08969622	0.1595471	0.1046899	0.7077191	0.06151738	0.1688143	0.03234839	0.0900486
BTK	3.60645	1.586242	1.377142	0.4346309	0.7383301	1.378875	0.6217075	4.702275	1.852094	2.664872	1.397998	1.822027	2.703403	1.125888	1.758262	3.170676	2.965072	3.977304	2.140841	0.8660176	0.9439852	2.105539	1.780867	1.41271	2.195655	2.221885	3.11154	5.191144	2.067876	6.477243	0.8695852	5.31652	0.1301502	1.632862	0.3851955	1.600976	1.55196	0.1810839	4.878612	3.244708	2.318452	1.00468	1.866081	2.192464	1.719435	2.8028	5.239459	4.706266	7.295021
GLYATL2	0.05443834	0.009139684	1.311685	0.08654782	0.7298406	0.3867249	1.083253	0.2623427	0.8922739	0.3901871	1.773676	2.073441	1.432969	0.1037952	0.7148901	0.586841	2.065388	2.52889	0.1569495	1.103886	0.7192932	2.00346	0.41902	0.5955199	1.30817	0.3613417	0.1900258	0.6395864	0.7428932	0.3783087	0.6224708	0.5241553	0	1.375077	0.009684821	0.3669072	0.5435396	0.0375616	0.5348326	0.7310083	1.402591	0.8495429	1.375762	0.6359691	1.384666	0.4726864	1.344589	1.081688	0.3843968
SERPINH1	26.72481	248.2617	31.96186	31.08769	59.29689	27.80406	29.22726	52.48929	78.08213	84.56789	30.33066	20.05315	29.66061	40.71062	43.91111	46.82285	24.12227	34.63195	59.79736	69.84023	106.1738	36.40374	37.28463	47.67436	46.98361	136.6218	68.95879	36.01654	39.48686	50.94002	68.10656	34.2099	11.95021	20.5821	15.08024	54.33766	56.37273	9.553519	43.05846	34.09831	72.61822	78.36972	84.62051	58.35941	34.74715	37.85495	60.71212	25.02417	60.17762
AOAH	5.000033	4.144646	2.088053	1.163226	2.956129	1.006208	1.002269	12.6015	5.277022	8.270712	3.392257	4.942751	7.025392	2.996154	3.218496	12.81172	6.780811	8.7487	11.63911	3.290768	2.430684	6.028554	5.735675	4.756829	3.364205	6.191549	7.179537	20.16745	5.849097	9.666119	2.955817	14.58404	0.1394819	3.29441	1.151213	2.326905	3.313822	0.4228837	9.69091	9.594448	8.335705	1.66666	5.06429	7.033989	1.6479	7.7694	16.76009	19.95735	25.92303
COX4I2	5.241116	0.6302557	24.09717	4.514391	28.19606	4.487376	19.33363	3.1846	18.83937	24.10382	5.353838	5.761126	8.090111	1.307625	13.29553	12.5679	9.179687	7.718794	13.89539	23.74489	37.97666	16.326	26.32121	54.70446	16.03716	10.4089	23.7946	3.942832	11.1652	4.485628	33.5441	11.93371	4.219708	21.72081	4.803364	35.84343	12.30505	7.07318	8.892921	19.88841	25.23328	10.15522	32.62285	4.513171	45.07113	12.42068	3.193236	13.4899	8.520201
GLRX5	7.8358	28.30691	6.27647	5.619342	7.663463	16.87995	9.287226	6.935863	9.901372	11.88971	4.217915	9.444804	5.955205	23.15123	11.704	5.732954	7.495959	7.392178	9.965831	4.812433	9.448824	9.519867	10.16335	10.76031	8.94907	10.11587	14.37471	4.707153	10.79872	10.17874	10.48318	6.860077	17.31081	9.103754	10.78053	12.85936	10.2461	12.66712	8.939386	8.881624	9.088674	9.430833	11.25526	14.32476	16.26469	9.477998	9.561003	7.657283	5.670382
SCGB1B2P	0.7959133	0.5726843	4.122494	1.248153	2.833599	12.22409	1.725445	0.4515977	1.252864	0.8246609	1.940486	0.8641689	0.8501284	1.20009	0.6763377	0.5400269	0.9044142	0.717452	0.6244007	1.633902	0.7154009	0.5631314	0.636096	1.297413	3.643056	1.197955	0.3436319	0.9541881	0.237495	0.9959864	1.604038	0.4568863	0.3222062	1.270813	0.4334586	0.608203	1.824519	0.08405628	1.0025	1.372019	0.6050609	0.7497407	0.9347908	0.5641463	1.126778	0.7051929	0.5506583	1.373406	0.7100168
PPEF1	0.1167767	0.0669463	0.2470582	0.415083	0.2300315	4.691627	0.07244266	0.06334965	0.3936079	0.4040384	0.3093289	0.1136482	0.1490689	0.1221876	0.06842015	0.05165074	0.125395	0.108452	0.3284636	0.1591681	1.088859	0.1139358	0.1000001	0.1137499	0.4486846	0.4726346	0.1717279	0.2080141	0.06015307	0.1222515	1.502553	0.09552104	0.01129969	0.2355688	0.02026838	0.04265905	0.4316477	0.02947832	0.1291496	0.1665566	0.1989312	0.2629321	0.1567877	0.04046822	3.424705	0.1053355	0.2574859	0.06020625	0.37829
STAG3	0.4208414	0.3659984	0.6179574	0.7475266	0.5950362	0.3002041	1.245325	0.4688801	0.3503048	0.2175946	1.515673	0.6145738	0.6621762	0.375083	0.5768864	0.9066932	0.5947531	1.278407	0.4257245	0.4374162	0.2218068	0.6435441	0.3825362	0.5424965	0.4762331	0.3933445	0.3082798	1.780529	0.1818129	0.9459415	1.108801	0.6167161	0.2312467	0.5602651	0.5454485	0.5085294	1.124467	0.1689156	1.293617	1.376048	0.3926351	0.2331711	0.3412825	0.6533397	3.827782	0.7647966	0.4516643	1.143401	0.609533
KCNMB2-AS1	0.02366829	0.009934204	0.09504737	0.1724644	2.532781	0.03940718	0.09738065	0.03290173	0.03803294	0.04417775	0.1468848	0.02146369	0.08197572	0.08461363	0.02842815	0.02384507	0.07661892	0.07209779	2.331441	0.03779049	0.1355158	0.07889936	0.007990275	0.02054886	0.2053842	0.4363927	0.09388405	0.1033385	0.02883834	0.0604699	0.7995977	0.2112447	0	0.09258671	0.1263208	0.1107786	0.1054982	0.142894	0.439721	0.06407705	0.05510312	0.07803333	0.02961104	0.0373651	0.1368215	0.009514397	0.01910425	0	0
CLEC4E	1.321984	0.6034229	0.5640641	0.4050214	0.5805512	0.2201075	0.6489911	1.470172	2.230533	0.7834419	0.5191722	0.50951	0.8076364	1.41782	0.7409942	4.994469	3.450366	1.812149	3.595847	1.233484	1.149935	0.5839139	0.9260604	2.309846	1.831054	1.134941	1.468281	2.066091	0.6778597	4.272571	0.719304	4.241384	0.3059407	7.046032	1.087739	0.9822655	4.146894	0.1639017	1.306076	3.310577	1.045158	0.835384	2.96671	1.226121	3.53448	2.796616	2.981103	4.226598	10.55017
SHROOM3	0.3360855	2.351491	0.3419943	1.186705	1.126268	1.124214	0.4106841	0.6116571	1.57864	1.734913	1.226905	2.1091	2.486096	0.7756282	0.6319976	1.738942	1.83922	0.5234692	0.2849875	0.5111229	0.5452074	0.3203917	0.7937102	1.354646	0.682156	0.8341712	1.932747	1.767385	1.60835	0.1041273	0.6896272	1.099004	17.80414	2.18071	10.81921	1.113226	0.6439607	1.597548	4.411333	1.192317	1.770259	2.911372	0.3576863	2.185933	7.912024	1.646909	0.5167766	0.1317986	5.799918
GAL	0.01539349	0	0.3832675	0	0	0.5809426	0.01151543	0.1141268	0.01236802	0.02298602	0	0	0.05923972	0.07337521	0	0.03101693	0.01993271	0	0	0.01228918	0.1220364	0.02052597	0	0.01336466	0	0.02838231	0.008141432	0	0	0.01573148	0.1200106	0.01665337	0	0.0344097	0.02738569	1.037501	0.02744576	0.02655316	0.009694501	0	0.1075147	0.03383445	0.09629284	0.01215084	0	0.01237603	0.01242511	0	0
CASC2	0.5744938	0.07870222	0.219491	0.3092066	0.4317603	0.1704908	0.2253269	0.2403239	0.22438	0.2233989	0.775266	0.4172682	0.7645892	0.2947589	0.3338333	0.474282	0.6134592	0.6942314	0.2040257	0.3200919	0.112456	0.3830205	0.3703826	0.2251423	0.1917398	0.1250497	0.6045208	0.4228017	0.3823993	0.1916255	0.07257421	0.6560419	0.195208	0.300982	0.353104	0.4406804	0.1547107	0.4455966	0.4007486	0.4104329	0.4411902	0.5546327	0.1697027	0.2031197	0.3459407	0.330373	0.1706719	0.3921436	0.5399385
PFKFB1	0.175028	0.1224398	0.1249563	0.1417091	0.149212	0.03237976	0.1382076	0.09011473	0.109377	0.0362996	0.06034554	0.0823018	0.1721348	0.1506367	0.1323654	0.05877844	0.08184226	0.1258865	0.06674838	0.2328853	0.1627415	0.1296587	0.1116115	0.1519597	0.03894423	0.2241072	0.1079986	0.200697	0.03949274	0.1192474	0.2653296	0.1840934	0.07072463	0.09781182	0.06919612	0.04551179	0.1907067	0.05031941	0.183715	0.1579509	0.04527666	0.03205888	0.1094875	0.04605276	0.4496893	0.09381251	0.03139484	0.164435	0.1307828
PACERR	0.06064102	0.9773812	0.4286003	0.1285454	0.7248417	0	0.05443659	0.1348772	0.58467	0.0362204	0.2822525	0.04399405	0.2987118	0	0.03884606	0.03665637	0.3297957	0.110834	0.01665069	0.07745905	0.2563997	0.09703187	0.04913293	0.1052973	1.230543	0.08944728	0.0513157	0.1540455	0	0.148734	2.584471	0.1443292	0	0.3795494	0.1294596	0.02270625	0.2378633	0.1046034	0.1527618	0.05253541	0.09412058	0.02665745	0.03034683	0.1723211	0	0.09750815	0.9202113	0.3589168	0.3874143
PTGFR	0.01698051	24.53172	0.2386669	0.1799744	0.4937059	0.07539249	0.139729	0.4170205	0.4195262	1.115656	1.060393	0.102659	0.3790135	0.09105748	0.2821366	0.2587486	1.398968	0.2974225	2.034005	0.2541779	4.5284	2.869892	0.2235684	0.2616797	0.2606967	0.9001178	1.879231	1.681605	0.1655176	0.2559619	2.884855	0.2112583	3.966212	0.1802969	0.1057318	0.2424039	0.4503457	0.172083	2.350001	0.7079576	0.6522952	0.2052748	0.7541645	1.320251	0.6380456	0.2047795	0.1884589	0.3589386	1.834212
KCNK9	2.912445	0.007551692	0.177018	5.708914	0.02179637	4.203852	0.1716056	4.25186	0.433673	0.6582197	0.4291837	2.232582	1.412486	0.4288054	2.125008	1.366272	0.08154085	0.5377901	0.1142419	1.996542	0.5626213	2.94487	0.2733288	0.5818689	0.09007331	1.235705	0.3687342	0.06070151	0.555359	0.9377361	0.07013433	0.1216531	0.002974137	0.06032718	0.004001057	0.2021055	3.456476	0.003879424	0.2294518	0.1607414	2.007123	0.3559119	1.553152	0.01775241	0	1.385037	1.354223	1.074399	0.07940226
DAP3P1	0.1079759	0.1208542	0.4047035	0	0.2325469	0.07990113	0.05384914	0	0.05783607	0	0	0.08703859	0	0	0	0.0362608	0	0.4933706	0	0	0.0634082	0	0.09720544	0	0	0.132723	0	0	0	0.1471289	0.1870669	0.03893774	0.1903876	0.08045433	0.1280626	0	0.1925152	0	0.181336	0.07795273	0.1117259	0	0	0	22.47072	0.1157471	0	0	0
LAG3	0.2881242	0.7310969	2.550775	3.9387	2.787101	0.1671753	0.8817445	3.076775	2.883173	4.077462	1.249632	0.9422156	2.651055	0.5696423	1.268916	0.4914905	0.8352039	2.742742	4.014063	1.594456	0.5595109	6.243093	0.5438224	3.792047	4.74694	23.55565	1.68663	4.657659	2.117007	8.425298	3.097133	6.726469	0.02164911	0.6879688	0.1281464	0.9439884	1.237574	0.05082985	2.358911	6.793417	1.682067	1.40331	0.8438227	1.250869	0.9842104	1.021347	10.18526	1.785608	19.32651
COL9A3	0.01242695	0.2677505	1.633534	0.9384464	0.167274	0.1701227	0.0309875	0.1074885	0.1564243	0.1793776	0.1831633	0.0525907	0.1721643	0.3899624	0.1393103	0.02086629	0.0563199	0.09463675	0.0625564	0.03637657	0.1860901	0.04418756	0.03356213	0.1798184	0.03318039	0.04964408	0.0394348	0.08549669	0.4239612	0.6307571	0.08073578	0.06722019	1.98301	0.02777848	2.568224	0.9732759	0.5576075	0.2750954	0.09913234	0.03140054	0.06750731	0.7693468	0.1658366	0.2223421	0.3831342	0.2630964	0.1638335	0.0437807	0.1532116
HEY1	2.4581	5.363954	5.644276	0.8531245	5.590696	2.020569	5.873155	4.068329	11.22306	7.156107	1.488987	3.829402	10.46519	1.453542	4.848846	6.471857	6.213552	7.41708	5.04505	1.888244	9.708203	13.58131	3.570194	13.90677	8.737173	4.292473	6.169553	2.811497	4.767927	2.360208	4.35249	5.797506	8.486943	2.927273	5.287337	6.213306	5.525243	3.129363	7.467345	4.867897	10.71044	9.090915	6.81677	3.875713	1.145372	12.5495	2.993637	3.533802	3.940039
FCRL5	0.08217959	0.2083103	0.09965241	0.2711237	0.02472648	0.003577182	0.02651915	0.6525833	0.2278608	0.2634721	0.116251	0.03507055	0.0272849	0.2016208	0.1393503	0.0551956	0.02608153	0.2515607	0.7388834	0.005145641	0.02129094	0.05371561	0.009791771	0.02937879	0.06668718	0.5273547	0.2249891	1.385335	0.1099475	3.580023	0.02512502	0.03050682	0.001065459	0.04682534	0.04156698	0.00452516	0.5257547	0.009728392	0.2080348	0.03489952	0.2601029	0.04072993	0.1088615	0.2162281	0.298079	0.06347962	0.241919	0.4053313	1.594284
ADAMTS16	0.7730876	1.452663	0.09320575	0.036176	0.4410578	2.489105	0.188945	0.1012211	0.1755107	0.262479	0.0476599	0.2166686	0.1024545	0.7321251	1.765564	0.09456381	0.1149114	0.3794972	0.04451637	1.381511	0.1322888	0.4733262	0.1175319	0.3852341	0.1184734	0.4027645	0.07581822	0.02709525	0.174668	0.2232405	0.05321979	0.9212896	0.2437402	0.7629645	0.2094915	1.859527	0.6298529	0.1354152	0.1741141	1.437824	0.2595821	0.06751886	2.912271	0.8325079	2.012557	0.5927325	0.7466087	1.284251	0.04016836
C9orf66	6.693372	0.02302774	3.71243	1.235674	4.043272	2.443529	12.64093	0.5084472	2.082812	1.966179	1.361931	8.014441	2.681419	2.762257	5.67265	1.39911	7.676961	1.211653	3.394189	1.215441	2.277436	5.669614	5.130502	2.518583	3.781221	1.618512	1.842564	3.152146	1.141987	3.84068	0.187131	2.144164	2.829584	3.824807	1.854494	12.7174	3.77826	1.24212	1.071113	8.978776	0.8887912	2.59266	1.887577	3.491598	1.744357	6.042966	1.245492	4.203998	4.098834
ARG2	97.90176	2.473263	1.72158	27.64184	4.59862	32.18885	1.052486	0.3528115	7.999316	2.230633	14.89472	76.34278	23.23726	1.577961	2.359199	3.90213	1.205607	1.556741	103.0148	6.078517	4.77502	2.626442	1.469619	1.674175	84.73244	1.457264	0.8535373	29.45272	7.72425	2.469673	32.15339	0.9042959	75.82369	2.173731	6.375272	3.486226	10.7791	8.651192	3.20544	2.921712	1.734107	2.191963	1.874086	45.41541	3.061904	2.441938	4.736239	1.434522	1.627929
GSTM5	0.1214736	0.01396868	0.1737424	0.6878343	0.346732	0.09235204	0.1742731	0.7587261	0.6497684	0.8522758	0.02839893	0.2012035	0.007684513	0.5909187	0.6822125	0.25985	0.5322129	0.1241882	0.1667699	0.09830524	0.287293	0.1153797	0.3393057	0.39585	0.2132639	0.6749826	0.4928457	0.07661606	0.4433485	0.1700559	0.211893	0.0486058	0.002200555	0.4500786	0.1184148	0.2274212	1.041369	0.005740747	0.6162046	0.129744	0.3150919	0.7132075	0.4621672	0.7513194	1.808442	1.396703	0.3814528	0.2251171	0.2461883
EFNA1	25.7415	3.394152	38.32335	60.76256	36.49343	3.464417	81.31827	22.81132	58.80436	69.57912	46.54721	62.73138	35.93067	11.49612	44.83438	30.62662	35.2049	25.74958	32.67837	63.36888	72.62743	54.429	30.75356	58.73239	49.23315	37.25304	40.52631	20.785	41.69119	43.22966	139.034	28.87153	16.91645	213.8321	9.233369	40.03284	38.38461	12.31757	70.97604	41.07989	55.75227	34.43945	40.98077	23.14355	30.43559	45.76355	25.91167	73.43932	49.2136
AL662797.1	0.4142103	0.6519562	1.205958	0.2400872	0.7945103	0.1724128	0.6584503	0.3118926	0.3952006	0.1739563	0.4418183	0.1878142	0.2590301	0.2776487	0.5182406	0.2477743	0.2178931	0.2957245	0.2132494	0.3513464	0.1596279	0.3451975	0.6467368	0.471999	0.4492945	0.3341255	0.3286063	0.3493674	0.1472011	0.5555878	0.8409542	0.1820453	0.2225293	0.2893442	0.0921123	0.3392719	0.6462004	0.1562961	0.4891145	0.3924864	0.140633	0.2276056	0.3238828	0.2860871	0	0.4162703	0.438817	0.3283383	0.5440471
MMEL1	0.03383844	0.008740239	0.08780507	0.05517686	0.07988507	0.02889245	0.07009915	0.04342105	0.1003856	0.05830222	0.9450027	0.04406272	0.08414382	0.1861104	0.08337149	0.02884639	0.05392824	0.03171628	0.1179279	0.01662428	0.02292856	0.04165	0.02811978	0.2033904	0.02779994	0.1871726	0.04405354	0.05785723	0.04651595	0.03724153	0.01352877	0.1323518	0.03786454	0.04654798	0.05556931	0.1023376	0.05569119	0.10327	0.06557155	0.03946306	0.04848042	0.1029821	0.07815652	0.05342072	0	0.03766899	0.1176571	0.1540616	0.08752308
SLC30A8	0.007967644	0.002675384	0.01279862	0.004222405	0.02831376	0	0.4577563	0.002953593	0.02048533	0.002379506	0.007417052	0.005780394	0.009811961	0.01519155	0.04083198	0.001605431	0.01031714	0.3592087	0.02187739	0	0.008422111	0.05524589	0.002151864	0.02213608	0.01701911	0.01175251	0.01517037	0.01012005	0.007766465	0.009771104	0.01242346	0.001723951	0.006321995	0.03205872	0.002834958	0.2864046	0.008523529	0.0109951	0.006021429	0.01380529	0.002473307	0.007005062	0.003987281	0.04025124	1.805525	0.0102493	0.002572487	0	0.09376776
GBP2	19.23352	12.75162	14.45143	23.81308	21.60085	3.468493	6.375872	30.14105	19.92382	29.23668	19.3826	14.71042	18.16571	4.286066	25.59091	23.37822	12.68995	43.21306	26.82356	30.10378	23.18873	55.3956	10.3102	12.23049	40.98032	54.43131	39.19199	38.4619	22.54646	34.90603	48.22607	54.67366	9.592942	6.200983	7.828224	12.24965	22.88809	6.303203	28.10741	41.84658	19.68704	16.49079	13.55925	24.4467	10.43281	17.1117	37.44243	20.31468	58.04586
CORIN	0.06050876	0.09492695	0.1003835	0.08936497	0.2034872	0.06165861	0.06826835	0.08641258	0.0956385	0.188113	0.109269	0.06476769	0.09467079	0.06619554	0.09372618	0.09793687	0.07192927	0.08007362	0.06809168	0.07760687	0.0751444	0.08729694	0.0709936	0.06545199	0.1350751	0.1335125	0.1909649	0.09921824	0.08540955	0.06893341	0.2113799	0.09121629	0.137737	0.07982422	0.1888247	0.03714217	0.1963133	0.09239775	0.2811184	0.05800666	0.08929652	0.09157138	0.06949656	0.09239315	0.8716046	0.1052705	0.09127597	0.05451689	0.1150702
AC135050.1	0.05848069	0.07948193	0.3802291	0.2361257	0.08996388	0.02472865	0.1583252	0.07226233	0.09844848	0.02910838	0.1685031	0.1111177	0.06430139	0.1526523	0.1070348	0.04208392	0.05769556	0.06786383	0.06117146	0.1778562	0.0637788	0.111399	0.1504209	0.082204	0.2825489	0.1129605	0.1030991	0.1326408	0.05881373	0.187832	0.2532927	0.05724162	0.06628857	0.2303237	0.06935982	0.1251277	0.3525249	0.08646591	0.1052284	0.07840834	0.1037343	0.0489672	0.1254246	0.1055125	7.276444	0.08955661	0.09440733	0.1412778	0.1076829
ABCB5	0.2594128	0.001814707	0.02778008	0	0.01920516	4.112806	0.01455445	0.01803073	0.0573175	0.006456051	0.006707957	0	0.006655429	23.41673	0.003462029	0.0381136	0.01539579	0.05103487	0.02671089	0.04487136	0.02665925	0.04900335	0.007298021	0.001876856	0.05772009	0.01395047	0.006860017	0.02745761	0.02107189	0.008836954	0.06460549	0.01870963	0.001429398	0.05557146	0.001922945	0.008094481	0.02312595	0.01678038	0.009530081	0	0.01509874	0.06889698	0.005409125	1.373648	0.6248384	0.006952078	0.07328628	0.01370884	0.0581508
OVCH2	0.03354424	0.02413612	0.0615805	0	0.162549	0.5212707	0.05735656	0.04440999	0.1155059	1.001786	0.02973925	0	0	0.5482056	0.02302299	0.02413913	0.01241021	0.01459739	0.8684194	0	0.3208066	0	0.02588421	0.01664182	0.127949	0.02650647	0.005068899	0.01521642	0.007785062	0.01958901	0.06226605	0.03110543	0.3612166	0.4070496	0.9377764	0.3229768	0.03417576	2.264904	0.08450188	0.07265134	0.02231307	0.01053275	0	0.1361733	8.532144	0.02311616	0.007735941	0	0.03222593
PTPRO	1.576916	1.231029	0.9512258	0.5359619	0.7802647	0.8271716	0.3165634	1.832609	0.7826445	1.055144	1.30897	1.547896	1.243412	0.3774154	0.7778641	1.427814	2.243523	2.561902	0.6156812	0.361206	0.2907045	0.7417086	0.9470129	0.3627779	1.119226	0.7066324	0.9163578	2.051503	1.219303	1.009083	0.8853025	1.870099	0.0123186	0.9191632	0.08286003	1.168455	0.4057184	0.05279556	2.654996	0.9482261	0.727028	2.494948	0.9289909	0.8403297	1.969327	1.380144	2.7519	1.378338	3.237311
TMEM45B	1.226343	0.06659559	0.5893785	0.91966	1.681874	0.9539566	0.2077115	0.2144355	0.1540384	2.359352	6.087498	1.33094	0.3052988	0.4648066	0.1588107	2.241222	1.335432	0.2718673	1.3342	0.9025054	0.4367562	0.2027508	0.4731499	0.4936138	0.2736003	0.2315967	0.3531451	0.2151713	0.9129124	0.4729318	0.2405235	2.288669	0.1486243	3.509744	2.340495	1.435737	0.3653995	0.2850934	2.76455	0.458188	0.0974787	2.324931	0.6864881	2.097797	2.293014	0.3029614	0.1921028	0.2515416	0.1111459
CX3CL1	39.43774	1.37018	23.05705	13.00144	34.55531	47.43595	49.44149	21.21447	44.42193	28.63572	38.95632	43.78302	30.07354	27.82077	53.53028	39.88226	33.03272	40.08724	34.99065	8.106789	11.77915	60.54356	51.58917	88.74911	32.71261	13.296	48.32171	16.58957	37.97139	33.59037	5.849758	51.95598	7.112469	24.19807	16.55409	72.05324	35.31572	11.49002	26.3158	58.00024	51.0802	63.71655	69.75219	36.74051	12.21985	57.83433	11.0582	48.0419	16.13028
NLGN3	0.1623502	0.1887028	0.3209687	0.2713459	0.5244787	0.1108962	0.1793717	0.3425799	0.4013586	0.152915	0.2983873	0.08456171	0.2229992	0.2381123	0.2	0.1031704	0.2749081	0.2320569	0.1817402	0.06380801	0.2508153	0.2331332	0.1888785	0.2602205	0.4468185	0.4743374	0.1400261	0.2577599	0.2880978	0.4390363	0.4089229	0.1567229	0.0231212	0.1284136	0.09331371	0.187046	0.6234559	0.01292528	0.4341471	0.2109744	0.2403529	0.5654559	0.3374816	0.3548799	2.425696	0.385554	0.2822479	0.4012568	0.4661096
C1orf127	0.1540211	0.1128379	0.1754346	0.01484046	0.08594409	0.03108384	0.1885398	0.21281	0.1259994	0.3554374	0.07820599	0.08803736	0.1250119	0.1535068	0.06278645	0.06771118	0.1087847	0.2559139	0.1191831	0.09836844	0.1726733	0.1269589	0.09453929	0.07293895	0.1570195	0.1962057	0.07701663	0.2667665	0.1410332	0.1602647	0.130994	0.1484494	0.003703312	0.1564953	0.04483804	0.08912821	0.07988691	0.0193222	0.2539617	0.1091731	0.1868977	0.06155162	0.05605628	0.1282079	2.913919	0.1981274	0.09945653	0.3433324	0.1600744
BIN2	3.740311	2.094606	3.094259	1.586782	4.098944	0.8752062	1.754596	7.954726	5.015988	6.322876	2.96154	2.998946	4.866521	2.313332	2.921083	3.748137	3.873954	5.081157	4.730809	2.44619	2.879301	5.45653	2.810134	3.691446	3.770851	7.96368	4.13061	7.725085	4.27662	7.349072	2.087966	5.67149	1.356191	2.292407	5.597677	2.246984	3.020745	2.139152	6.782282	4.766508	3.98123	2.46249	3.396424	4.998815	5.596614	5.055348	6.980682	8.154266	14.12036
GCM1	0.01809361	0	0.5057173	0.04794301	0.0467617	0.03213383	0.04331302	0.01341455	0.01744495	0.005403586	0.1066741	0.01312662	0.4567779	0	0.05215768	0.116664	0.02342904	0.04960472	0	0.01733374	0.02550087	0.02895164	0.02443319	0.06283565	0.0676348	0.06004937	0.1492841	0.07468979	0.1116995	0.02958542	0.009404088	0.1331065	0	0.1294253	0.02575147	0.04064952	0.0516159	0.01248431	0.04102194	0.03135025	0.005616599	0.1193077	0.02716398	0.06284162	4.100142	0.1571063	0.03505095	0.03059741	0.09125824
BCAT1	2.264575	51.5946	0.9964273	0.3895252	0.5284394	3.487978	0.3623327	2.817673	2.333591	3.812947	0.5563551	0.8003929	2.141283	0.5792123	0.8723044	2.012676	0.7053046	1.945242	2.010067	0.7163729	1.935654	1.32569	0.895033	1.043181	0.555869	3.794673	5.643828	3.728981	2.47659	2.263062	0.9009715	2.817637	0.643898	0.6268263	0.5623661	1.948832	1.195377	0.1656331	1.929761	1.753913	8.253596	3.274112	2.073056	2.340908	1.70945	1.464734	13.85081	0.6574155	3.131523
MS4A14	0.7992625	1.014801	2.455411	0.3110551	1.222439	0.03881368	0.8408048	0.8194142	1.26428	0.6340379	1.08117	0.3744876	1.857045	0.8155345	0.34	1.087064	1.225767	1.639615	0.2468924	1.866384	0.523632	0.8659235	1.07256	0.8500537	1.733923	0.9717009	0.7952428	1.451387	0.2799824	2.373859	1.953743	1.26189	0.1056969	1.150139	0.3910289	0.5704902	3.215251	0.01292528	2.529379	2.326128	1.135861	0.2854729	0.4187272	0.5954096	0.2887733	2.530198	1.637038	2.449778	3.044409
CLDN19	0.4277868	0	0.6960887	0.2355357	2.212069	3.478028	0.004156042	0.9370631	0.0446375	0.0082959	0.275827	0.2720621	0.03420839	0.01324094	0.0444864	0.07836037	0.01079089	2.407377	0.3241614	0.03104706	0	0.02963217	0.06376914	0.5112854	0.02225076	0.03073043	1.748306	0.008820624	1.859286	0.5166668	0.05053196	0.06611416	0.007346993	0.2545859	0.326165	2.517103	0.837012	0.8193737	0.2484182	0.06617974	0.250065	0.6227718	0.3475311	4.5257	1.413113	1.19706	0.3722014	0.04697492	0.05604199
CDCA5	0.9789082	17.7018	1.322655	1.607636	1.852969	0.3282359	0.53015	3.331122	1.265792	1.423669	1.305193	0.8938919	0.714197	0.3584636	1.024719	0.7242552	1.251063	0.621235	2.078896	0.826271	1.342832	0.958576	0.9363422	0.8366107	0.7078821	2.57104	1.496572	1.84965	0.9980906	2.188379	1.669447	1.900181	0.5461334	0.906049	0.5669013	2.162011	1.181741	0.5232834	1.037126	1.004865	1.452095	1.378377	1.02696	1.227467	2.475755	0.6066622	5.724415	1.347163	1.898629
RPGRIP1	0.1481658	0.135127	0.2703237	0.043622	0.08273059	0.06497262	0.09852326	0.1118839	0.1528479	0.1365714	0.1106822	0.09510597	0.1576838	0.1220684	0.1318245	0.1916585	0.2321231	0.2479581	0.07785033	0.05549226	0.07734177	0.09268584	0.1457371	0.130226	0.200246	0.1416521	0.1238331	0.2555691	0.09806617	0.1645047	0.3089853	0.1761239	0.06047502	0.2371564	0.02277969	0.09246465	0.2087283	0.03155312	0.2926073	0.2099736	0.1561507	0.08041094	0.1052708	0.08663307	5.244841	0.1558883	0.2008007	0.2242644	0.3013802
MAPK11	4.943326	1.812364	9.716454	8.147065	6.746197	0.8428855	12.08521	3.38071	4.390463	5.397184	5.469168	7.41745	5.31174	4.391457	5.305565	5.936546	3.822289	5.040204	2.90272	2.733976	11.47622	5.191819	5.298058	9.217041	7.016859	8.922267	4.323319	6.240906	5.406309	8.33862	19.60814	3.088742	0.8368411	6.623355	1.960196	8.146753	18.16495	1.046617	6.517099	6.223922	6.19347	5.350828	14.26911	8.197751	5.680841	8.798587	3.100731	5.366299	4.386971
DOC2A	1.149122	0.2954027	20.03186	16.73843	18.86826	0.0553066	13.94503	0.1356433	3.86823	0.416188	14.27734	5.88162	11.32045	0.2078165	4.279051	1.291045	4.921604	5.013486	0.4788433	1.151082	5.06934	13.17163	4.939098	9.352142	14.26004	2.001028	0.09882224	2.758903	0.3490848	24.85872	12.57628	1.954037	0.01235475	4.966809	0.02216085	3.897535	42.01752	0.02148715	0.9904201	11.85389	0.8047705	0.5749645	10.13757	0.1524055	4.212531	7.67137	2.279871	18.99789	0.3219885
PLXDC1	1.987779	1.521067	14.54617	8.333556	16.22996	0.6033797	4.560245	3.508413	9.970808	9.246071	5.813301	2.304388	7.630602	0.9948007	2.77747	7.249877	2.544605	5.501526	6.429369	3.878171	13.57831	4.110284	4.954868	8.290929	7.729337	11.87808	4.42658	5.524205	4.145718	3.553615	11.98791	2.921745	0.6375633	4.503639	1.27792	2.100028	18.35319	0.5283728	8.66047	4.636914	10.27514	4.994931	10.08516	5.355042	9.177792	10.01369	8.159027	5.243727	12.0838
TTK	0.2709577	9.112921	1.077585	0.6253217	0.8153362	0.1843362	0.2778893	1.782064	0.5934165	0.6982651	0.3864869	0.2351506	0.2522766	0.04687104	0.4094361	0.3390254	0.5517516	0.3627701	0.7559899	0.4605422	0.6197912	0.5827422	0.2921258	0.3111318	0.2858859	0.8702504	0.5986504	0.7840627	0.3940442	0.6565376	1.09597	0.9432303	0.3698816	0.3516868	0.3498718	0.8018345	0.3155753	0.6181628	0.4183519	0.3975436	0.427335	0.4514708	0.3772644	0.5416002	0.9600214	0.2494667	2.35993	0.4711393	0.7163742
DOCK6	3.902531	2.191199	11.55902	4.12985	8.94207	5.012329	10.51576	5.715061	12.50329	6.891926	7.265705	4.688542	9.007295	5.592094	10.57442	8.924508	6.539082	7.827566	7.053444	3.581897	10.56798	13.4481	9.809596	21.79197	11.03864	7.772554	6.006459	5.946849	7.957014	4.826977	6.729024	6.023003	3.385928	3.421046	4.998798	7.666303	9.63791	1.311643	10.18363	12.11024	13.66406	6.448272	16.48942	9.459874	9.861161	12.61878	6.271409	11.3925	4.916037
CD163L1	0.4730319	6.055222	1.067734	1.244083	0.1647446	0.195189	0.4709387	7.203128	3.794961	1.908971	1.525106	0.2168775	1.310145	0.6160809	0.3182271	1.153323	2.083476	0.9936587	1.103291	0.9433941	1.803022	0.9191596	0.5342882	0.7603059	1.380392	1.964814	0.3217941	4.349789	1.505535	1.168111	2.006153	0.9873488	0.04185849	0.2083329	0.7633341	0.431279	1.106754	0.1486324	1.353311	1.439646	2.792106	0.1893897	1.258407	1.238148	2.643011	1.147991	1.62662	1.947775	0.7597957
PHYKPL	11.11209	2.497218	22.31634	9.652664	12.6957	5.742154	29.05995	3.851713	6.368603	6.453295	17.75769	11.8435	11.61499	4.322648	7.140426	8.998306	11.64552	10.06123	5.329924	8.391071	8.387843	9.276753	9.500865	12.4898	10.05418	6.112905	3.422561	9.829924	6.69207	15.30533	10.94622	8.987508	3.470981	11.87262	3.277516	10.9114	15.05189	4.658971	9.35089	19.15609	5.750239	3.353042	12.95014	5.980408	5.97551	8.948247	6.269195	21.61868	9.800449
HMMR	0.5211337	11.87777	1.26179	2.465338	0.9608513	0.5022646	0.8291345	2.346472	1.131536	1.093238	0.6468287	0.6270494	0.4187116	0.1514669	0.3256911	0.4789263	0.7603902	0.3097494	0.7259293	1.047203	0.7926991	0.8609853	0.5492502	0.4899696	0.2375638	2.151388	1.048706	1.00498	0.5244948	1.039173	1.18913	1.614353	0.1781739	1.392211	0.3618029	1.480146	0.7115956	0.6270621	0.7236393	0.9469989	1.081095	0.7263748	0.8777914	1.167852	1.410763	0.3515347	4.785057	0.9457521	1.26079
RELB	8.057363	11.09215	6.789113	8.080411	9.846313	4.837717	7.300063	10.08246	6.521431	8.359036	7.549674	12.48503	9.424092	9.61735	7.740094	9.648718	6.94131	5.227182	12.83612	3.658409	7.898969	6.523675	15.5817	19.72113	8.776144	10.57066	6.583964	7.542552	9.65672	12.03471	8.053432	5.192998	1.604399	8.533832	2.199428	9.523718	7.04185	2.189433	7.088325	8.861132	6.355233	9.15927	20.91157	9.014445	17.83837	9.208015	8.387666	11.74948	13.30235
CDK3	0.3773667	0.2142934	1.230175	0.9410976	0.7888281	0.01231975	1.087675	0.1131457	0.2496927	0.04143349	0.8523933	0.2952457	0.3929601	0.3438827	0.1421986	0.2012746	0.3161816	0.4226198	0.03047547	0.3987337	0.2933025	0.3847908	0.2697815	0.6552612	0.8742257	0.2046423	0.07044168	0.6608129	0.02704694	0.7145913	0.4326506	0.07204453	0.2128265	0.3101262	0.167838	0.1038971	0.5837743	0.009572688	0.6570538	0.685102	0.1378138	0.04879067	0.7359486	0.2628302	0	0.6692531	0.2329278	0.9619176	0.2519092
SLFN11	5.114951	10.42971	13.93918	2.047604	6.089798	0.8169095	5.167699	26.18149	17.07291	11.21942	16.87075	7.810746	12.93569	1.993225	6.806584	16.62895	16.8505	12.36599	11.93188	3.96594	10.349	13.9976	5.721292	12.61086	9.526025	12.13555	11.50566	14.189	12.95091	11.33313	10.79735	16.44332	0.743218	10.96255	2.318079	4.982222	4.049879	0.533771	16.38666	9.679795	16.65141	12.80132	10.98208	5.019789	1.856491	11.74523	14.64593	8.400783	12.58692
ARHGEF26	0.1221327	0.04284612	0.448004	0.8500997	0.2061105	0.2954114	0.3081831	0.9663044	0.8963378	0.7703187	0.1018145	0.2027782	0.2806035	0.699464	1.179394	0.3268955	0.1746699	0.6829949	0.2277373	0.1746321	0.8285461	0.5007156	0.2707727	0.7121813	0.5548542	0.3394605	0.2950138	0.04920041	0.9150774	0.2980641	0.3268644	0.2228439	0.310971	0.3708023	0.4767176	0.61771	2.587072	0.07232097	0.7163581	0.3237403	1.284491	2.816661	0.3147192	0.647499	8.008632	0.9438164	0.3413567	0.2543141	0.2788843
NDRG2	7.363185	1.214849	10.45671	5.737934	32.66011	21.3093	12.70373	6.868017	15.44594	9.334609	4.811378	13.05181	7.270714	28.55632	19.31157	10.37824	17.84188	14.2284	6.6992	2.403795	8.944486	13.96391	26.44328	26.2774	10.56953	7.951182	14.3548	3.452826	11.69083	9.507647	11.98517	9.864089	38.11498	19.2054	18.10485	16.08279	19.05663	30.28766	15.44559	19.98598	15.04857	9.941727	19.03078	10.51539	7.630453	21.18187	4.507765	16.20321	6.702038
CD28	0.6411065	0.3576395	0.4277229	0.4070494	0.3275413	0.2773722	0.1899987	3.151045	1.293515	2.122619	0.4449017	0.7727103	0.9931899	0.4784033	0.6101257	1.83038	1.432217	1.622237	1.470697	0.5134536	4.896722	1.682415	0.381698	0.6615301	0.497673	2.688912	0.5156518	3.134913	1.187945	1.126161	2.054634	1.511247	0.01625212	0.4715925	0.444562	0.6672429	0.8545549	0.02473222	1.155799	1.286499	1.414699	0.535741	0.292131	1.506854	0	1.304234	1.716115	1.394155	1.42909
CACNA1A	0.05222791	2.162915	0.3723759	0.1189663	0.6097755	0.0162729	0.4304578	0.04925116	0.1560726	0.1532402	0.09382571	0.04764008	0.1537412	0.08080008	0.09391355	0.09969728	0.04508588	0.2372476	0.06415546	0.1462997	0.1840231	0.180824	0.2016835	0.1113722	0.4697274	0.2230039	0.08141432	0.06837357	0.0595429	0.1236045	0.4571834	0.102101	0.02423431	0.2662655	0.01956121	0.1200811	0.176437	0.02054709	0.2100475	0.1508228	0.2076341	0.07854426	0.2384394	0.05641463	9.068158	0.2843541	0.08135489	0.08134791	0.284987
MARCH4	0.1935003	3.403567	0.3144386	0.04173316	0.07995598	0.01997977	0.1817817	0.5671696	0.1627005	0.4233316	0.1256712	0.1305873	0.273619	0.01072496	0.5368959	0.2516159	0.1107124	0.2673025	0.5560213	0.193996	0.412246	0.4140274	0.1853395	0.375064	0.102129	0.1783867	0.6092801	0.1714696	1.063698	0.1287668	0.1286374	0.4722262	0.02975474	0.02011811	0.16812	0.6276513	0.1163374	0.1241974	0.1983808	0.4775678	0.8765469	0.4747627	1.04153	0.6535826	0.05202724	0.2460179	0.1162322	0.3519527	0.1021345
TRABD2A	0.3525005	0.9097481	0.207068	0.2871606	0.1418852	0.2785744	0.2150528	0.4567155	0.3629607	0.1464963	4.499114	0.1062107	0.09307072	2.384422	0.0986542	0.1402145	0.1329453	1.911257	0.13469	1.069191	0.06029237	0.2372972	0.08010499	0.1049852	0.1462041	0.3870168	0.1906567	0.1666294	0.3502719	0.1375675	0.1126539	0.0974975	0.007543002	0.1275014	0.08523879	0.1580454	0.4617059	0.01967798	0.1997259	0.1951884	0.1646654	0.1303847	0.182683	0.7978191	3.983142	0.170592	2.847108	0.3279515	0.2128873
MTTP	0.007414426	0.0311203	0.08039232	0.5500923	0.03892296	5.073736	2.421057	0.1889605	3.312192	0.04151792	0.1581723	0.02689522	0.02853339	0.6361541	0.01781104	0.03361412	0.08400687	0.1326907	0.08143351	0.467617	0.1926679	0.3559154	0.03504294	0.08690247	0.04454274	4.716364	0.01568561	0.1471466	0.01806804	0.07198361	0.01445108	0.09023918	0.009805065	0.06629508	0.006595295	0.2741533	0.006609761	0.02238179	0.03735562	0.2288327	0.07767825	0.0162967	0.004638039	1.375355	1.114393	0.07153247	0.7361153	0.08620046	1.296392
ARHGAP15	1.067385	0.4447554	1.843263	1.249781	2.928491	0.2954783	0.8429481	3.084947	4.557942	3.125957	0.7177518	1.059369	1.446144	1.207284	2.206068	1.675527	1.708426	2.153196	2.109399	1.149244	2.205996	2.277924	1.931718	1.801804	2.242701	3.509576	3.191698	1.89983	2.792126	2.448406	2.132437	2.857506	0.1230401	3.067676	0.6276109	1.601578	3.396072	0.5149112	3.24064	2.194234	2.950339	2.471055	2.49941	2.756106	3.107578	2.568231	2.72027	1.912091	4.653569
DCSTAMP	0.6159058	0.08465887	0.4223518	0.009543731	0.2036251	0	0.387993	0.4472844	0.05208993	0.3442112	0.2682314	0.1567823	0.521173	0.120179	0.1038272	0.08345988	0.1818913	0.06583011	0.17307	0.08051224	0.1269077	0.1536862	0.01459131	0.0312708	0.04808449	0.1992279	0.2209734	0.1715545	0.4037471	0.1840436	0.009360081	0.7676257	0.004763116	0.0322049	0.01922322	0.06068894	0.1798103	0.01242589	0.2359065	0.132615	0.1732998	0.02374988	0.1441966	0.2388179	0	0.04054065	0.2790954	0.1065898	0.1150528
CAPN11	0.08739893	0.1514679	0.529863	1.553845	0.3506551	0.1439526	1.062963	0.3919191	0.6886224	0.4757181	0.2187079	0.1602207	0.1518967	0.1545448	0.2483291	0.2669956	0.3541158	0.4337015	0.2361076	0.5086729	0.5463575	0.481195	0.4758931	1.586135	0.2634689	2.417175	0.4025983	0.3491416	0.3984794	0.2765974	0.725339	0.2501056	0.1193074	0.3844307	0.08526682	0.3378106	0.4222425	0.05349539	0.4012742	0.751061	0.3369405	0.1797068	1.192197	0.3916756	4.693799	0.3218676	1.16969	0.4171688	0.2512152
NXPH4	27.73692	15.39233	8.978179	22.94871	8.840244	0.09298261	12.05264	1.39739	4.501959	17.44265	0.505429	7.410952	2.650633	0.06654961	2.109206	3.783705	9.858809	1.984701	11.79449	17.87075	11.67513	21.18567	5.228658	4.614226	5.678649	4.951063	11.49949	1.736371	30.15909	10.51082	39.91051	1.339241	0.2831019	7.230038	0.2318231	5.131876	61.32724	0.2167479	39.32676	6.380304	20.89674	13.02154	5.50795	4.731482	6.671925	5.492657	10.9838	2.006834	30.25601
MYO1H	0.06055243	0.04557254	0.2448442	0.08298983	0.1011812	0.03708266	0.09059512	0.03096095	0.0939474	0.05612197	0.0907072	0.04291991	0.0899969	0.08459892	0.07356594	0.06731554	0.0405559	0.1081279	0.01719969	0.02000325	0.1655335	0.13921	0.06203135	0.2175383	0.1393768	0.09624636	0.09497205	0.04641135	0.05766665	0.0597481	0.1844905	0.02936581	0.03865757	0.1306879	0.03714671	0.07818303	0.1824181	0.04682267	0.1867284	0.05878989	0.05185274	0.09637735	0.08359311	0.07581599	4.103931	0.0872934	0.08763956	0.06179182	0.06669799
PDHB	11.86395	6.460231	9.237349	5.654348	8.38081	29.42204	7.81985	8.134592	11.76653	10.66168	6.147684	7.720178	7.506879	21.76912	8.41795	8.3388	6.669026	6.80729	8.614268	8.026914	8.33727	11.94745	8.768046	9.613375	6.67752	10.23135	12.54267	6.698567	8.460153	9.243452	7.430805	10.94861	33.56934	11.38467	22.76694	10.57956	11.8566	25.67162	8.173017	7.424233	9.853928	9.576505	9.474137	17.00835	7.455481	7.988144	8.632779	8.026143	5.559762
DACH1	0.3880507	0.7917758	0.4563173	0.3493016	3.20601	15.04878	0.6111363	0.512766	1.909481	0.6293539	0.2246917	1.151691	1.997815	2.774547	2.548259	1.468398	0.9448524	1.133997	0.5658885	0.1600854	1.190648	2.317313	1.263653	1.705488	1.591344	0.698366	0.396723	0.2800454	0.9230088	0.5123166	0.7189355	0.3756202	0.149777	1.348868	0.4327133	1.213156	0.6587696	0.342693	0.9588363	1.037499	2.069116	1.383452	0.4692243	0.993668	3.520494	3.651263	0.7523314	0.7692502	0.4182853
ALDH1L1	2.351852	0.7620198	3.905601	1.964461	6.310634	37.42692	16.16989	0.2650919	1.347295	4.939263	0.09736395	26.31606	1.724225	31.38259	12.57075	16.26834	16.9569	13.55811	0.5209411	0.5767273	1.555517	8.78626	16.2184	12.86836	5.57812	1.197431	10.2288	7.08565	4.284301	7.487137	0.2085949	8.814008	17.35051	4.038723	14.21122	10.95379	5.30951	13.48843	6.02845	19.49461	5.613052	1.77389	8.566916	7.260998	1.788558	11.19836	0.5677928	16.27006	1.389969
OVOL2	0.06440494	0.03089423	0.06650694	0.1706551	0.06687729	0.09191385	0.006882787	0.01705344	0	0	0	0.005562467	0	0.08771289	0.007367356	0	0.005956901	0	0.01894733	0.05876204	0.008104588	0.0245368	0.02484884	0	0.08598171	0.01696414	0.009732287	0.007303882	0.00747366	0	0.05977541	0	1.009886	0.05141679	0.2291585	0.1291907	0.02460655	0.007935428	0.02897207	0.009963613	0.01428036	0.1112259	0.02302174	0.2977655	3.191244	0	0.1262506	0	0
SCNN1D	1.193234	0.9766223	8.421596	1.073673	4.159961	0.2317827	3.700674	0.1105825	0.9866761	0.1002248	2.877223	0.5560739	1.0332	2.381732	0.4976397	0.2028623	1.474277	0.6360906	0.07849609	0.4048558	1.164946	1.61097	1.114494	3.185604	3.07314	0.7608575	0.1919558	1.156418	0.07269411	1.951094	2.836028	0.3926472	0.1479347	1.478121	0.2741971	0.4886779	1.542418	0.09862604	1.875555	1.792893	0.3742608	1.01083	1.859827	0.6985603	0.9771944	1.574908	0.6942627	2.753501	0.8275139
RASSF5	1.890179	2.080277	1.751213	2.303008	4.041717	0.9747601	1.268878	8.798992	5.603527	4.928661	2.479996	4.430976	5.810015	3.049857	4.127613	7.2233	3.79692	7.319806	5.037245	1.762298	2.331257	6.147612	4.367802	3.665942	4.472699	7.496957	5.563924	11.61961	3.747444	6.970648	3.57561	8.05914	0.2306739	1.650414	0.9577173	2.885628	3.032274	0.1530378	6.138539	7.38646	5.657419	3.556329	3.600779	5.20127	0.9388126	5.795756	8.056902	6.846721	11.79609
CAMKK1	1.265546	5.360481	1.814219	0.9963608	3.056501	7.390208	2.333023	1.259023	1.951328	2.068866	2.463247	4.52222	3.406603	1.63498	3.280776	2.938336	4.345513	1.95012	1.698599	0.9403935	2.407632	2.652562	1.914622	4.746038	2.770895	1.162971	1.186122	1.489307	2.67125	2.088066	3.435919	1.653448	1.509624	1.190017	1.258805	1.632547	1.742163	0.8346149	2.121978	2.481173	1.520775	1.187897	2.576456	2.791552	4.144877	2.1368	1.231465	3.538371	0.9652673
PLAC9	2.259367	0.5689895	26.89553	5.794261	27.38418	0.7881859	5.480974	4.427017	20.47406	15.65181	1.902928	4.156374	4.086585	4.192446	14.80928	4.609391	4.806354	3.219995	6.314504	5.694646	7.392168	4.734216	10.09008	15.35643	11.52655	8.227437	11.95806	1.12739	13.41055	4.222126	7.507117	3.378351	1.824727	21.55462	1.794426	15.07676	14.38689	4.760297	7.846291	4.508937	9.555896	16.5475	8.177125	6.62417	31.71942	14.31129	1.91487	3.991296	2.781046
THBS4	1.412323	0.1349736	0.7853018	0.9499587	0.4351986	0.2122368	0.5721457	0.2698276	0.4364394	0.5418313	1.328211	0.3888291	0.297678	0.2848169	0.3897259	0.5669599	0.8693776	0.58245	0.6443327	0.4232494	0.6851941	0.5968356	6.343536	22.67116	1.10808	0.464718	12.39955	0.3484213	1.634346	0.5906564	0.3218526	2.54104	4.433632	0.4031277	3.826861	16.28785	5.74126	0.4197764	0.7580868	0.5035357	1.402918	1.986718	2.305173	1.402954	9.093831	0.3109462	1.592465	0.7164976	0.7269414
HPCA	0.5628558	0.2193708	0.6215888	1.051977	0.6494028	0.3904761	1.300764	0.1304061	1.16288	0.5853297	1.528218	1.938412	0.6807658	3.856713	0.7887253	0.3341603	0.1691927	1.125179	2.263021	3.538616	0.71714	0.9515557	0.2375211	0.7504615	0.3622929	0.898797	0.4996901	1.316515	0.2449303	1.016897	2.246306	0.8590162	0	2.707323	0.01788117	2.154584	1.442591	0.06068151	0.4177741	0.8272151	0.1794011	1.480151	0.4526876	0.9044476	0.232411	0.9050481	0.3407389	0.4461674	0.8111029
SPTB	0.1747555	0.3968833	0.08921918	0.09153376	0.1739615	0.1548801	0.1094481	0.1945958	0.1197283	0.558312	0.05044318	0.04586437	0.05943221	0.1146177	0.06400054	0.09553685	0.09735613	0.0887227	0.2668878	0.03568953	0.2470138	0.1481227	0.06036845	0.09762028	0.1265978	0.1211417	0.09529202	0.06882618	0.1023378	0.07475966	0.02816388	0.04250149	0.02955956	0.07267686	0.02771569	0.1471018	0.321241	0.01051557	0.2738637	0.06748304	0.2764935	0.2084305	0.05423479	0.4469786	1.284318	0.1089145	0.1191875	0.04009022	0.1525954
CLEC1A	1.266113	0.4346786	2.855419	0.4099437	1.938013	0.4906519	3.642132	2.071678	6.022434	3.078706	1.004228	2.366988	2.362111	0.9406336	2.240023	3.973035	2.95594	2.832492	1.963641	0.9628913	2.603238	4.445891	2.946193	7.593269	5.572454	2.800167	2.524897	1.193075	2.95969	2.658813	2.256432	3.115216	0.709823	2.766674	2.297408	3.966428	3.186272	1.056596	4.195648	3.918398	4.087073	2.220753	5.427525	2.547114	4.964604	3.833095	0.9684451	4.218078	1.725191
BCL7A	4.778078	2.072655	4.519399	2.855191	4.325461	11.33126	2.859476	3.785395	2.067051	1.508885	6.670662	4.675331	4.040031	9.665912	4.686379	2.708607	5.790352	4.663595	3.659664	2.708486	2.169536	3.588997	2.774345	2.590891	2.592221	1.879977	3.848237	4.493556	3.793295	2.638527	2.81213	3.556566	6.423485	2.078209	4.010242	4.037579	2.483706	2.928735	3.311488	3.759803	2.467278	5.704957	2.356791	5.262158	10.185	4.457823	1.840393	4.716568	0.7097755
COL26A1	0.01585198	0.02661397	0.2189854	0.06720528	0.9627561	0.2252219	0.02371683	0.2879388	0.03056735	0.009468261	0.0196754	0.01150035	0.02440166	0.2795744	0.01015463	0.009582227	0.008210557	0.02414397	0.03046822	0.01518624	0.03351232	0.05072959	0	0.04954579	0.01693013	0.09937406	0.05701066	0.04530212	0	0.05184011	0.05767304	0.1028963	0.004192628	0.09921681	0.3609775	0.5104589	0.08478967	0.04375046	0.02795309	0.006866558	0.01476226	0.04877907	0.02379861	1.021041	1.90605	0.02039144	0.1740145	0.05361333	0.06929188
HYPK	0.4617083	0.2759061	0.7994773	0.4976534	0.9758386	0.1494037	1.177842	0.153749	0.3898258	0.1075054	0.6143507	0.422014	0.5926752	0.2014289	0.3534153	0.2365205	0.5127379	0.5673458	0.08594911	0.3298643	0.1847397	0.4549555	0.4417199	0.5326631	1.103231	0.2626019	0.1357542	0.5740111	0.09916365	0.9468908	1.106308	0.2218105	0.7078557	0.3778446	0.2979313	0.2549258	1.585011	0.078293	0.857538	0.7660901	0.2672123	0.1204026	0.4660254	0.2767344	1.918091	0.7474405	0.432051	0.972663	0.7209777
CCR2	3.270034	0.2430035	0.5769398	1.26419	1.402757	0.8092424	0.2486322	4.694777	2.35168	2.853703	0.5447708	2.323742	3.734022	1.220136	2.317964	2.511349	3.748395	4.756018	2.178461	0.8088536	1.071909	7.484035	1.657726	1.470721	0.880267	2.747754	1.927947	7.234424	1.598088	6.371396	0.8149664	5.486289	0.03544585	2.234833	0.3528668	0.5620298	0.5591348	0.1710698	5.675165	3.065152	2.916276	2.109102	0.3219219	2.801237	0.9296752	4.240939	4.045733	4.793273	10.85562
CDH16	78.55458	0.05513809	37.75457	29.22465	50.8732	74.76066	53.0995	22.00009	23.60749	32.43601	102.9392	133.5387	35.49781	174.4884	65.46786	43.3219	137.2279	53.03872	44.10735	13.07876	6.354764	58.98017	69.09889	82.75488	27.1688	10.11741	46.82548	23.63773	61.45946	28.79687	12.01255	32.40597	129.5253	88.78003	156.9149	83.88703	17.79095	174.8616	24.27497	114.4062	70.2371	34.17964	40.04001	47.02104	35.18573	45.77136	5.337088	102.9176	10.30206
PARM1	5.625014	0.5539513	5.383046	11.49717	18.26172	49.23906	9.013559	23.61858	29.73583	18.73402	5.159211	7.781983	16.08463	16.50432	29.88345	14.70624	9.885775	15.22453	14.32897	4.31293	7.199463	27.52658	14.44024	14.08148	15.00837	14.3696	17.44214	5.386831	26.89181	11.96017	5.630217	19.73345	1.834702	11.01876	8.649288	12.56286	24.94162	1.165723	27.91704	23.31102	25.98188	32.82694	12.35395	23.09795	14.33968	32.56761	6.160723	9.949202	18.13521
TMEM145	0.178133	0.2036211	2.015152	0.8837494	0.3060987	0.5889681	0.1757848	0.05619882	2.095068	0.181102	4.480759	0.03666171	0.1225185	0.0270988	0.1699515	0.267286	0.1815839	0.8658904	0.6400107	0.0544634	1.64256	0.1516123	0.1177143	0.2500811	0.4756212	0.3144631	0.02405423	0.1805221	0.3509648	0.4183143	36.95479	0.09430602	0.02004839	0.1440254	0.02697076	0.3051152	0.8379275	0.07191482	0.3150713	0.1231299	0.1000031	0.166609	0.2276012	0.2034346	3.768448	0.2376761	1.511251	0.04806922	0.05734751
CCDC78	1.623796	0.5590128	0.5774786	2.525303	0.4014196	0.7230984	1.306767	0.5098142	0.08529669	0.03602825	0.3743402	0.4288545	0.2822708	0.56354	0.09273595	0.06320064	0.1312184	0.2315166	0.06293694	0.02311444	0.1530237	0.135124	0.09774455	0.6619487	0.6377764	0.2491237	0.02552173	0.7010194	0.02351851	1.652052	10.80974	0.08613812	0.2297322	1.278229	0.4850444	0.2258579	5.493454	0.4078699	0.4588933	0.2090268	0.04119336	0.02651603	0.2354496	1.100813	0.4463278	0.2521763	0.2804414	0.3468124	0.4137539
INO80C	2.388791	1.876437	6.176142	3.138744	4.614993	3.682428	3.691732	3.158407	3.307381	3.555262	2.225549	4.380155	4.30417	3.62511	3.661728	2.852673	4.77993	3.506473	1.264273	2.906142	2.423128	4.523384	6.940449	7.475799	2.894862	2.525105	3.455105	1.343354	3.692186	6.446967	3.18573	3.816848	1.506645	6.140287	1.921846	6.351051	3.357451	4.164695	2.458609	3.720484	2.559302	8.368787	9.364549	2.674619	7.097928	3.69553	2.68099	4.991258	2.467879
FGFBP2	1.016586	0	1.170079	1.611959	8.960219	1.350521	1.233533	0.9495353	5.106508	2.940372	0.7948232	1.355017	1.207542	0.8203348	1.422931	1.08063	1.938256	0.5242447	1.736334	0.7029409	1.551218	4.888466	6.44231	3.294121	1.367846	0.7822165	5.325799	0.4066801	2.080667	0.7853154	0.7696682	2.260195	0.04234219	6.477281	0.5696225	2.922294	0.6279591	0.4004217	2.258431	0.9361811	3.118403	3.72991	5.387777	3.753153	10.73534	2.883121	0.2325981	1.455151	0.6190472
AJAP1	1.013886	0.009479337	0.2319209	0.7886422	0.6761857	4.14168	0.3644465	0.3976729	0.519746	0.5456054	0.01626849	1.232756	1.463873	2.166506	2.242456	0.7939259	1.897745	0.6867373	0.3222421	0.2021943	0.1165218	1.68212	0.5816341	1.196086	0.202441	0.2201031	0.6373354	0.09604561	3.113453	0.5324988	0.03144172	0.5968633	0.02559987	0.3678135	0.2654679	1.36361	0.1351823	0.07095827	0.9773432	0.1152984	1.634989	0.1613307	0.4581381	0.9435637	0.5035759	0.6497792	0.1380234	1.629975	0.2712122
COL6A1	19.36546	277.2216	50.2751	77.92973	114.2291	17.32767	43.52049	154.7203	75.52316	98.04294	46.13004	20.18658	30.46449	23.67288	44.05925	42.61055	39.66657	38.05782	70.10327	48.2238	102.8616	41.35659	34.89031	58.01108	58.05162	129.7023	56.44925	46.02553	50.35982	43.42807	84.15344	22.09307	176.822	10.95082	34.27876	36.01031	107.3423	9.232231	65.24564	36.69404	84.79096	52.09764	84.35815	53.63223	88.55357	49.66674	58.89079	35.97517	40.86946
TRDV1	0.2193045	0.09204788	0.3522742	0.2179108	0.6641922	0.304281	0.04101387	0.9145781	0.3964543	0.8596143	0.1701248	3.082597	0.3375852	0.1960023	0.4390137	0.05523563	0.4614558	0.6262878	0.5268916	0.262618	0.04829446	1.023487	0.1110539	0.2380008	0.1463876	2.527192	0.3479626	0.7834164	0.3117438	0.3361795	0.07123919	0.4448503	0	1.777049	0.04876905	0.153967	0.146628	0	0.4143403	0.1781166	0.5105719	0.2410125	0.06859216	0.4760468	0	0.9697386	0.752315	1.622501	0.3226125
EPHX2	28.44474	0.06008938	13.19433	3.016958	18.60817	36.54909	29.09674	7.608137	10.20493	11.77436	10.46379	35.23213	8.956282	44.67636	23.12428	12.5888	25.42879	15.15109	8.645012	2.53229	10.0295	20.0859	23.81212	15.87475	7.662933	4.334759	7.675844	6.630685	11.38192	13.13559	2.848453	13.0511	17.23731	23.25636	10.11214	20.10211	16.045	10.34879	4.527785	28.23074	10.30813	7.493049	14.04889	20.68007	3.206939	16.47011	4.784765	21.3727	5.810394
PIM2	5.526547	16.29374	6.973874	12.51205	5.50246	19.02665	3.762848	19.27776	12.37474	10.89318	11.67244	9.342164	7.291141	4.759024	6.511745	5.640846	7.184365	12.91591	31.38422	5.479611	4.603192	9.074993	5.843099	6.292668	6.608784	21.96982	11.9907	27.57745	7.047261	106.5137	3.117263	7.119753	2.506448	8.060294	2.636902	7.510702	14.706	3.644448	8.271049	8.107931	13.57249	7.05732	6.138886	9.914754	7.374188	5.873798	12.34411	11.50597	31.29818
HES4	2.147929	2.55437	24.64068	6.355407	35.56221	1.45037	5.623816	5.158931	7.80911	6.281065	6.290091	6.135754	4.684071	2.94354	6.091413	2.858246	4.878878	5.125328	2.592548	3.000845	21.36425	6.062322	9.414581	36.89268	20.81343	4.438861	3.256573	2.884478	3.969296	7.609645	23.86258	3.659869	0.6982864	15.22429	1.353363	6.836246	8.122031	1.034338	6.008336	6.784258	6.945392	6.983273	26.15582	9.621773	27.10987	15.51322	3.265204	4.994383	9.750102
DEGS1	69.00996	42.4811	23.38982	148.375	41.28221	57.07247	48.1542	88.52487	49.57781	57.80917	79.3601	29.70954	73.331	27.51643	39.56622	58.3106	25.3716	67.98772	86.67576	85.77454	52.19556	53.11289	83.61585	47.22428	43.02138	108.4904	64.732	38.96636	52.45618	38.74697	69.01208	74.01678	10.66973	45.28398	14.16978	45.49465	46.63161	16.81348	76.33369	45.38386	41.91528	59.34011	47.96187	57.9588	23.3665	53.03881	57.67425	24.53958	42.37255
AGRP	0.3798001	0.06596363	0.1472612	0	0.1269268	0.02907397	0.1763489	0.04854872	0.02104506	0.05866852	0.1219154	0.1108489	0.1612809	0	0.04194764	0.01319437	0.1526261	0.05984164	0	0.1254654	0.09229046	0.2095584	0.05305585	0.09096365	0.0699365	0.1690308	0.1385322	0.1247587	0.1276587	0.1338411	0.4084131	0.08501066	0.1039157	0.2634774	0.1630954	0.04903836	0.3969577	0.02259104	0.1649588	0.11346	0.06098127	0.05757171	0	0.1240531	1.211336	0.08423479	0.211422	0.1107354	0.3082554
NPY5R	0.09425062	0.398147	0.327213	0.2900181	0.3044803	0.1349894	0.1000733	0.7889351	0.4787863	0.331415	0.04245366	0.07720014	0.1170034	1.695589	0.8715576	0.08882849	0.2480232	0.416764	0.2003547	0.00485443	0.02678134	0.2270269	0.2956038	0.279801	0.1623564	0.3139216	0.2219041	0.01930835	0.7310152	0.04349938	0.05530724	0.08551868	0.03216514	0.1970899	0.1947205	0.3016805	0.4824483	0.0734226	0.2948707	0.07901863	0.4766088	1.049166	0.266261	0.9311586	0.2812095	0.4595416	0.3043038	0.2442168	1.037634
AC007966.1	0.2515037	0.03423656	1.037288	0.1260784	0.647798	0	0.4576446	0.1763849	0.141997	0.01015008	0.2109224	0.2465699	0.1046354	0.1134026	0.02177174	0.01369633	0.1848379	0.1242364	0	0.2713303	0.05987595	0.2356582	0.1009695	0.1416363	1.088957	0.1127965	0.02876049	0.4100991	0.02208588	0.4723718	0.5299383	0.00735373	0.1438254	0.4406405	0.06046434	0.05090395	0.06059696	0.01172524	0.3510305	0.2502749	0.0211004	0.1045834	0.1700825	0.1287725	2.357661	0.426267	0.04389306	0.2298963	0.217131
TNC	1.772504	33.05007	8.62171	15.36656	8.877701	1.272448	3.947585	42.08368	28.21734	39.19897	7.481626	6.90797	15.0267	3.816105	21.58983	7.682774	5.025996	17.77013	101.917	1.848605	5.59045	4.112224	2.866088	11.35372	5.913728	44.05355	26.90559	121.7626	28.26443	18.5111	10.71016	13.19835	0.635781	7.279029	9.245798	18.28747	41.77603	0.1773242	33.4075	4.439422	19.19641	33.29442	8.903989	37.5936	6.602887	9.400187	36.05513	5.065925	11.88324
PON3	0.0198134	0.05821345	0.1074153	0.5315622	0.1120139	0.1539481	0.08893106	0.09180995	0.07959617	0.08136142	0.03842547	0.01497322	0.1448734	0.02951354	1.273194	0.03992278	0.06734689	0.1244825	0.09180545	0.09095207	0.1483501	0.3896886	0.09364444	0.2838336	0.1917714	0.5434089	0.07859304	0.263455	0.05230637	0.1214906	0.5020247	0.452815	0.006550463	0.1107243	0.04846726	0.1622878	0.07506824	0.04272167	0.08734649	0.1877426	1.599118	0.04354929	0.1053501	0.1368474	1.889864	0.1154892	0.2598817	0.1256463	0.3872376
GNLY	2.112001	23.8574	8.328626	3.858257	17.05195	0.6261148	2.149094	4.376545	8.284263	4.603232	7.769577	2.434741	2.811896	2.086901	2.053551	0.9251199	3.724234	1.458533	2.080108	4.649828	1.900833	12.37546	3.042425	13.18287	6.453459	7.231861	7.440965	2.827292	1.614333	11.308	2.786874	2.824141	0.08240143	9.771971	1.056023	3.44445	5.525585	0.4808464	2.965863	7.564557	3.776854	9.204944	4.956351	7.885105	7.279926	5.362948	1.868857	6.932303	4.989791
NCF1B	0.6838853	0.3179572	0.4985689	0.3066638	0.4163715	0.140142	0.1967674	1.950117	1.031319	0.9347892	0.3591226	0.4770649	0.6073473	0.6519669	0.5897371	0.4928952	1.158025	0.4086347	0.6861186	0.6551643	0.3243753	0.5050555	0.4617514	0.8403855	0.3511533	1.309436	0.923723	1.219426	0.3674942	1.784886	0.5194992	1.229302	0.03478427	0.2116685	0.07487151	0.5613887	0.7315984	0.0362977	1.205951	1.435609	0.8573286	0.3584459	0.4343809	0.7972794	0.2432862	0.6767127	1.121004	1.289933	2.989387
RAPGEFL1	1.021426	0.7324262	2.228931	3.72781	2.113994	0.4356157	1.289664	0.6949327	1.162737	0.4552126	2.343126	1.260467	0.6580577	1.215104	0.6341138	0.8596051	1.122982	0.8912712	2.614589	1.395901	2.623596	0.8036434	0.7902048	0.7301302	2.811445	1.137082	0.5763581	1.365785	0.3557873	1.339283	2.454078	0.4416307	0.2201075	0.8224346	1.206246	1.935259	1.524391	0.1480858	1.319647	0.9106997	0.8810517	0.2580092	1.332689	0.6499882	15.03003	1.25364	1.453766	1.392501	0.8218036
CD44	15.39517	111.1269	5.607879	21.58011	4.882191	1.928162	3.511422	34.01166	18.92257	21.99614	9.037722	7.584786	10.38359	4.737615	15.57309	19.74503	9.660832	11.17707	25.18439	13.67731	53.31887	11.68493	6.391018	10.21851	10.33352	37.85272	17.23706	73.46202	25.17561	38.26236	6.996344	13.46171	22.00367	5.206276	4.561242	12.61199	12.2503	0.9970968	23.90995	11.85788	22.78758	8.917667	9.98259	12.0328	36.09545	11.43993	41.90822	13.80868	22.13263
CLEC2B	3.326406	16.91973	3.728725	3.979888	4.711367	0.7999199	3.1722	5.560871	8.642611	7.997185	7.597173	3.201159	5.009551	2.205707	3.54739	6.285984	4.268002	5.632555	5.623867	10.8646	2.893366	8.820411	3.349718	6.704621	6.501709	17.74917	6.896762	8.442795	6.96916	10.53556	24.84906	5.268728	0.4815261	4.552959	1.356308	4.537591	5.565622	1.432844	8.274503	5.142516	7.129152	4.15171	5.646892	5.40708	4.385238	5.946408	20.98987	5.227482	18.84337
STAMBPL1	9.162327	0.5977726	3.037585	1.744298	5.188816	2.993051	2.213666	3.513782	1.881707	1.502834	3.368461	3.620134	4.141065	0.9164648	1.895612	3.451572	5.003825	2.200509	0.9993572	0.9298026	0.7555032	4.743405	3.021562	2.321853	1.964704	2.208685	2.117442	3.620377	2.159478	2.196137	1.492778	3.939208	0.3808654	1.37247	2.696991	2.429349	1.879056	2.039046	4.454748	2.402542	2.026279	3.03991	2.80335	1.603842	1.170913	3.552116	2.107533	2.481993	3.559663
LDHA	314.8482	228.6414	144.8803	145.3405	205.5438	63.46126	249.1081	244.5751	233.9631	211.5042	389.4771	395.7412	287.8747	36.79572	318.408	351.9589	349.4518	286.3807	323.366	534.9904	262.8339	280.201	350.1212	215.8804	146.6441	438.6733	361.467	225.6955	347.1338	195.4232	142.8619	312.5599	72.12576	287.805	97.30764	350.2554	183.4506	124.0298	217.867	287.1895	151.4252	354.1802	282.5253	358.3577	188.0354	254.0872	317.1042	233.0705	174.8289
AC012123.1	0	0.02022726	0.05805843	0.01596176	0.0973029	0.0534919	0.0450634	0.06699197	0	0.01799027	0.1121533	0.02913513	0.02781877	0.02871396	0.0096472	0.006068936	0.09360332	0.01835	0	0.00961826	0.02122514	0.04819464	0.03253836	0.01046	0.06433653	0	0.006371982	0.03825634	0.0293592	0.06156208	0.3444014	0.01955092	0	0.3501047	0.05358429	0.01127794	0.04296146	0	0.1062251	0.02609375	0.009349727	0.02648091	0	0.09509992	0.9750488	0.0484312	0.0194493	0	0.03038279
GRB14	1.183914	0.1930889	4.069746	2.142151	13.16783	27.87453	2.687323	1.203772	2.853676	0.6869387	2.875961	1.153394	3.874013	1.459194	1.717244	1.005324	4.695439	3.967054	0.1346747	3.694231	1.936758	1.732009	1.278984	2.044007	1.86956	1.072732	1.334611	9.559493	0.8737588	1.196082	0.8087261	2.660429	67.03644	3.599175	67.5199	3.641405	1.133831	76.37266	2.040827	5.575228	1.407036	1.263931	1.692775	2.803567	2.65937	2.594449	1.982221	2.8029	2.445379
ACOX2	1.400133	0.2176566	6.109969	1.875592	4.380789	10.5508	3.599953	0.9371325	4.458128	2.353998	2.590667	6.260802	2.267044	10.59795	3.649934	3.698883	1.742498	2.685405	3.378139	2.181735	2.110364	7.21893	3.592344	3.237094	0.5330688	1.893135	3.346025	3.252111	2.354668	1.255991	0.7950951	1.495092	1.035513	4.329523	3.925472	2.786355	5.676913	0.2638802	2.544084	3.981508	0.6438931	1.327864	3.308741	6.83174	0.3597282	3.293648	1.398026	3.310411	0.2920626
FLI1	3.493203	4.730041	3.268785	1.213371	4.131478	1.473223	5.213509	7.936124	7.720478	7.017038	2.446741	4.380698	6.283817	1.864684	6.021745	6.939905	5.013178	7.576944	4.814273	2.021428	3.817993	10.12559	5.601707	10.27093	6.286634	6.345906	7.225571	5.96792	6.729243	5.603232	2.481865	7.193942	0.5942389	2.624729	1.838447	6.592647	3.781013	0.8574865	8.984852	6.672036	10.0321	4.787624	5.60035	6.330423	3.680552	9.395004	5.176674	7.226147	7.972511
SLC6A17	0.03764964	0.1668749	0.05322023	0.0798088	0.1824429	0.3443541	0.06308876	0.1284013	0.09437968	0.2361222	0.07710541	0.03277703	0.1112751	0.1974085	0.1109428	0.2427574	0.01950069	0.04816874	0.3907673	0.1562967	0.8596182	0.03212976	0.06507673	0.07321999	0.0603155	0.7552668	0.07805678	0.1984547	0.2104076	0.06771828	0.4539836	0.0716867	0.04182279	0.02356474	0.08305565	0.1015014	0.3034153	0.08053074	0.08725634	0.1141602	0.4067131	0.1688158	0.260008	0.2044648	0.3134085	0.0484312	0.2406851	0.03820071	0.4025719
PFKFB4	4.798902	1.72196	5.242581	13.91829	4.956844	0.2327822	2.235582	4.020696	3.941281	2.83552	12.14559	6.923823	5.306451	0.5388698	6.766972	5.277119	4.788321	5.944145	11.07583	5.97495	4.748191	5.496672	4.595301	2.014219	4.960808	6.271343	4.481721	7.408411	5.201029	4.072101	3.555252	3.991682	0.07150055	6.053954	0.3381171	7.567293	1.951359	0.4324074	4.133537	6.00056	1.907225	1.505292	5.345853	10.41089	4.015835	4.98446	9.759826	8.145714	4.426535
CSRNP3	0.07246517	0.02406505	0.3236247	0.1244916	0.8669475	1.099577	0.2132623	0.3601376	0.5911845	0.5267669	0.2619232	0.209904	0.2574205	0.685137	0.7830271	0.3570094	0.8878105	0.2425734	0.2470768	0.2441208	0.5920251	0.4056187	0.5796043	0.2516577	0.2997947	0.6988848	0.3436702	0.1289587	0.4217428	0.1106775	0.4076764	0.6995343	0.1158387	0.3399892	0.2564208	0.4263859	0.4344578	0.0631866	0.7622894	0.3828834	0.7848376	0.3990661	0.3247824	0.5820607	0.2209615	1.215146	0.4795015	0.2390263	0.3654905
CENPA	0.6761336	9.123672	1.045564	1.18992	0.8883809	0.1792235	0.3850092	1.131628	0.9891921	0.7007086	0.4383953	0.2196375	0.2640843	0.1803853	0.1777751	0.3405919	0.3266833	0.2074993	0.6511653	0.6445156	0.6755867	0.3364065	0.4497038	0.2365605	0.4580612	1.646689	0.7472217	0.6248631	0.3114967	1.206635	1.468612	0.7969767	0.106763	0.473719	0.06283657	0.8785359	0.6207476	0.1044451	0.3304832	0.3824912	0.3367552	0.9981419	0.5050154	0.8284388	3.383555	0.1379276	3.85285	0.2773131	1.153698
AP001992.1	0.7902728	0.6030879	3.262761	0.9864305	2.057175	0.07249515	3.107363	0.2178988	0.3883171	0.1852986	0.9727764	0.5764887	0.7942453	0.5759379	0.4183812	0.2829384	0.6596529	1.820405	0.04483295	1.157525	0.1725928	0.8012097	0.6526469	1.236144	1.150939	0.2288	0.4214201	0.3629295	0.1697672	2.429548	4.141359	0.2261032	0.9155255	2.102316	0.2440044	0.3056895	1.37408	0.1689904	0.6169803	1.315529	0.2128772	0.6459906	0.8661327	0.3814984	1.81226	1.35474	0.4322836	0.9111816	1.010195
[truncated: 2,920 more rows]
[truncated: 482 more columns]
